# Supplementary material for: Optimization of Cyclophilin B-Targeted Tri-vector Inhibitors for Novel MASH Treatments
Source: J Med Chem. 2025 Mar 12;68(6):6815–31. doi: 10.1021/acs.jmedchem.5c00301 (PMC11956012; doi:10.1021/acs.jmedchem.5c00301)
Supplement: Supplementary file 2 — jm5c00301_si_002.csv [file jm5c00301_si_002.csv]

Compound_ID	SMILES	Cyp A Kd / nM	Cyp B Kd / nM	Cyp D Kd / nM	EC50 CRC assay / nM	EC50 MASH assay / nM	Log D	solubility (PBS) / uM	solubility (SFG) / uM	solubility (SIF) / uM	Caco-2 / 10-6 cm/s	Efflux Ratio	Rat liver microsome CL (uL/min/mg)	Rat liver microsome t1/2 (min)	Human liver microsome CL (uL/min/mg)	Human liver microsome t1/2 (min)	Rat hepatocytes CL (uL/min/10^6 cells)	Rat hepatocytes t1/2 (min)	Human hepatocytes CL (uL/min/10^6 cells)	Human hepatocytes t1/2 (min)	Ames Fluctuation Test (TA98 -S9/+S9)	Ames Fluctuation Test (TA100 -S9/+S9)	Ames Fluctuation Test (TA1535 -S9/+S9)	Ames Fluctuation Test (TA1537 -S9/+S9)	Rat plasma protein binding % free	Human plasma protein binding % free	CYP1A %inhibition phenacetine / 10 uM	CYP2C8 %inhibition amodiaquine / 10 uM	CYP2C19 %inhibition omeprazole / 10 uM	CYP3A %inhibition midazolam / 10 uM	CYP2B6 %inhibition bupropion/ 10 uM	CYP2C9 %inhibition diclofenac / 10 uM	CYP2D6 %inhibition dextrometorphan / 10 uM	CYP3A %inhibition testoterone / 10 uM
1	NC1=CC=C(CN(C(NCC(N2[C@@H](C3=CC=CC=C3Br)CCC2)=O)=O)CC4=NN(C)N=N4)C=C1	600	200	520			1.39	194	>200	>200	4	6.8
2	NC1=CC=C(CN(C(NCC(N2[C@@H](C3=CC=CC=C3SC)CCC2)=O)=O)CC4=NN(C)N=N4)C=C1	90	12	80	1387
3	O=C(NCC(N1[C@@H](C2=CC=CC=C2SC)CCC1)=O)N(CC3=NN(C)N=N3)CC4=CC=C5C([C@H]6C[C@H]([C@H](O)CO6)N5)=C4	6	2	8	244		0.66	>200	n.d.	54	0.03	37	137	51	169	41	<8	>120	<8	>120	neg/neg	neg/neg	neg/neg	neg/neg
4	O=C(NCC(N1[C@H](C2=CC=CC=C2SC)CCC1)=O)N(CC3=NN(C)N=N3)CC4=CC=C5C([C@H]6C[C@H]([C@H](O)CO6)N5)=C4	310	420	400	4123
5	NC1=C(F)C=C(CN(C(NCC(N2[C@@H](C3=CC=CC=C3SC)CCC2)=O)=O)CC4=NN(C)N=N4)C=C1F	1160	200	1010
6	NC1=C(F)C=C(CN(C(NCC(N2[C@@H](C3=CC=CC=C3SC)CCC2)=O)=O)CC4=CN(C)N=N4)C=C1F	4600	630	2970
7	NC1=C(F)C=C(CN(C(NCC(N2[C@@H](C3=CC=CC=C3SC)CCC2)=O)=O)CC#C)C=C1F	8750	3740	5850
8	NC1=CC=C(CN(C(NCC(N2C(C3=CC=CC=C3Br)CCC2)=O)=O)CC4=NN(C5CCCC5)N=N4)C=C1	150	80	80
9	NC1=CC=C(CN(C(NCC(N2C(C3=CC=CC=C3Br)CCC2)=O)=O)CC4=NN(C5CCCCC5)N=N4)C=C1	320	310	360
10	NC1=CC=C(CN(C(NCC(N2[C@@H](C3=CC=CC=C3Br)CCC2)=O)=O)CC4=NN(C)N=N4)C=C1Cl	200	35	580			1.74	>200	>200	>200	6.6	1.9	238	29	344	20	<8	>120	12	85	neg/neg	neg/neg	neg/neg	neg/neg
11	NC1=CC=C(CN(C(NCC(N2[C@@H](C3=CC=CC=C3SC)CCC2)=O)=O)CC4=NN(C)N=N4)C=C1Cl	110	12	180		258	1.53	>200	>200	>200	5	2.8	352	20	558	12	13	78	13	74	neg/neg	neg/neg	neg/neg	neg/neg	11	2	25	71	72	73	11	45	18	59
12	NC1=NC=C(CN(C(NCC(N2[C@@H](C3=CC=CC=C3SC)CCC2)=O)=O)CC4=NC=C(C)S4)C=N1	7300	88	1500		>10,000	1.27	>200	>200	>200	0.8	16	449	15	604	11	12	84	11	94	neg/neg	neg/neg	neg/neg	neg/neg
13	NC1=NC=C(CN(C(NCC(N2[C@@H](C3=CC=CC=C3SC)CCC2)=O)=O)CC4=NN=C(C)S4)C=N1	670	184	1200
14	NC1=NC=C(CN(C(NCC(N2[C@@H](C3=CC=CC=C3SC)CCC2)=O)=O)CC4=NN=C(C)S4)C=C1Cl	960	92	2400
15	O=C(N1CC(N2[C@@H](C3=CC=CC=C3SC)CCC2)=O)N(C(C1)=O)CC4=CC(F)=C(N)C(F)=C4	6700	3800	6300
16	O=C(N1CC(N2[C@@H](C3=CC=CC=C3SC)CCC2)=O)N(C/C1=N\NC(C)=O)CC4=CC(Cl)=C(N)C=C4	7100	4500	9100
17	O=C(N1CC(N2[C@@H](C3=CC=CC=C3Br)CCC2)=O)N(C/C1=N\NC(C)=O)CC4=CC(Cl)=C(N)C=C4	>10,000	>10,000	>10,000
18	O=C(N1CC(N2[C@@H](C3=CC=CC=C3SC)CCC2)=O)N(C/C1=N\NC(C)=O)CC4=CC(Cl)=C(N)N=C4	>10,000	>10,000	>10,000
19	O=C(N1CC(N2[C@@H](C3=CC=CC=C3Br)CCC2)=O)N(C/C1=N\NC(C)=O)CC4=CC(Cl)=C(N)N=C4	>10,000	>10,000	>10,000
