# Supplementary material for: Optimization of Cyclophilin B-Targeted Tri-vector Inhibitors for Novel MASH Treatments
Source: J Med Chem. 2025 Mar 12;68(6):6815–31. doi: 10.1021/acs.jmedchem.5c00301 (PMC11956012; doi:10.1021/acs.jmedchem.5c00301)
Supplement: Supplementary file 3 — jm5c00301_si_003.zip [file jm5c00301_si_003.zip]

Archive with 80 entries (76 files):
- Kouridaki-et-al-models-PDBs/
- Kouridaki-et-al-models-PDBs/.DS_Store
- __MACOSX/Kouridaki-et-al-models-PDBs/._.DS_Store
- Kouridaki-et-al-models-PDBs/CypA/
- Kouridaki-et-al-models-PDBs/CypD/
- Kouridaki-et-al-models-PDBs/CypB/
- Kouridaki-et-al-models-PDBs/CypA/2_6GJN_P.pdb
- __MACOSX/Kouridaki-et-al-models-PDBs/CypA/._2_6GJN_P.pdb
- Kouridaki-et-al-models-PDBs/CypA/11_6GJN_P.pdb
- __MACOSX/Kouridaki-et-al-models-PDBs/CypA/._11_6GJN_P.pdb
- Kouridaki-et-al-models-PDBs/CypA/7_6GJN_P.pdb
- __MACOSX/Kouridaki-et-al-models-PDBs/CypA/._7_6GJN_P.pdb
- Kouridaki-et-al-models-PDBs/CypA/14_6GJN_P.pdb
- __MACOSX/Kouridaki-et-al-models-PDBs/CypA/._14_6GJN_P.pdb
- Kouridaki-et-al-models-PDBs/CypA/13_6GJN_P.pdb
- __MACOSX/Kouridaki-et-al-models-PDBs/CypA/._13_6GJN_P.pdb
- Kouridaki-et-al-models-PDBs/CypA/5_6GJN_P.pdb
- __MACOSX/Kouridaki-et-al-models-PDBs/CypA/._5_6GJN_P.pdb
- Kouridaki-et-al-models-PDBs/CypA/8_6GJN_P.pdb
- __MACOSX/Kouridaki-et-al-models-PDBs/CypA/._8_6GJN_P.pdb
- Kouridaki-et-al-models-PDBs/CypA/6_6GJN_P.pdb
- __MACOSX/Kouridaki-et-al-models-PDBs/CypA/._6_6GJN_P.pdb
- Kouridaki-et-al-models-PDBs/CypA/10_6GJN_P.pdb
- __MACOSX/Kouridaki-et-al-models-PDBs/CypA/._10_6GJN_P.pdb
- Kouridaki-et-al-models-PDBs/CypA/9_6GJN_P.pdb
- __MACOSX/Kouridaki-et-al-models-PDBs/CypA/._9_6GJN_P.pdb
- Kouridaki-et-al-models-PDBs/CypA/12_6GJN_P.pdb
- __MACOSX/Kouridaki-et-al-models-PDBs/CypA/._12_6GJN_P.pdb
- Kouridaki-et-al-models-PDBs/CypA/1_6GJN_P.pdb
- __MACOSX/Kouridaki-et-al-models-PDBs/CypA/._1_6GJN_P.pdb
- Kouridaki-et-al-models-PDBs/CypD/2_4J5B_P.pdb
- __MACOSX/Kouridaki-et-al-models-PDBs/CypD/._2_4J5B_P.pdb
- Kouridaki-et-al-models-PDBs/CypD/11_4J5B_P.pdb
- __MACOSX/Kouridaki-et-al-models-PDBs/CypD/._11_4J5B_P.pdb
- Kouridaki-et-al-models-PDBs/CypD/.DS_Store
- __MACOSX/Kouridaki-et-al-models-PDBs/CypD/._.DS_Store
- Kouridaki-et-al-models-PDBs/CypD/7_4J5B_P.pdb
- __MACOSX/Kouridaki-et-al-models-PDBs/CypD/._7_4J5B_P.pdb
- Kouridaki-et-al-models-PDBs/CypD/14_4J5B_P.pdb
- __MACOSX/Kouridaki-et-al-models-PDBs/CypD/._14_4J5B_P.pdb
- Kouridaki-et-al-models-PDBs/CypD/13_4J5B_P.pdb
- __MACOSX/Kouridaki-et-al-models-PDBs/CypD/._13_4J5B_P.pdb
- Kouridaki-et-al-models-PDBs/CypD/8_4J5B_P.pdb
- __MACOSX/Kouridaki-et-al-models-PDBs/CypD/._8_4J5B_P.pdb
- Kouridaki-et-al-models-PDBs/CypD/5_4J5B_P.pdb
- __MACOSX/Kouridaki-et-al-models-PDBs/CypD/._5_4J5B_P.pdb
- Kouridaki-et-al-models-PDBs/CypD/6_4J5B_P.pdb
- __MACOSX/Kouridaki-et-al-models-PDBs/CypD/._6_4J5B_P.pdb
- Kouridaki-et-al-models-PDBs/CypD/10_4J5B_P.pdb
- __MACOSX/Kouridaki-et-al-models-PDBs/CypD/._10_4J5B_P.pdb
- Kouridaki-et-al-models-PDBs/CypD/9_4J5B_P.pdb
- __MACOSX/Kouridaki-et-al-models-PDBs/CypD/._9_4J5B_P.pdb
- Kouridaki-et-al-models-PDBs/CypD/12_4J5B_P.pdb
- __MACOSX/Kouridaki-et-al-models-PDBs/CypD/._12_4J5B_P.pdb
- Kouridaki-et-al-models-PDBs/CypD/1_4J5B_P.pdb
- __MACOSX/Kouridaki-et-al-models-PDBs/CypD/._1_4J5B_P.pdb
- Kouridaki-et-al-models-PDBs/CypB/5_1CYN_P.pdb
- __MACOSX/Kouridaki-et-al-models-PDBs/CypB/._5_1CYN_P.pdb
- Kouridaki-et-al-models-PDBs/CypB/8_1CYN_P.pdb
- __MACOSX/Kouridaki-et-al-models-PDBs/CypB/._8_1CYN_P.pdb
- Kouridaki-et-al-models-PDBs/CypB/13_1CYN_P.pdb
- __MACOSX/Kouridaki-et-al-models-PDBs/CypB/._13_1CYN_P.pdb
- Kouridaki-et-al-models-PDBs/CypB/7_1CYN_P.pdb
- __MACOSX/Kouridaki-et-al-models-PDBs/CypB/._7_1CYN_P.pdb
- Kouridaki-et-al-models-PDBs/CypB/14_1CYN_P.pdb
- __MACOSX/Kouridaki-et-al-models-PDBs/CypB/._14_1CYN_P.pdb
- Kouridaki-et-al-models-PDBs/CypB/2_1CYN_P.pdb
- __MACOSX/Kouridaki-et-al-models-PDBs/CypB/._2_1CYN_P.pdb
- Kouridaki-et-al-models-PDBs/CypB/11_1CYN_P.pdb
- __MACOSX/Kouridaki-et-al-models-PDBs/CypB/._11_1CYN_P.pdb
- Kouridaki-et-al-models-PDBs/CypB/12_1CYN_P.pdb
- __MACOSX/Kouridaki-et-al-models-PDBs/CypB/._12_1CYN_P.pdb
- Kouridaki-et-al-models-PDBs/CypB/1_1CYN_P.pdb
- __MACOSX/Kouridaki-et-al-models-PDBs/CypB/._1_1CYN_P.pdb
- Kouridaki-et-al-models-PDBs/CypB/10_1CYN_P.pdb
- __MACOSX/Kouridaki-et-al-models-PDBs/CypB/._10_1CYN_P.pdb
- Kouridaki-et-al-models-PDBs/CypB/9_6GJN_P.pdb
- __MACOSX/Kouridaki-et-al-models-PDBs/CypB/._9_6GJN_P.pdb
- Kouridaki-et-al-models-PDBs/CypB/6_1CYN_P.pdb
- __MACOSX/Kouridaki-et-al-models-PDBs/CypB/._6_1CYN_P.pdb
