# Supplementary material for: Optimization of Cyclophilin B-Targeted Tri-vector Inhibitors for Novel MASH Treatments
Source: J Med Chem. 2025 Mar 12;68(6):6815–31. doi: 10.1021/acs.jmedchem.5c00301 (PMC11956012; doi:10.1021/acs.jmedchem.5c00301)
Supplement: Supplementary file 3 — jm5c00301_si_003.zip [file jm5c00301_si_003.zip › Kouridaki-et-al-models-PDBs/CypA/1_6GJN_P.pdb]

HEADER                                                                          
TITLE     6GJN_P                                                                
SEQRES   1 A  165  MET VAL ASN PRO THR VAL PHE PHE ASP ILE ALA VAL ASP          
SEQRES   2 A  165  GLY GLU PRO LEU GLY ARG VAL SER PHE GLU LEU PHE ALA          
SEQRES   3 A  165  ASP LYS VAL PRO LYS THR ALA GLU ASN PHE ARG ALA LEU          
SEQRES   4 A  165  SER THR GLY GLU LYS GLY PHE GLY TYR LYS GLY SER CYS          
SEQRES   5 A  165  PHE HIS ARG ILE ILE PRO GLY PHE MET CYS GLN GLY GLY          
SEQRES   6 A  165  ASP PHE THR ARG HIS ASN GLY THR GLY GLY LYS SER ILE          
SEQRES   7 A  165  TYR GLY GLU LYS PHE GLU ASP GLU ASN PHE ILE LEU LYS          
SEQRES   8 A  165  HIS THR GLY PRO GLY ILE LEU SER MET ALA ASN ALA GLY          
SEQRES   9 A  165  PRO ASN THR ASN GLY SER GLN PHE PHE ILE CYS THR ALA          
SEQRES  10 A  165  LYS THR GLU TRP LEU ASP GLY LYS HIS VAL VAL PHE GLY          
SEQRES  11 A  165  LYS VAL LYS GLU GLY MET ASN ILE VAL GLU ALA MET GLU          
SEQRES  12 A  165  ARG PHE GLY SER ARG ASN GLY LYS THR SER LYS LYS ILE          
SEQRES  13 A  165  THR ILE ALA ASP CYS GLY GLN LEU GLU                          
HELIX    1   1 VAL A   29  GLY A   42  1                                  14    
HELIX    2   2 THR A  119  ASP A  123  1                                   5    
HELIX    3   3 GLY A  135  ARG A  144  1                                  10    
SHEET    1   1 1 THR A   5  VAL A  12  0                                        
SHEET    1   2 1 GLU A  15  LEU A  24  0                                        
SHEET    1   3 1 ARG A  55  ILE A  57  0                                        
SHEET    1   4 1 MET A  61  GLY A  64  0                                        
SHEET    1   5 1 ILE A  97  MET A 100  0                                        
SHEET    1   6 1 PHE A 112  CYS A 115  0                                        
SHEET    1   7 1 VAL A 128  GLU A 134  0                                        
SHEET    1   8 1 ILE A 156  LEU A 164  0                                        
ATOM      1  N   MET A   1     -24.255   0.444 -16.664  1.00 64.23           N1+
ATOM      2  CA  MET A   1     -24.158  -1.058 -16.693  1.00 65.46           C  
ATOM      3  C   MET A   1     -22.720  -1.582 -16.775  1.00 62.69           C  
ATOM      4  O   MET A   1     -22.407  -2.662 -16.249  1.00 66.40           O  
ATOM      5  CB  MET A   1     -24.974  -1.649 -17.870  1.00 65.85           C  
ATOM      6  CG  MET A   1     -26.444  -1.911 -17.575  1.00 63.36           C  
ATOM      7  SD  MET A   1     -26.771  -2.956 -16.135  1.00 65.33           S  
ATOM      8  CE  MET A   1     -25.902  -4.488 -16.501  1.00 57.73           C  
ATOM      9  H1  MET A   1     -23.763   0.798 -15.868  1.00  0.00           H  
ATOM     10  HE1 MET A   1     -26.261  -4.886 -17.345  1.00  0.00           H  
ATOM     11  H2  MET A   1     -23.847   0.825 -17.494  1.00  0.00           H  
ATOM     12  H3  MET A   1     -25.218   0.707 -16.610  1.00  0.00           H  
ATOM     13  HB2 MET A   1     -24.919  -1.010 -18.637  1.00  0.00           H  
ATOM     14  HB3 MET A   1     -24.552  -2.515 -18.138  1.00  0.00           H  
ATOM     15  HG2 MET A   1     -26.893  -1.029 -17.428  1.00  0.00           H  
ATOM     16  HG3 MET A   1     -26.848  -2.352 -18.376  1.00  0.00           H  
ATOM     17  HE2 MET A   1     -24.926  -4.303 -16.618  1.00  0.00           H  
ATOM     18  HE3 MET A   1     -26.035  -5.127 -15.743  1.00  0.00           H  
ATOM     19  HA  MET A   1     -24.540  -1.360 -15.820  1.00  0.00           H  
ATOM     20  N   VAL A   2     -21.859  -0.861 -17.486  1.00 55.16           N  
ATOM     21  CA  VAL A   2     -20.459  -1.257 -17.531  1.00 47.36           C  
ATOM     22  C   VAL A   2     -19.581  -0.001 -17.559  1.00 36.58           C  
ATOM     23  O   VAL A   2     -19.928   1.071 -18.091  1.00 31.28           O  
ATOM     24  CB  VAL A   2     -20.177  -2.402 -18.570  1.00 49.28           C  
ATOM     25  CG1 VAL A   2     -20.675  -2.046 -19.967  1.00 50.62           C  
ATOM     26  CG2 VAL A   2     -18.706  -2.840 -18.558  1.00 47.88           C  
ATOM     27 HG11 VAL A   2     -21.662  -1.884 -19.942  1.00  0.00           H  
ATOM     28 HG21 VAL A   2     -18.121  -2.061 -18.784  1.00  0.00           H  
ATOM     29 HG12 VAL A   2     -20.218  -1.217 -20.288  1.00  0.00           H  
ATOM     30 HG13 VAL A   2     -20.473  -2.803 -20.588  1.00  0.00           H  
ATOM     31 HG22 VAL A   2     -18.461  -3.177 -17.649  1.00  0.00           H  
ATOM     32 HG23 VAL A   2     -18.577  -3.567 -19.233  1.00  0.00           H  
ATOM     33  H   VAL A   2     -22.171  -0.053 -17.986  1.00  0.00           H  
ATOM     34  HA  VAL A   2     -20.188  -1.727 -16.691  1.00  0.00           H  
ATOM     35  HB  VAL A   2     -20.709  -3.197 -18.280  1.00  0.00           H  
ATOM     36  N   ASN A   3     -18.478  -0.125 -16.832  1.00 27.60           N  
ATOM     37  CA  ASN A   3     -17.654   1.023 -16.541  1.00 23.81           C  
ATOM     38  C   ASN A   3     -16.893   1.401 -17.798  1.00 20.53           C  
ATOM     39  O   ASN A   3     -16.388   0.494 -18.528  1.00 19.29           O  
ATOM     40  CB  ASN A   3     -16.658   0.657 -15.430  1.00 20.06           C  
ATOM     41  CG  ASN A   3     -17.247   0.732 -14.020  1.00 20.06           C  
ATOM     42  OD1 ASN A   3     -18.177   1.473 -13.764  1.00 17.69           O  
ATOM     43  ND2 ASN A   3     -16.687  -0.035 -13.114  1.00 20.88           N  
ATOM     44 HD21 ASN A   3     -15.919  -0.625 -13.364  1.00  0.00           H  
ATOM     45  HB2 ASN A   3     -16.335  -0.276 -15.590  1.00  0.00           H  
ATOM     46  HB3 ASN A   3     -15.881   1.284 -15.482  1.00  0.00           H  
ATOM     47  H   ASN A   3     -18.215  -1.024 -16.482  1.00  0.00           H  
ATOM     48 HD22 ASN A   3     -17.028  -0.030 -12.174  1.00  0.00           H  
ATOM     49  HA  ASN A   3     -18.220   1.791 -16.241  1.00  0.00           H  
ATOM     50  N   PRO A   4     -16.734   2.724 -18.039  1.00 18.24           N  
ATOM     51  CA  PRO A   4     -16.063   3.116 -19.272  1.00 17.29           C  
ATOM     52  C   PRO A   4     -14.578   2.885 -19.189  1.00 18.51           C  
ATOM     53  O   PRO A   4     -14.046   2.737 -18.077  1.00 17.32           O  
ATOM     54  CB  PRO A   4     -16.388   4.639 -19.407  1.00 18.88           C  
ATOM     55  CG  PRO A   4     -16.594   5.071 -18.009  1.00 18.55           C  
ATOM     56  CD  PRO A   4     -17.316   3.904 -17.347  1.00 18.15           C  
ATOM     57  HB2 PRO A   4     -15.627   5.133 -19.828  1.00  0.00           H  
ATOM     58  HB3 PRO A   4     -17.213   4.784 -19.953  1.00  0.00           H  
ATOM     59  HG2 PRO A   4     -15.718   5.248 -17.560  1.00  0.00           H  
ATOM     60  HG3 PRO A   4     -17.152   5.900 -17.972  1.00  0.00           H  
ATOM     61  HD2 PRO A   4     -18.304   3.958 -17.493  1.00  0.00           H  
ATOM     62  HD3 PRO A   4     -17.133   3.875 -16.364  1.00  0.00           H  
ATOM     63  HA  PRO A   4     -16.371   2.582 -20.060  1.00  0.00           H  
ATOM     64  N   THR A   5     -13.948   2.725 -20.360  1.00 19.53           N  
ATOM     65  CA  THR A   5     -12.495   2.479 -20.506  1.00 19.15           C  
ATOM     66  C   THR A   5     -11.937   3.670 -21.299  1.00 16.66           C  
ATOM     67  O   THR A   5     -12.476   4.011 -22.366  1.00 16.49           O  
ATOM     68  CB  THR A   5     -12.157   1.150 -21.247  1.00 21.69           C  
ATOM     69  OG1 THR A   5     -12.725  -0.004 -20.579  1.00 21.93           O  
ATOM     70  CG2 THR A   5     -10.604   0.940 -21.350  1.00 22.90           C  
ATOM     71 HG21 THR A   5     -10.194   1.701 -21.853  1.00  0.00           H  
ATOM     72  HG1 THR A   5     -13.349  -0.470 -21.207  1.00  0.00           H  
ATOM     73 HG22 THR A   5     -10.206   0.905 -20.433  1.00  0.00           H  
ATOM     74 HG23 THR A   5     -10.423   0.081 -21.829  1.00  0.00           H  
ATOM     75  H   THR A   5     -14.497   2.775 -21.194  1.00  0.00           H  
ATOM     76  HA  THR A   5     -12.087   2.388 -19.597  1.00  0.00           H  
ATOM     77  HB  THR A   5     -12.556   1.231 -22.160  1.00  0.00           H  
ATOM     78  N   VAL A   6     -10.789   4.243 -20.857  1.00 14.94           N  
ATOM     79  CA  VAL A   6     -10.141   5.303 -21.629  1.00 14.81           C  
ATOM     80  C   VAL A   6      -8.690   4.880 -21.871  1.00 14.01           C  
ATOM     81  O   VAL A   6      -8.172   3.944 -21.200  1.00 13.31           O  
ATOM     82  CB  VAL A   6     -10.282   6.705 -20.953  1.00 16.31           C  
ATOM     83  CG1 VAL A   6     -11.736   7.078 -20.807  1.00 17.43           C  
ATOM     84  CG2 VAL A   6      -9.647   6.697 -19.598  1.00 17.92           C  
ATOM     85 HG11 VAL A   6     -12.168   7.107 -21.708  1.00  0.00           H  
ATOM     86 HG21 VAL A   6     -10.091   6.011 -19.022  1.00  0.00           H  
ATOM     87 HG12 VAL A   6     -12.204   6.398 -20.243  1.00  0.00           H  
ATOM     88 HG13 VAL A   6     -11.800   7.977 -20.373  1.00  0.00           H  
ATOM     89 HG22 VAL A   6      -8.676   6.472 -19.681  1.00  0.00           H  
ATOM     90 HG23 VAL A   6      -9.749   7.602 -19.185  1.00  0.00           H  
ATOM     91  H   VAL A   6     -10.382   3.938 -19.996  1.00  0.00           H  
ATOM     92  HA  VAL A   6     -10.597   5.417 -22.511  1.00  0.00           H  
ATOM     93  HB  VAL A   6      -9.822   7.375 -21.536  1.00  0.00           H  
ATOM     94  N   PHE A   7      -8.050   5.505 -22.831  1.00 13.51           N  
ATOM     95  CA  PHE A   7      -6.646   5.218 -23.104  1.00 14.80           C  
ATOM     96  C   PHE A   7      -5.821   6.473 -23.139  1.00 14.42           C  
ATOM     97  O   PHE A   7      -6.318   7.526 -23.528  1.00 12.44           O  
ATOM     98  CB  PHE A   7      -6.462   4.410 -24.399  1.00 16.57           C  
ATOM     99  CG  PHE A   7      -6.664   5.224 -25.661  1.00 14.67           C  
ATOM    100  CD1 PHE A   7      -5.570   5.906 -26.252  1.00 16.09           C  
ATOM    101  CD2 PHE A   7      -7.924   5.301 -26.249  1.00 17.74           C  
ATOM    102  CE1 PHE A   7      -5.765   6.669 -27.375  1.00 16.36           C  
ATOM    103  CE2 PHE A   7      -8.139   6.127 -27.375  1.00 17.51           C  
ATOM    104  CZ  PHE A   7      -7.056   6.797 -27.915  1.00 15.75           C  
ATOM    105  HB2 PHE A   7      -5.536   4.033 -24.409  1.00  0.00           H  
ATOM    106  HB3 PHE A   7      -7.119   3.656 -24.400  1.00  0.00           H  
ATOM    107  H   PHE A   7      -8.531   6.187 -23.382  1.00  0.00           H  
ATOM    108  HD1 PHE A   7      -4.657   5.831 -25.850  1.00  0.00           H  
ATOM    109  HD2 PHE A   7      -8.682   4.768 -25.872  1.00  0.00           H  
ATOM    110  HE1 PHE A   7      -4.992   7.132 -27.808  1.00  0.00           H  
ATOM    111  HE2 PHE A   7      -9.052   6.225 -27.772  1.00  0.00           H  
ATOM    112  HZ  PHE A   7      -7.195   7.388 -28.710  1.00  0.00           H  
ATOM    113  HA  PHE A   7      -6.318   4.653 -22.347  1.00  0.00           H  
ATOM    114  N   PHE A   8      -4.544   6.309 -22.777  1.00 13.54           N  
ATOM    115  CA  PHE A   8      -3.448   7.248 -23.093  1.00 12.73           C  
ATOM    116  C   PHE A   8      -2.429   6.581 -23.979  1.00 13.11           C  
ATOM    117  O   PHE A   8      -1.985   5.448 -23.679  1.00 14.35           O  
ATOM    118  CB  PHE A   8      -2.665   7.716 -21.853  1.00 12.74           C  
ATOM    119  CG  PHE A   8      -3.454   8.491 -20.826  1.00 12.59           C  
ATOM    120  CD1 PHE A   8      -4.700   9.081 -21.087  1.00 12.81           C  
ATOM    121  CD2 PHE A   8      -2.856   8.714 -19.547  1.00 13.21           C  
ATOM    122  CE1 PHE A   8      -5.348   9.843 -20.081  1.00 12.13           C  
ATOM    123  CE2 PHE A   8      -3.511   9.494 -18.598  1.00 12.67           C  
ATOM    124  CZ  PHE A   8      -4.732  10.073 -18.875  1.00 12.57           C  
ATOM    125  HB2 PHE A   8      -2.287   6.906 -21.405  1.00  0.00           H  
ATOM    126  HB3 PHE A   8      -1.912   8.296 -22.164  1.00  0.00           H  
ATOM    127  H   PHE A   8      -4.314   5.489 -22.253  1.00  0.00           H  
ATOM    128  HD1 PHE A   8      -5.131   8.964 -21.982  1.00  0.00           H  
ATOM    129  HD2 PHE A   8      -1.967   8.310 -19.334  1.00  0.00           H  
ATOM    130  HE1 PHE A   8      -6.260  10.216 -20.251  1.00  0.00           H  
ATOM    131  HE2 PHE A   8      -3.090   9.637 -17.702  1.00  0.00           H  
ATOM    132  HZ  PHE A   8      -5.170  10.662 -18.196  1.00  0.00           H  
ATOM    133  HA  PHE A   8      -3.895   8.029 -23.528  1.00  0.00           H  
ATOM    134  N   ASP A   9      -2.016   7.262 -25.026  1.00 12.51           N  
ATOM    135  CA  ASP A   9      -0.847   6.835 -25.822  1.00 13.68           C  
ATOM    136  C   ASP A   9       0.322   7.719 -25.367  1.00 13.87           C  
ATOM    137  O   ASP A   9       0.234   8.967 -25.519  1.00 15.69           O  
ATOM    138  CB  ASP A   9      -1.070   7.007 -27.307  1.00 14.97           C  
ATOM    139  CG  ASP A   9      -1.999   5.948 -27.868  1.00 16.91           C  
ATOM    140  OD1 ASP A   9      -2.130   4.864 -27.263  1.00 19.75           O  
ATOM    141  OD2 ASP A   9      -2.542   6.188 -28.938  1.00 23.43           O1-
ATOM    142  HB2 ASP A   9      -1.467   7.909 -27.473  1.00  0.00           H  
ATOM    143  HB3 ASP A   9      -0.189   6.948 -27.777  1.00  0.00           H  
ATOM    144  H   ASP A   9      -2.507   8.092 -25.290  1.00  0.00           H  
ATOM    145  HA  ASP A   9      -0.671   5.862 -25.676  1.00  0.00           H  
ATOM    146  N   ILE A  10       1.318   7.096 -24.747  1.00 12.34           N  
ATOM    147  CA  ILE A  10       2.423   7.825 -24.099  1.00 13.08           C  
ATOM    148  C   ILE A  10       3.627   7.999 -24.994  1.00 13.77           C  
ATOM    149  O   ILE A  10       4.000   7.075 -25.696  1.00 15.90           O  
ATOM    150  CB  ILE A  10       2.887   7.078 -22.792  1.00 12.06           C  
ATOM    151  CG1 ILE A  10       1.723   6.866 -21.818  1.00 12.31           C  
ATOM    152  CG2 ILE A  10       4.110   7.715 -22.081  1.00 12.46           C  
ATOM    153  CD1 ILE A  10       1.143   8.170 -21.268  1.00 12.01           C  
ATOM    154 HG21 ILE A  10       4.893   7.725 -22.702  1.00  0.00           H  
ATOM    155 HD11 ILE A  10       1.854   8.675 -20.780  1.00  0.00           H  
ATOM    156 HG12 ILE A  10       0.997   6.369 -22.294  1.00  0.00           H  
ATOM    157 HG13 ILE A  10       2.046   6.313 -21.050  1.00  0.00           H  
ATOM    158 HG22 ILE A  10       3.894   8.655 -21.815  1.00  0.00           H  
ATOM    159 HG23 ILE A  10       4.330   7.177 -21.268  1.00  0.00           H  
ATOM    160 HD12 ILE A  10       0.803   8.733 -22.021  1.00  0.00           H  
ATOM    161 HD13 ILE A  10       0.392   7.955 -20.643  1.00  0.00           H  
ATOM    162  H   ILE A  10       1.318   6.096 -24.719  1.00  0.00           H  
ATOM    163  HA  ILE A  10       2.060   8.732 -23.884  1.00  0.00           H  
ATOM    164  HB  ILE A  10       3.205   6.184 -23.108  1.00  0.00           H  
ATOM    165  N   ALA A  11       4.283   9.165 -24.958  1.00 13.91           N  
ATOM    166  CA  ALA A  11       5.531   9.360 -25.707  1.00 15.02           C  
ATOM    167  C   ALA A  11       6.602   9.951 -24.788  1.00 16.26           C  
ATOM    168  O   ALA A  11       6.309  10.610 -23.792  1.00 14.62           O  
ATOM    169  CB  ALA A  11       5.330  10.284 -26.874  1.00 15.29           C  
ATOM    170  HB1 ALA A  11       4.644   9.901 -27.493  1.00  0.00           H  
ATOM    171  HB2 ALA A  11       5.013  11.175 -26.549  1.00  0.00           H  
ATOM    172  HB3 ALA A  11       6.199  10.392 -27.357  1.00  0.00           H  
ATOM    173  H   ALA A  11       3.916   9.918 -24.411  1.00  0.00           H  
ATOM    174  HA  ALA A  11       5.823   8.467 -26.050  1.00  0.00           H  
ATOM    175  N   VAL A  12       7.846   9.667 -25.159  1.00 15.85           N  
ATOM    176  CA  VAL A  12       9.026  10.022 -24.358  1.00 16.50           C  
ATOM    177  C   VAL A  12       9.956  10.855 -25.240  1.00 16.64           C  
ATOM    178  O   VAL A  12      10.463  10.353 -26.246  1.00 16.05           O  
ATOM    179  CB  VAL A  12       9.736   8.760 -23.926  1.00 19.57           C  
ATOM    180  CG1 VAL A  12      11.016   9.103 -23.160  1.00 20.20           C  
ATOM    181  CG2 VAL A  12       8.852   7.876 -23.075  1.00 19.07           C  
ATOM    182 HG11 VAL A  12      11.626   9.636 -23.746  1.00  0.00           H  
ATOM    183 HG21 VAL A  12       8.569   8.372 -22.254  1.00  0.00           H  
ATOM    184 HG12 VAL A  12      10.790   9.643 -22.349  1.00  0.00           H  
ATOM    185 HG13 VAL A  12      11.468   8.254 -22.885  1.00  0.00           H  
ATOM    186 HG22 VAL A  12       8.038   7.614 -23.593  1.00  0.00           H  
ATOM    187 HG23 VAL A  12       9.364   7.057 -22.815  1.00  0.00           H  
ATOM    188  H   VAL A  12       7.986   9.188 -26.026  1.00  0.00           H  
ATOM    189  HA  VAL A  12       8.758  10.539 -23.545  1.00  0.00           H  
ATOM    190  HB  VAL A  12       9.969   8.253 -24.756  1.00  0.00           H  
ATOM    191  N   ASP A  13      10.143  12.141 -24.918  1.00 16.39           N  
ATOM    192  CA  ASP A  13      10.815  13.059 -25.880  1.00 19.31           C  
ATOM    193  C   ASP A  13      10.240  12.949 -27.334  1.00 20.24           C  
ATOM    194  O   ASP A  13      10.955  12.983 -28.362  1.00 20.53           O  
ATOM    195  CB  ASP A  13      12.348  12.887 -25.790  1.00 20.77           C  
ATOM    196  CG  ASP A  13      12.952  13.553 -24.585  1.00 23.70           C  
ATOM    197  OD1 ASP A  13      12.289  14.379 -23.919  1.00 22.66           O  
ATOM    198  OD2 ASP A  13      14.142  13.278 -24.313  1.00 27.59           O1-
ATOM    199  HB2 ASP A  13      12.557  11.910 -25.754  1.00  0.00           H  
ATOM    200  HB3 ASP A  13      12.762  13.278 -26.612  1.00  0.00           H  
ATOM    201  H   ASP A  13       9.832  12.485 -24.032  1.00  0.00           H  
ATOM    202  HA  ASP A  13      10.609  14.001 -25.616  1.00  0.00           H  
ATOM    203  N   GLY A  14       8.923  12.831 -27.398  1.00 18.47           N  
ATOM    204  CA  GLY A  14       8.239  12.744 -28.655  1.00 20.51           C  
ATOM    205  C   GLY A  14       8.197  11.399 -29.357  1.00 21.89           C  
ATOM    206  O   GLY A  14       7.561  11.289 -30.404  1.00 24.76           O  
ATOM    207  HA2 GLY A  14       7.293  13.030 -28.500  1.00  0.00           H  
ATOM    208  HA3 GLY A  14       8.676  13.392 -29.279  1.00  0.00           H  
ATOM    209  H   GLY A  14       8.393  12.802 -26.550  1.00  0.00           H  
ATOM    210  N   GLU A  15       8.860  10.383 -28.820  1.00 18.80           N  
ATOM    211  CA  GLU A  15       8.892   9.037 -29.436  1.00 21.32           C  
ATOM    212  C   GLU A  15       7.835   8.161 -28.816  1.00 20.04           C  
ATOM    213  O   GLU A  15       7.752   8.093 -27.566  1.00 17.89           O  
ATOM    214  CB  GLU A  15      10.234   8.411 -29.216  1.00 24.44           C  
ATOM    215  CG  GLU A  15      11.372   9.171 -29.915  1.00 30.08           C  
ATOM    216  CD  GLU A  15      11.250   9.176 -31.449  1.00 38.62           C  
ATOM    217  OE1 GLU A  15      10.944   8.096 -32.043  1.00 42.53           O  
ATOM    218  OE2 GLU A  15      11.425  10.267 -32.068  1.00 41.01           O1-
ATOM    219  HB2 GLU A  15      10.419   8.388 -28.234  1.00  0.00           H  
ATOM    220  HB3 GLU A  15      10.213   7.474 -29.565  1.00  0.00           H  
ATOM    221  HG2 GLU A  15      11.369  10.117 -29.591  1.00  0.00           H  
ATOM    222  HG3 GLU A  15      12.241   8.744 -29.666  1.00  0.00           H  
ATOM    223  H   GLU A  15       9.358  10.532 -27.966  1.00  0.00           H  
ATOM    224  HA  GLU A  15       8.718   9.128 -30.416  1.00  0.00           H  
ATOM    225  N   PRO A  16       7.052   7.445 -29.638  1.00 19.14           N  
ATOM    226  CA  PRO A  16       5.995   6.588 -29.043  1.00 18.16           C  
ATOM    227  C   PRO A  16       6.590   5.628 -28.059  1.00 17.17           C  
ATOM    228  O   PRO A  16       7.677   5.071 -28.341  1.00 16.56           O  
ATOM    229  CB  PRO A  16       5.393   5.870 -30.258  1.00 20.04           C  
ATOM    230  CG  PRO A  16       5.627   6.876 -31.385  1.00 19.65           C  
ATOM    231  CD  PRO A  16       7.043   7.319 -31.116  1.00 20.02           C  
ATOM    232  HB2 PRO A  16       5.862   5.005 -30.438  1.00  0.00           H  
ATOM    233  HB3 PRO A  16       4.418   5.690 -30.128  1.00  0.00           H  
ATOM    234  HG2 PRO A  16       5.542   6.445 -32.283  1.00  0.00           H  
ATOM    235  HG3 PRO A  16       4.987   7.643 -31.331  1.00  0.00           H  
ATOM    236  HD2 PRO A  16       7.243   8.193 -31.558  1.00  0.00           H  
ATOM    237  HD3 PRO A  16       7.704   6.637 -31.429  1.00  0.00           H  
ATOM    238  HA  PRO A  16       5.306   7.099 -28.528  1.00  0.00           H  
ATOM    239  N   LEU A  17       5.907   5.419 -26.926  1.00 14.89           N  
ATOM    240  CA  LEU A  17       6.291   4.375 -25.946  1.00 14.26           C  
ATOM    241  C   LEU A  17       5.284   3.269 -25.915  1.00 14.33           C  
ATOM    242  O   LEU A  17       5.629   2.076 -26.110  1.00 16.37           O  
ATOM    243  CB  LEU A  17       6.402   4.940 -24.518  1.00 13.89           C  
ATOM    244  CG  LEU A  17       6.697   3.963 -23.401  1.00 13.37           C  
ATOM    245  CD1 LEU A  17       8.083   3.311 -23.518  1.00 14.78           C  
ATOM    246  CD2 LEU A  17       6.584   4.611 -22.022  1.00 14.69           C  
ATOM    247 HD11 LEU A  17       8.148   2.811 -24.382  1.00  0.00           H  
ATOM    248 HD21 LEU A  17       7.233   5.369 -21.952  1.00  0.00           H  
ATOM    249  HB2 LEU A  17       7.131   5.624 -24.521  1.00  0.00           H  
ATOM    250  HB3 LEU A  17       5.535   5.390 -24.303  1.00  0.00           H  
ATOM    251 HD12 LEU A  17       8.791   4.017 -23.496  1.00  0.00           H  
ATOM    252 HD13 LEU A  17       8.212   2.681 -22.753  1.00  0.00           H  
ATOM    253 HD22 LEU A  17       5.657   4.963 -21.889  1.00  0.00           H  
ATOM    254 HD23 LEU A  17       6.788   3.926 -21.323  1.00  0.00           H  
ATOM    255  H   LEU A  17       5.108   5.989 -26.734  1.00  0.00           H  
ATOM    256  HA  LEU A  17       7.182   4.031 -26.243  1.00  0.00           H  
ATOM    257  HG  LEU A  17       6.000   3.253 -23.498  1.00  0.00           H  
ATOM    258  N   GLY A  18       4.021   3.614 -25.688  1.00 13.93           N  
ATOM    259  CA  GLY A  18       2.960   2.588 -25.708  1.00 12.74           C  
ATOM    260  C   GLY A  18       1.667   3.125 -25.161  1.00 14.83           C  
ATOM    261  O   GLY A  18       1.585   4.296 -24.866  1.00 14.72           O  
ATOM    262  HA2 GLY A  18       2.817   2.285 -26.650  1.00  0.00           H  
ATOM    263  HA3 GLY A  18       3.249   1.807 -25.155  1.00  0.00           H  
ATOM    264  H   GLY A  18       3.789   4.569 -25.504  1.00  0.00           H  
ATOM    265  N   ARG A  19       0.692   2.235 -25.011  1.00 14.35           N  
ATOM    266  CA  ARG A  19      -0.688   2.610 -24.682  1.00 14.95           C  
ATOM    267  C   ARG A  19      -0.973   2.088 -23.261  1.00 15.06           C  
ATOM    268  O   ARG A  19      -0.670   0.958 -22.947  1.00 12.40           O  
ATOM    269  CB  ARG A  19      -1.672   1.955 -25.669  1.00 14.17           C  
ATOM    270  CG  ARG A  19      -3.119   2.177 -25.261  1.00 15.06           C  
ATOM    271  CD  ARG A  19      -4.043   1.857 -26.387  1.00 14.64           C  
ATOM    272  NE  ARG A  19      -4.002   2.907 -27.412  1.00 16.04           N  
ATOM    273  CZ  ARG A  19      -4.797   2.934 -28.472  1.00 16.77           C  
ATOM    274  NH1 ARG A  19      -4.786   3.954 -29.311  1.00 18.87           N  
ATOM    275  NH2 ARG A  19      -5.720   2.002 -28.602  1.00 19.69           N1+
ATOM    276 HH11 ARG A  19      -4.170   4.725 -29.152  1.00  0.00           H  
ATOM    277 HH21 ARG A  19      -5.812   1.289 -27.907  1.00  0.00           H  
ATOM    278  HB2 ARG A  19      -1.527   2.345 -26.578  1.00  0.00           H  
ATOM    279  HB3 ARG A  19      -1.492   0.972 -25.704  1.00  0.00           H  
ATOM    280  HG2 ARG A  19      -3.334   1.591 -24.480  1.00  0.00           H  
ATOM    281  HG3 ARG A  19      -3.244   3.133 -24.994  1.00  0.00           H  
ATOM    282  HD2 ARG A  19      -3.773   0.985 -26.796  1.00  0.00           H  
ATOM    283  HD3 ARG A  19      -4.976   1.776 -26.036  1.00  0.00           H  
ATOM    284  H   ARG A  19       0.908   1.266 -25.128  1.00  0.00           H  
ATOM    285  HE  ARG A  19      -3.336   3.645 -27.304  1.00  0.00           H  
ATOM    286 HH12 ARG A  19      -5.394   3.955 -30.105  1.00  0.00           H  
ATOM    287 HH22 ARG A  19      -6.328   2.008 -29.396  1.00  0.00           H  
ATOM    288  HA  ARG A  19      -0.801   3.602 -24.738  1.00  0.00           H  
ATOM    289  N   VAL A  20      -1.578   2.944 -22.415  1.00 13.61           N  
ATOM    290  CA  VAL A  20      -2.147   2.548 -21.121  1.00 14.43           C  
ATOM    291  C   VAL A  20      -3.635   2.764 -21.200  1.00 13.11           C  
ATOM    292  O   VAL A  20      -4.086   3.846 -21.607  1.00 12.58           O  
ATOM    293  CB  VAL A  20      -1.559   3.416 -19.972  1.00 13.50           C  
ATOM    294  CG1 VAL A  20      -2.130   2.979 -18.615  1.00 15.47           C  
ATOM    295  CG2 VAL A  20      -0.007   3.404 -20.015  1.00 15.71           C  
ATOM    296 HG11 VAL A  20      -3.125   3.080 -18.620  1.00  0.00           H  
ATOM    297 HG21 VAL A  20       0.325   2.466 -19.915  1.00  0.00           H  
ATOM    298 HG12 VAL A  20      -1.901   2.021 -18.445  1.00  0.00           H  
ATOM    299 HG13 VAL A  20      -1.736   3.552 -17.896  1.00  0.00           H  
ATOM    300 HG22 VAL A  20       0.310   3.770 -20.890  1.00  0.00           H  
ATOM    301 HG23 VAL A  20       0.344   3.968 -19.268  1.00  0.00           H  
ATOM    302  H   VAL A  20      -1.643   3.905 -22.684  1.00  0.00           H  
ATOM    303  HA  VAL A  20      -1.928   1.591 -20.929  1.00  0.00           H  
ATOM    304  HB  VAL A  20      -1.838   4.367 -20.103  1.00  0.00           H  
ATOM    305  N   SER A  21      -4.413   1.764 -20.797  1.00 14.23           N  
ATOM    306  CA  SER A  21      -5.850   1.959 -20.695  1.00 15.77           C  
ATOM    307  C   SER A  21      -6.286   1.788 -19.267  1.00 12.94           C  
ATOM    308  O   SER A  21      -5.613   1.124 -18.531  1.00 15.96           O  
ATOM    309  CB  SER A  21      -6.603   0.975 -21.563  1.00 17.02           C  
ATOM    310  OG  SER A  21      -6.346  -0.295 -21.073  1.00 21.53           O  
ATOM    311  HG  SER A  21      -5.435  -0.306 -20.660  1.00  0.00           H  
ATOM    312  HB2 SER A  21      -7.584   1.166 -21.526  1.00  0.00           H  
ATOM    313  HB3 SER A  21      -6.293   1.046 -22.511  1.00  0.00           H  
ATOM    314  H   SER A  21      -4.010   0.879 -20.564  1.00  0.00           H  
ATOM    315  HA  SER A  21      -6.057   2.885 -21.011  1.00  0.00           H  
ATOM    316  N   PHE A  22      -7.442   2.355 -18.903  1.00 13.54           N  
ATOM    317  CA  PHE A  22      -7.910   2.503 -17.509  1.00 13.09           C  
ATOM    318  C   PHE A  22      -9.359   2.141 -17.507  1.00 13.67           C  
ATOM    319  O   PHE A  22     -10.079   2.550 -18.433  1.00 14.39           O  
ATOM    320  CB  PHE A  22      -7.798   3.970 -17.007  1.00 13.31           C  
ATOM    321  CG  PHE A  22      -6.428   4.563 -17.155  1.00 11.76           C  
ATOM    322  CD1 PHE A  22      -5.502   4.460 -16.145  1.00 13.27           C  
ATOM    323  CD2 PHE A  22      -6.118   5.325 -18.277  1.00 13.39           C  
ATOM    324  CE1 PHE A  22      -4.229   5.006 -16.296  1.00 12.65           C  
ATOM    325  CE2 PHE A  22      -4.876   5.872 -18.465  1.00 13.50           C  
ATOM    326  CZ  PHE A  22      -3.935   5.743 -17.447  1.00 13.90           C  
ATOM    327  HB2 PHE A  22      -8.444   4.531 -17.525  1.00  0.00           H  
ATOM    328  HB3 PHE A  22      -8.050   3.994 -16.039  1.00  0.00           H  
ATOM    329  H   PHE A  22      -8.034   2.705 -19.629  1.00  0.00           H  
ATOM    330  HD1 PHE A  22      -5.743   3.990 -15.296  1.00  0.00           H  
ATOM    331  HD2 PHE A  22      -6.824   5.478 -18.968  1.00  0.00           H  
ATOM    332  HE1 PHE A  22      -3.534   4.872 -15.590  1.00  0.00           H  
ATOM    333  HE2 PHE A  22      -4.651   6.352 -19.313  1.00  0.00           H  
ATOM    334  HZ  PHE A  22      -3.041   6.181 -17.540  1.00  0.00           H  
ATOM    335  HA  PHE A  22      -7.351   1.925 -16.914  1.00  0.00           H  
ATOM    336  N   GLU A  23      -9.765   1.365 -16.521  1.00 13.99           N  
ATOM    337  CA  GLU A  23     -11.168   1.245 -16.166  1.00 14.19           C  
ATOM    338  C   GLU A  23     -11.499   2.394 -15.244  1.00 13.31           C  
ATOM    339  O   GLU A  23     -10.803   2.627 -14.239  1.00 12.24           O  
ATOM    340  CB  GLU A  23     -11.455  -0.048 -15.431  1.00 15.56           C  
ATOM    341  CG  GLU A  23     -12.915  -0.266 -14.968  1.00 18.09           C  
ATOM    342  CD  GLU A  23     -13.192  -1.592 -14.206  1.00 19.93           C  
ATOM    343  OE1 GLU A  23     -12.314  -2.474 -14.030  1.00 19.41           O  
ATOM    344  OE2 GLU A  23     -14.362  -1.768 -13.728  1.00 21.56           O1-
ATOM    345  HB2 GLU A  23     -11.209  -0.805 -16.037  1.00  0.00           H  
ATOM    346  HB3 GLU A  23     -10.870  -0.077 -14.621  1.00  0.00           H  
ATOM    347  HG2 GLU A  23     -13.165   0.494 -14.367  1.00  0.00           H  
ATOM    348  HG3 GLU A  23     -13.502  -0.247 -15.777  1.00  0.00           H  
ATOM    349  H   GLU A  23      -9.087   0.844 -16.003  1.00  0.00           H  
ATOM    350  HA  GLU A  23     -11.716   1.255 -17.003  1.00  0.00           H  
ATOM    351  N   LEU A  24     -12.605   3.068 -15.505  1.00 13.52           N  
ATOM    352  CA  LEU A  24     -13.066   4.154 -14.620  1.00 13.72           C  
ATOM    353  C   LEU A  24     -14.267   3.685 -13.826  1.00 14.27           C  
ATOM    354  O   LEU A  24     -15.244   3.167 -14.410  1.00 13.55           O  
ATOM    355  CB  LEU A  24     -13.379   5.431 -15.395  1.00 13.91           C  
ATOM    356  CG  LEU A  24     -12.330   5.941 -16.387  1.00 13.01           C  
ATOM    357  CD1 LEU A  24     -12.829   7.182 -17.076  1.00 14.04           C  
ATOM    358  CD2 LEU A  24     -11.000   6.179 -15.686  1.00 13.75           C  
ATOM    359 HD11 LEU A  24     -13.675   6.977 -17.569  1.00  0.00           H  
ATOM    360 HD21 LEU A  24     -11.118   6.858 -14.961  1.00  0.00           H  
ATOM    361  HB2 LEU A  24     -14.223   5.271 -15.906  1.00  0.00           H  
ATOM    362  HB3 LEU A  24     -13.536   6.157 -14.726  1.00  0.00           H  
ATOM    363 HD12 LEU A  24     -13.012   7.894 -16.398  1.00  0.00           H  
ATOM    364 HD13 LEU A  24     -12.132   7.500 -17.719  1.00  0.00           H  
ATOM    365 HD22 LEU A  24     -10.674   5.325 -15.281  1.00  0.00           H  
ATOM    366 HD23 LEU A  24     -10.334   6.511 -16.355  1.00  0.00           H  
ATOM    367  H   LEU A  24     -13.140   2.837 -16.318  1.00  0.00           H  
ATOM    368  HA  LEU A  24     -12.324   4.381 -13.989  1.00  0.00           H  
ATOM    369  HG  LEU A  24     -12.176   5.244 -17.087  1.00  0.00           H  
ATOM    370  N   PHE A  25     -14.195   3.837 -12.507  1.00 14.78           N  
ATOM    371  CA  PHE A  25     -15.207   3.239 -11.565  1.00 14.72           C  
ATOM    372  C   PHE A  25     -16.463   4.098 -11.488  1.00 12.96           C  
ATOM    373  O   PHE A  25     -16.823   4.587 -10.428  1.00 15.10           O  
ATOM    374  CB  PHE A  25     -14.629   2.954 -10.190  1.00 15.78           C  
ATOM    375  CG  PHE A  25     -13.436   2.001 -10.216  1.00 17.31           C  
ATOM    376  CD1 PHE A  25     -13.457   0.822 -10.992  1.00 18.91           C  
ATOM    377  CD2 PHE A  25     -12.308   2.292  -9.469  1.00 17.58           C  
ATOM    378  CE1 PHE A  25     -12.373  -0.049 -10.985  1.00 20.78           C  
ATOM    379  CE2 PHE A  25     -11.219   1.443  -9.478  1.00 20.14           C  
ATOM    380  CZ  PHE A  25     -11.272   0.276 -10.238  1.00 20.20           C  
ATOM    381  HB2 PHE A  25     -14.337   3.819  -9.782  1.00  0.00           H  
ATOM    382  HB3 PHE A  25     -15.345   2.551  -9.620  1.00  0.00           H  
ATOM    383  H   PHE A  25     -13.439   4.369 -12.125  1.00  0.00           H  
ATOM    384  HD1 PHE A  25     -14.258   0.611 -11.552  1.00  0.00           H  
ATOM    385  HD2 PHE A  25     -12.281   3.126  -8.917  1.00  0.00           H  
ATOM    386  HE1 PHE A  25     -12.397  -0.896 -11.515  1.00  0.00           H  
ATOM    387  HE2 PHE A  25     -10.402   1.663  -8.945  1.00  0.00           H  
ATOM    388  HZ  PHE A  25     -10.485  -0.341 -10.238  1.00  0.00           H  
ATOM    389  HA  PHE A  25     -15.469   2.352 -11.945  1.00  0.00           H  
ATOM    390  N   ALA A  26     -17.165   4.257 -12.605  1.00 13.84           N  
ATOM    391  CA  ALA A  26     -18.367   5.130 -12.667  1.00 15.11           C  
ATOM    392  C   ALA A  26     -19.484   4.613 -11.774  1.00 16.05           C  
ATOM    393  O   ALA A  26     -20.306   5.358 -11.298  1.00 17.64           O  
ATOM    394  CB  ALA A  26     -18.871   5.243 -14.077  1.00 16.75           C  
ATOM    395  HB1 ALA A  26     -18.158   5.633 -14.659  1.00  0.00           H  
ATOM    396  HB2 ALA A  26     -19.113   4.337 -14.423  1.00  0.00           H  
ATOM    397  HB3 ALA A  26     -19.677   5.834 -14.088  1.00  0.00           H  
ATOM    398  H   ALA A  26     -16.875   3.774 -13.431  1.00  0.00           H  
ATOM    399  HA  ALA A  26     -18.090   6.033 -12.338  1.00  0.00           H  
ATOM    400  N   ASP A  27     -19.415   3.320 -11.486  1.00 17.33           N  
ATOM    401  CA  ASP A  27     -20.386   2.658 -10.613  1.00 19.40           C  
ATOM    402  C   ASP A  27     -20.292   3.076  -9.146  1.00 19.65           C  
ATOM    403  O   ASP A  27     -21.242   2.951  -8.391  1.00 20.13           O  
ATOM    404  CB  ASP A  27     -20.344   1.141 -10.764  1.00 20.76           C  
ATOM    405  CG  ASP A  27     -18.986   0.545 -10.486  1.00 22.63           C  
ATOM    406  OD1 ASP A  27     -17.992   1.226 -10.556  1.00 23.29           O  
ATOM    407  OD2 ASP A  27     -18.915  -0.643 -10.208  1.00 26.37           O1-
ATOM    408  HB2 ASP A  27     -21.004   0.740 -10.129  1.00  0.00           H  
ATOM    409  HB3 ASP A  27     -20.609   0.906 -11.699  1.00  0.00           H  
ATOM    410  H   ASP A  27     -18.673   2.778 -11.880  1.00  0.00           H  
ATOM    411  HA  ASP A  27     -21.280   2.978 -10.927  1.00  0.00           H  
ATOM    412  N   LYS A  28     -19.120   3.546  -8.752  1.00 18.14           N  
ATOM    413  CA  LYS A  28     -18.907   4.030  -7.424  1.00 17.72           C  
ATOM    414  C   LYS A  28     -18.607   5.522  -7.258  1.00 15.74           C  
ATOM    415  O   LYS A  28     -18.911   6.067  -6.197  1.00 15.37           O  
ATOM    416  CB  LYS A  28     -17.823   3.156  -6.799  1.00 21.30           C  
ATOM    417  CG  LYS A  28     -18.331   1.725  -6.657  1.00 27.03           C  
ATOM    418  CD  LYS A  28     -17.342   0.904  -5.882  1.00 32.70           C  
ATOM    419  CE  LYS A  28     -17.807  -0.538  -5.685  1.00 37.01           C  
ATOM    420  NZ  LYS A  28     -18.028  -1.155  -7.025  1.00 39.45           N1+
ATOM    421  HZ1 LYS A  28     -17.407  -0.743  -7.692  1.00  0.00           H  
ATOM    422  HB2 LYS A  28     -17.010   3.166  -7.381  1.00  0.00           H  
ATOM    423  HB3 LYS A  28     -17.582   3.515  -5.897  1.00  0.00           H  
ATOM    424  HG2 LYS A  28     -19.209   1.730  -6.178  1.00  0.00           H  
ATOM    425  HG3 LYS A  28     -18.458   1.324  -7.564  1.00  0.00           H  
ATOM    426  HD2 LYS A  28     -16.472   0.899  -6.374  1.00  0.00           H  
ATOM    427  HD3 LYS A  28     -17.206   1.324  -4.985  1.00  0.00           H  
ATOM    428  HE2 LYS A  28     -17.110  -1.053  -5.185  1.00  0.00           H  
ATOM    429  HE3 LYS A  28     -18.659  -0.551  -5.162  1.00  0.00           H  
ATOM    430  HZ2 LYS A  28     -17.849  -2.138  -6.978  1.00  0.00           H  
ATOM    431  HZ3 LYS A  28     -18.975  -0.998  -7.304  1.00  0.00           H  
ATOM    432  H   LYS A  28     -18.361   3.563  -9.402  1.00  0.00           H  
ATOM    433  HA  LYS A  28     -19.783   3.957  -6.948  1.00  0.00           H  
ATOM    434  N   VAL A  29     -18.027   6.179  -8.273  1.00 13.84           N  
ATOM    435  CA  VAL A  29     -17.638   7.577  -8.186  1.00 14.03           C  
ATOM    436  C   VAL A  29     -17.982   8.157  -9.531  1.00 13.58           C  
ATOM    437  O   VAL A  29     -17.083   8.497 -10.361  1.00 12.58           O  
ATOM    438  CB  VAL A  29     -16.136   7.835  -7.894  1.00 15.33           C  
ATOM    439  CG1 VAL A  29     -15.893   8.060  -6.432  1.00 18.12           C  
ATOM    440  CG2 VAL A  29     -15.261   6.761  -8.480  1.00 17.35           C  
ATOM    441 HG11 VAL A  29     -16.418   8.853  -6.122  1.00  0.00           H  
ATOM    442 HG21 VAL A  29     -15.509   5.874  -8.090  1.00  0.00           H  
ATOM    443 HG12 VAL A  29     -16.182   7.255  -5.914  1.00  0.00           H  
ATOM    444 HG13 VAL A  29     -14.917   8.222  -6.285  1.00  0.00           H  
ATOM    445 HG22 VAL A  29     -15.386   6.727  -9.472  1.00  0.00           H  
ATOM    446 HG23 VAL A  29     -14.306   6.968  -8.268  1.00  0.00           H  
ATOM    447  H   VAL A  29     -17.855   5.686  -9.126  1.00  0.00           H  
ATOM    448  HA  VAL A  29     -18.115   7.992  -7.411  1.00  0.00           H  
ATOM    449  HB  VAL A  29     -15.876   8.683  -8.356  1.00  0.00           H  
ATOM    450  N   PRO A  30     -19.288   8.277  -9.821  1.00 12.34           N  
ATOM    451  CA  PRO A  30     -19.688   8.720 -11.184  1.00 13.41           C  
ATOM    452  C   PRO A  30     -19.186  10.104 -11.618  1.00 13.00           C  
ATOM    453  O   PRO A  30     -18.761  10.254 -12.778  1.00 12.66           O  
ATOM    454  CB  PRO A  30     -21.247   8.695 -11.146  1.00 13.86           C  
ATOM    455  CG  PRO A  30     -21.557   8.664  -9.715  1.00 12.90           C  
ATOM    456  CD  PRO A  30     -20.454   7.829  -9.044  1.00 12.97           C  
ATOM    457  HB2 PRO A  30     -21.629   9.511 -11.579  1.00  0.00           H  
ATOM    458  HB3 PRO A  30     -21.605   7.884 -11.608  1.00  0.00           H  
ATOM    459  HG2 PRO A  30     -21.566   9.592  -9.342  1.00  0.00           H  
ATOM    460  HG3 PRO A  30     -22.451   8.244  -9.562  1.00  0.00           H  
ATOM    461  HD2 PRO A  30     -20.615   6.847  -9.145  1.00  0.00           H  
ATOM    462  HD3 PRO A  30     -20.361   8.045  -8.072  1.00  0.00           H  
ATOM    463  HA  PRO A  30     -19.272   8.114 -11.862  1.00  0.00           H  
ATOM    464  N   LYS A  31     -19.270  11.109 -10.736  1.00 12.74           N  
ATOM    465  CA  LYS A  31     -18.878  12.438 -11.092  1.00 12.47           C  
ATOM    466  C   LYS A  31     -17.351  12.551 -11.375  1.00 12.34           C  
ATOM    467  O   LYS A  31     -16.928  13.248 -12.309  1.00 11.81           O  
ATOM    468  CB  LYS A  31     -19.346  13.422 -10.022  1.00 13.53           C  
ATOM    469  CG  LYS A  31     -19.172  14.902 -10.388  1.00 15.85           C  
ATOM    470  CD  LYS A  31     -19.711  15.811  -9.288  1.00 17.20           C  
ATOM    471  CE  LYS A  31     -19.625  17.264  -9.652  1.00 18.85           C  
ATOM    472  NZ  LYS A  31     -20.399  18.191  -8.745  1.00 18.69           N1+
ATOM    473  HZ1 LYS A  31     -20.435  17.807  -7.822  1.00  0.00           H  
ATOM    474  HB2 LYS A  31     -20.316  13.254  -9.846  1.00  0.00           H  
ATOM    475  HB3 LYS A  31     -18.829  13.244  -9.185  1.00  0.00           H  
ATOM    476  HG2 LYS A  31     -18.200  15.093 -10.525  1.00  0.00           H  
ATOM    477  HG3 LYS A  31     -19.664  15.090 -11.238  1.00  0.00           H  
ATOM    478  HD2 LYS A  31     -20.668  15.577  -9.116  1.00  0.00           H  
ATOM    479  HD3 LYS A  31     -19.183  15.656  -8.453  1.00  0.00           H  
ATOM    480  HE2 LYS A  31     -18.663  17.535  -9.630  1.00  0.00           H  
ATOM    481  HE3 LYS A  31     -19.973  17.375 -10.583  1.00  0.00           H  
ATOM    482  HZ2 LYS A  31     -19.948  19.083  -8.709  1.00  0.00           H  
ATOM    483  HZ3 LYS A  31     -21.327  18.297  -9.103  1.00  0.00           H  
ATOM    484  H   LYS A  31     -19.612  10.927  -9.814  1.00  0.00           H  
ATOM    485  HA  LYS A  31     -19.327  12.676 -11.953  1.00  0.00           H  
ATOM    486  N   THR A  32     -16.553  11.801 -10.623  1.00 10.47           N  
ATOM    487  CA  THR A  32     -15.109  11.862 -10.711  1.00 10.47           C  
ATOM    488  C   THR A  32     -14.696  11.088 -11.960  1.00 11.41           C  
ATOM    489  O   THR A  32     -13.859  11.549 -12.765  1.00 11.95           O  
ATOM    490  CB  THR A  32     -14.446  11.325  -9.429  1.00 10.61           C  
ATOM    491  OG1 THR A  32     -14.990  11.976  -8.265  1.00 10.93           O  
ATOM    492  CG2 THR A  32     -12.979  11.482  -9.416  1.00 11.44           C  
ATOM    493 HG21 THR A  32     -12.581  10.988 -10.189  1.00  0.00           H  
ATOM    494  HG1 THR A  32     -15.974  11.800  -8.224  1.00  0.00           H  
ATOM    495 HG22 THR A  32     -12.742  12.451  -9.492  1.00  0.00           H  
ATOM    496 HG23 THR A  32     -12.620  11.113  -8.559  1.00  0.00           H  
ATOM    497  H   THR A  32     -16.967  11.168  -9.969  1.00  0.00           H  
ATOM    498  HA  THR A  32     -14.797  12.809 -10.790  1.00  0.00           H  
ATOM    499  HB  THR A  32     -14.647  10.346  -9.412  1.00  0.00           H  
ATOM    500  N   ALA A  33     -15.303   9.915 -12.155  1.00 10.14           N  
ATOM    501  CA  ALA A  33     -15.038   9.182 -13.357  1.00 10.59           C  
ATOM    502  C   ALA A  33     -15.409   9.970 -14.617  1.00 10.59           C  
ATOM    503  O   ALA A  33     -14.673   9.980 -15.609  1.00 11.61           O  
ATOM    504  CB  ALA A  33     -15.750   7.835 -13.348  1.00  9.92           C  
ATOM    505  HB1 ALA A  33     -15.437   7.294 -12.568  1.00  0.00           H  
ATOM    506  HB2 ALA A  33     -16.737   7.975 -13.271  1.00  0.00           H  
ATOM    507  HB3 ALA A  33     -15.544   7.352 -14.199  1.00  0.00           H  
ATOM    508  H   ALA A  33     -15.935   9.552 -11.470  1.00  0.00           H  
ATOM    509  HA  ALA A  33     -14.051   9.025 -13.382  1.00  0.00           H  
ATOM    510  N   GLU A  34     -16.567  10.642 -14.626  1.00 11.96           N  
ATOM    511  CA  GLU A  34     -16.984  11.424 -15.785  1.00 12.58           C  
ATOM    512  C   GLU A  34     -16.062  12.566 -16.141  1.00 12.32           C  
ATOM    513  O   GLU A  34     -15.804  12.790 -17.328  1.00 10.96           O  
ATOM    514  CB  GLU A  34     -18.393  11.937 -15.562  1.00 13.73           C  
ATOM    515  CG  GLU A  34     -18.927  12.847 -16.658  1.00 14.57           C  
ATOM    516  CD  GLU A  34     -18.984  12.175 -18.045  1.00 17.08           C  
ATOM    517  OE1 GLU A  34     -18.860  10.925 -18.226  1.00 17.59           O  
ATOM    518  OE2 GLU A  34     -19.186  12.940 -19.018  1.00 21.26           O1-
ATOM    519  HB2 GLU A  34     -19.003  11.148 -15.485  1.00  0.00           H  
ATOM    520  HB3 GLU A  34     -18.408  12.445 -14.701  1.00  0.00           H  
ATOM    521  HG2 GLU A  34     -19.850  13.139 -16.407  1.00  0.00           H  
ATOM    522  HG3 GLU A  34     -18.337  13.652 -16.719  1.00  0.00           H  
ATOM    523  H   GLU A  34     -17.159  10.607 -13.821  1.00  0.00           H  
ATOM    524  HA  GLU A  34     -16.947  10.804 -16.569  1.00  0.00           H  
ATOM    525  N   ASN A  35     -15.579  13.293 -15.121  1.00 11.49           N  
ATOM    526  CA  ASN A  35     -14.524  14.320 -15.322  1.00 11.48           C  
ATOM    527  C   ASN A  35     -13.336  13.744 -16.097  1.00 11.01           C  
ATOM    528  O   ASN A  35     -12.924  14.275 -17.122  1.00 11.57           O  
ATOM    529  CB  ASN A  35     -14.103  14.876 -13.957  1.00 11.98           C  
ATOM    530  CG  ASN A  35     -13.067  16.005 -14.044  1.00 11.10           C  
ATOM    531  OD1 ASN A  35     -13.259  17.032 -14.707  1.00 13.05           O  
ATOM    532  ND2 ASN A  35     -11.937  15.783 -13.398  1.00 11.17           N  
ATOM    533 HD21 ASN A  35     -11.806  14.926 -12.899  1.00  0.00           H  
ATOM    534  HB2 ASN A  35     -14.917  15.226 -13.492  1.00  0.00           H  
ATOM    535  HB3 ASN A  35     -13.715  14.130 -13.416  1.00  0.00           H  
ATOM    536  H   ASN A  35     -15.939  13.139 -14.201  1.00  0.00           H  
ATOM    537 HD22 ASN A  35     -11.212  16.472 -13.407  1.00  0.00           H  
ATOM    538  HA  ASN A  35     -14.887  15.070 -15.875  1.00  0.00           H  
ATOM    539  N   PHE A  36     -12.794  12.629 -15.616  1.00 10.39           N  
ATOM    540  CA  PHE A  36     -11.609  12.067 -16.275  1.00 10.58           C  
ATOM    541  C   PHE A  36     -11.913  11.543 -17.670  1.00 10.77           C  
ATOM    542  O   PHE A  36     -11.130  11.716 -18.619  1.00 11.34           O  
ATOM    543  CB  PHE A  36     -10.984  10.964 -15.430  1.00 11.59           C  
ATOM    544  CG  PHE A  36      -9.642  10.470 -15.880  1.00 11.65           C  
ATOM    545  CD1 PHE A  36      -9.551   9.409 -16.774  1.00 11.98           C  
ATOM    546  CD2 PHE A  36      -8.479  10.902 -15.294  1.00 12.00           C  
ATOM    547  CE1 PHE A  36      -8.345   8.830 -17.101  1.00 13.12           C  
ATOM    548  CE2 PHE A  36      -7.257  10.349 -15.661  1.00 12.81           C  
ATOM    549  CZ  PHE A  36      -7.195   9.362 -16.585  1.00 12.77           C  
ATOM    550  HB2 PHE A  36     -10.888  11.309 -14.496  1.00  0.00           H  
ATOM    551  HB3 PHE A  36     -11.612  10.186 -15.426  1.00  0.00           H  
ATOM    552  H   PHE A  36     -13.189  12.179 -14.815  1.00  0.00           H  
ATOM    553  HD1 PHE A  36     -10.387   9.055 -17.193  1.00  0.00           H  
ATOM    554  HD2 PHE A  36      -8.510  11.620 -14.598  1.00  0.00           H  
ATOM    555  HE1 PHE A  36      -8.310   8.034 -17.705  1.00  0.00           H  
ATOM    556  HE2 PHE A  36      -6.415  10.684 -15.238  1.00  0.00           H  
ATOM    557  HZ  PHE A  36      -6.306   9.021 -16.891  1.00  0.00           H  
ATOM    558  HA  PHE A  36     -10.955  12.818 -16.370  1.00  0.00           H  
ATOM    559  N   ARG A  37     -13.063  10.894 -17.816  1.00 11.05           N  
ATOM    560  CA  ARG A  37     -13.509  10.473 -19.192  1.00 12.52           C  
ATOM    561  C   ARG A  37     -13.550  11.627 -20.195  1.00 13.10           C  
ATOM    562  O   ARG A  37     -12.970  11.570 -21.282  1.00 12.35           O  
ATOM    563  CB  ARG A  37     -14.889   9.808 -19.126  1.00 12.63           C  
ATOM    564  CG  ARG A  37     -15.228   9.035 -20.344  1.00 13.31           C  
ATOM    565  CD  ARG A  37     -16.736   8.743 -20.418  1.00 14.73           C  
ATOM    566  NE  ARG A  37     -17.511   9.953 -20.520  1.00 15.58           N  
ATOM    567  CZ  ARG A  37     -17.549  10.777 -21.567  1.00 16.20           C  
ATOM    568  NH1 ARG A  37     -16.952  10.454 -22.704  1.00 17.62           N  
ATOM    569  NH2 ARG A  37     -18.203  11.944 -21.459  1.00 15.88           N1+
ATOM    570 HH11 ARG A  37     -16.466   9.584 -22.784  1.00  0.00           H  
ATOM    571 HH21 ARG A  37     -18.654  12.187 -20.600  1.00  0.00           H  
ATOM    572  HB2 ARG A  37     -14.908   9.190 -18.340  1.00  0.00           H  
ATOM    573  HB3 ARG A  37     -15.580  10.519 -18.997  1.00  0.00           H  
ATOM    574  HG2 ARG A  37     -14.955   9.559 -21.151  1.00  0.00           H  
ATOM    575  HG3 ARG A  37     -14.727   8.170 -20.334  1.00  0.00           H  
ATOM    576  HD2 ARG A  37     -16.918   8.171 -21.218  1.00  0.00           H  
ATOM    577  HD3 ARG A  37     -17.013   8.248 -19.595  1.00  0.00           H  
ATOM    578  H   ARG A  37     -13.629  10.686 -17.018  1.00  0.00           H  
ATOM    579  HE  ARG A  37     -18.074  10.198 -19.731  1.00  0.00           H  
ATOM    580 HH12 ARG A  37     -16.987  11.080 -23.483  1.00  0.00           H  
ATOM    581 HH22 ARG A  37     -18.239  12.571 -22.237  1.00  0.00           H  
ATOM    582  HA  ARG A  37     -12.824   9.821 -19.518  1.00  0.00           H  
ATOM    583  N   ALA A  38     -14.276  12.683 -19.827  1.00 12.14           N  
ATOM    584  CA  ALA A  38     -14.407  13.859 -20.662  1.00 12.53           C  
ATOM    585  C   ALA A  38     -13.105  14.600 -20.977  1.00 12.63           C  
ATOM    586  O   ALA A  38     -12.895  15.071 -22.070  1.00 13.43           O  
ATOM    587  CB  ALA A  38     -15.391  14.825 -20.093  1.00 12.32           C  
ATOM    588  HB1 ALA A  38     -16.287  14.388 -20.018  1.00  0.00           H  
ATOM    589  HB2 ALA A  38     -15.093  15.115 -19.183  1.00  0.00           H  
ATOM    590  HB3 ALA A  38     -15.453  15.620 -20.696  1.00  0.00           H  
ATOM    591  H   ALA A  38     -14.746  12.662 -18.945  1.00  0.00           H  
ATOM    592  HA  ALA A  38     -14.732  13.489 -21.532  1.00  0.00           H  
ATOM    593  N   LEU A  39     -12.245  14.750 -19.984  1.00 11.16           N  
ATOM    594  CA  LEU A  39     -10.916  15.347 -20.238  1.00 11.16           C  
ATOM    595  C   LEU A  39     -10.116  14.452 -21.183  1.00 12.06           C  
ATOM    596  O   LEU A  39      -9.291  14.923 -21.926  1.00 11.72           O  
ATOM    597  CB  LEU A  39     -10.205  15.601 -18.899  1.00 11.72           C  
ATOM    598  CG  LEU A  39     -10.839  16.635 -17.960  1.00 12.19           C  
ATOM    599  CD1 LEU A  39     -10.222  16.541 -16.580  1.00 12.79           C  
ATOM    600  CD2 LEU A  39     -10.703  18.006 -18.575  1.00 12.60           C  
ATOM    601 HD11 LEU A  39     -10.371  15.626 -16.206  1.00  0.00           H  
ATOM    602 HD21 LEU A  39      -9.736  18.220 -18.710  1.00  0.00           H  
ATOM    603  HB2 LEU A  39     -10.162  14.731 -18.409  1.00  0.00           H  
ATOM    604  HB3 LEU A  39      -9.274  15.906 -19.102  1.00  0.00           H  
ATOM    605 HD12 LEU A  39      -9.239  16.713 -16.637  1.00  0.00           H  
ATOM    606 HD13 LEU A  39     -10.649  17.222 -15.985  1.00  0.00           H  
ATOM    607 HD22 LEU A  39     -11.167  18.026 -19.461  1.00  0.00           H  
ATOM    608 HD23 LEU A  39     -11.116  18.680 -17.963  1.00  0.00           H  
ATOM    609  H   LEU A  39     -12.494  14.459 -19.060  1.00  0.00           H  
ATOM    610  HA  LEU A  39     -11.010  16.232 -20.694  1.00  0.00           H  
ATOM    611  HG  LEU A  39     -11.815  16.450 -17.844  1.00  0.00           H  
ATOM    612  N   SER A  40     -10.334  13.130 -21.118  1.00 10.65           N  
ATOM    613  CA  SER A  40      -9.665  12.185 -22.006  1.00 11.63           C  
ATOM    614  C   SER A  40     -10.139  12.277 -23.456  1.00 12.54           C  
ATOM    615  O   SER A  40      -9.334  12.098 -24.353  1.00 13.34           O  
ATOM    616  CB  SER A  40      -9.680  10.751 -21.486  1.00 11.81           C  
ATOM    617  OG  SER A  40      -9.048  10.562 -20.221  1.00 12.43           O  
ATOM    618  HG  SER A  40      -9.513  11.124 -19.537  1.00  0.00           H  
ATOM    619  HB2 SER A  40     -10.633  10.458 -21.406  1.00  0.00           H  
ATOM    620  HB3 SER A  40      -9.217  10.171 -22.156  1.00  0.00           H  
ATOM    621  H   SER A  40     -10.977  12.780 -20.437  1.00  0.00           H  
ATOM    622  HA  SER A  40      -8.707  12.471 -22.007  1.00  0.00           H  
ATOM    623  N   THR A  41     -11.435  12.543 -23.689  1.00 13.88           N  
ATOM    624  CA  THR A  41     -11.954  12.650 -25.047  1.00 15.25           C  
ATOM    625  C   THR A  41     -11.715  14.056 -25.633  1.00 16.10           C  
ATOM    626  O   THR A  41     -11.684  14.224 -26.839  1.00 17.55           O  
ATOM    627  CB  THR A  41     -13.467  12.343 -25.114  1.00 15.33           C  
ATOM    628  OG1 THR A  41     -14.198  13.326 -24.397  1.00 14.66           O  
ATOM    629  CG2 THR A  41     -13.761  10.954 -24.574  1.00 13.59           C  
ATOM    630 HG21 THR A  41     -13.269  10.271 -25.115  1.00  0.00           H  
ATOM    631  HG1 THR A  41     -15.173  13.111 -24.452  1.00  0.00           H  
ATOM    632 HG22 THR A  41     -13.462  10.892 -23.622  1.00  0.00           H  
ATOM    633 HG23 THR A  41     -14.745  10.784 -24.630  1.00  0.00           H  
ATOM    634  H   THR A  41     -12.056  12.670 -22.916  1.00  0.00           H  
ATOM    635  HA  THR A  41     -11.457  11.971 -25.587  1.00  0.00           H  
ATOM    636  HB  THR A  41     -13.754  12.368 -26.072  1.00  0.00           H  
ATOM    637  N   GLY A  42     -11.631  15.040 -24.767  1.00 14.91           N  
ATOM    638  CA  GLY A  42     -11.519  16.448 -25.153  1.00 15.20           C  
ATOM    639  C   GLY A  42     -12.829  17.051 -25.515  1.00 16.29           C  
ATOM    640  O   GLY A  42     -12.881  18.159 -26.088  1.00 17.84           O  
ATOM    641  HA2 GLY A  42     -11.129  16.961 -24.388  1.00  0.00           H  
ATOM    642  HA3 GLY A  42     -10.905  16.519 -25.939  1.00  0.00           H  
ATOM    643  H   GLY A  42     -11.644  14.816 -23.793  1.00  0.00           H  
ATOM    644  N   GLU A  43     -13.909  16.337 -25.224  1.00 16.28           N  
ATOM    645  CA  GLU A  43     -15.228  16.800 -25.710  1.00 19.21           C  
ATOM    646  C   GLU A  43     -15.692  18.184 -25.224  1.00 19.10           C  
ATOM    647  O   GLU A  43     -16.613  18.746 -25.861  1.00 21.86           O  
ATOM    648  CB  GLU A  43     -16.304  15.748 -25.482  1.00 19.34           C  
ATOM    649  CG  GLU A  43     -16.684  15.432 -24.049  1.00 21.32           C  
ATOM    650  CD  GLU A  43     -17.387  14.067 -23.969  1.00 21.64           C  
ATOM    651  OE1 GLU A  43     -16.801  13.033 -24.328  1.00 23.77           O  
ATOM    652  OE2 GLU A  43     -18.575  14.039 -23.624  1.00 24.13           O1-
ATOM    653  HB2 GLU A  43     -17.131  16.057 -25.952  1.00  0.00           H  
ATOM    654  HB3 GLU A  43     -15.989  14.898 -25.904  1.00  0.00           H  
ATOM    655  HG2 GLU A  43     -15.859  15.414 -23.484  1.00  0.00           H  
ATOM    656  HG3 GLU A  43     -17.299  16.141 -23.704  1.00  0.00           H  
ATOM    657  H   GLU A  43     -13.833  15.499 -24.684  1.00  0.00           H  
ATOM    658  HA  GLU A  43     -15.083  16.929 -26.691  1.00  0.00           H  
ATOM    659  N   LYS A  44     -15.148  18.728 -24.134  1.00 16.60           N  
ATOM    660  CA  LYS A  44     -15.468  20.154 -23.641  1.00 18.04           C  
ATOM    661  C   LYS A  44     -14.614  21.267 -24.262  1.00 18.68           C  
ATOM    662  O   LYS A  44     -14.818  22.477 -23.952  1.00 21.01           O  
ATOM    663  CB  LYS A  44     -15.358  20.243 -22.117  1.00 18.51           C  
ATOM    664  CG  LYS A  44     -16.102  19.162 -21.350  1.00 19.90           C  
ATOM    665  CD  LYS A  44     -17.591  19.088 -21.649  1.00 22.07           C  
ATOM    666  CE  LYS A  44     -18.170  17.967 -20.794  1.00 24.48           C  
ATOM    667  NZ  LYS A  44     -19.648  17.723 -21.017  1.00 29.04           N1+
ATOM    668  HZ1 LYS A  44     -20.162  18.553 -20.803  1.00  0.00           H  
ATOM    669  HB2 LYS A  44     -14.390  20.189 -21.872  1.00  0.00           H  
ATOM    670  HB3 LYS A  44     -15.717  21.131 -21.830  1.00  0.00           H  
ATOM    671  HG2 LYS A  44     -15.691  18.278 -21.575  1.00  0.00           H  
ATOM    672  HG3 LYS A  44     -15.987  19.334 -20.372  1.00  0.00           H  
ATOM    673  HD2 LYS A  44     -18.031  19.957 -21.422  1.00  0.00           H  
ATOM    674  HD3 LYS A  44     -17.739  18.892 -22.618  1.00  0.00           H  
ATOM    675  HE2 LYS A  44     -17.675  17.123 -21.002  1.00  0.00           H  
ATOM    676  HE3 LYS A  44     -18.030  18.198 -19.831  1.00  0.00           H  
ATOM    677  HZ2 LYS A  44     -19.809  17.477 -21.973  1.00  0.00           H  
ATOM    678  HZ3 LYS A  44     -19.948  16.977 -20.422  1.00  0.00           H  
ATOM    679  H   LYS A  44     -14.497  18.181 -23.608  1.00  0.00           H  
ATOM    680  HA  LYS A  44     -16.407  20.312 -23.946  1.00  0.00           H  
ATOM    681  N   GLY A  45     -13.686  20.882 -25.126  1.00 17.76           N  
ATOM    682  CA  GLY A  45     -12.764  21.768 -25.774  1.00 18.14           C  
ATOM    683  C   GLY A  45     -11.450  21.910 -25.078  1.00 18.64           C  
ATOM    684  O   GLY A  45     -10.622  22.728 -25.464  1.00 16.54           O  
ATOM    685  HA2 GLY A  45     -12.596  21.425 -26.698  1.00  0.00           H  
ATOM    686  HA3 GLY A  45     -13.186  22.672 -25.835  1.00  0.00           H  
ATOM    687  H   GLY A  45     -13.625  19.907 -25.341  1.00  0.00           H  
ATOM    688  N   PHE A  46     -11.223  21.061 -24.068  1.00 15.71           N  
ATOM    689  CA  PHE A  46      -9.979  21.065 -23.330  1.00 17.01           C  
ATOM    690  C   PHE A  46      -9.815  19.684 -22.691  1.00 15.89           C  
ATOM    691  O   PHE A  46     -10.781  18.937 -22.581  1.00 16.52           O  
ATOM    692  CB  PHE A  46      -9.951  22.167 -22.249  1.00 16.92           C  
ATOM    693  CG  PHE A  46     -11.105  22.161 -21.288  1.00 16.89           C  
ATOM    694  CD1 PHE A  46     -11.112  21.319 -20.156  1.00 17.64           C  
ATOM    695  CD2 PHE A  46     -12.187  22.992 -21.484  1.00 16.50           C  
ATOM    696  CE1 PHE A  46     -12.171  21.349 -19.258  1.00 18.00           C  
ATOM    697  CE2 PHE A  46     -13.233  22.997 -20.626  1.00 16.84           C  
ATOM    698  CZ  PHE A  46     -13.246  22.173 -19.508  1.00 17.74           C  
ATOM    699  HB2 PHE A  46      -9.108  22.062 -21.722  1.00  0.00           H  
ATOM    700  HB3 PHE A  46      -9.937  23.054 -22.710  1.00  0.00           H  
ATOM    701  H   PHE A  46     -11.934  20.405 -23.816  1.00  0.00           H  
ATOM    702  HD1 PHE A  46     -10.347  20.694 -19.999  1.00  0.00           H  
ATOM    703  HD2 PHE A  46     -12.199  23.603 -22.276  1.00  0.00           H  
ATOM    704  HE1 PHE A  46     -12.153  20.778 -18.437  1.00  0.00           H  
ATOM    705  HE2 PHE A  46     -14.009  23.603 -20.799  1.00  0.00           H  
ATOM    706  HZ  PHE A  46     -14.031  22.178 -18.888  1.00  0.00           H  
ATOM    707  HA  PHE A  46      -9.223  21.262 -23.955  1.00  0.00           H  
ATOM    708  N   GLY A  47      -8.625  19.426 -22.195  1.00 14.35           N  
ATOM    709  CA  GLY A  47      -8.308  18.108 -21.667  1.00 13.73           C  
ATOM    710  C   GLY A  47      -6.903  17.690 -21.683  1.00 12.58           C  
ATOM    711  O   GLY A  47      -5.959  18.492 -21.767  1.00 14.23           O  
ATOM    712  HA2 GLY A  47      -8.619  18.082 -20.717  1.00  0.00           H  
ATOM    713  HA3 GLY A  47      -8.827  17.438 -22.198  1.00  0.00           H  
ATOM    714  H   GLY A  47      -7.929  20.144 -22.181  1.00  0.00           H  
ATOM    715  N   TYR A  48      -6.715  16.349 -21.601  1.00 12.30           N  
ATOM    716  CA  TYR A  48      -5.372  15.829 -21.415  1.00 12.47           C  
ATOM    717  C   TYR A  48      -4.483  15.728 -22.655  1.00 13.82           C  
ATOM    718  O   TYR A  48      -3.260  15.548 -22.519  1.00 13.58           O  
ATOM    719  CB  TYR A  48      -5.463  14.408 -20.754  1.00 12.40           C  
ATOM    720  CG  TYR A  48      -6.099  14.390 -19.363  1.00 12.03           C  
ATOM    721  CD1 TYR A  48      -5.756  15.313 -18.378  1.00 11.69           C  
ATOM    722  CD2 TYR A  48      -7.028  13.420 -19.012  1.00 12.03           C  
ATOM    723  CE1 TYR A  48      -6.302  15.259 -17.119  1.00 11.26           C  
ATOM    724  CE2 TYR A  48      -7.616  13.372 -17.776  1.00 11.74           C  
ATOM    725  CZ  TYR A  48      -7.260  14.275 -16.801  1.00 10.76           C  
ATOM    726  OH  TYR A  48      -7.807  14.211 -15.534  1.00 10.39           O  
ATOM    727  HH  TYR A  48      -7.135  14.544 -14.872  1.00  0.00           H  
ATOM    728  HB2 TYR A  48      -6.003  13.818 -21.354  1.00  0.00           H  
ATOM    729  HB3 TYR A  48      -4.538  14.036 -20.680  1.00  0.00           H  
ATOM    730  H   TYR A  48      -7.493  15.725 -21.668  1.00  0.00           H  
ATOM    731  HD1 TYR A  48      -5.096  16.033 -18.593  1.00  0.00           H  
ATOM    732  HD2 TYR A  48      -7.278  12.728 -19.689  1.00  0.00           H  
ATOM    733  HE1 TYR A  48      -6.019  15.921 -16.425  1.00  0.00           H  
ATOM    734  HE2 TYR A  48      -8.308  12.677 -17.581  1.00  0.00           H  
ATOM    735  HA  TYR A  48      -4.925  16.512 -20.838  1.00  0.00           H  
ATOM    736  N   LYS A  49      -5.055  15.760 -23.847  1.00 14.53           N  
ATOM    737  CA  LYS A  49      -4.190  15.516 -25.042  1.00 15.22           C  
ATOM    738  C   LYS A  49      -3.087  16.567 -25.134  1.00 16.23           C  
ATOM    739  O   LYS A  49      -3.407  17.734 -25.106  1.00 16.28           O  
ATOM    740  CB  LYS A  49      -5.012  15.517 -26.308  1.00 15.77           C  
ATOM    741  CG  LYS A  49      -4.220  15.116 -27.514  1.00 17.25           C  
ATOM    742  CD  LYS A  49      -5.140  14.937 -28.690  1.00 20.00           C  
ATOM    743  CE  LYS A  49      -4.281  14.409 -29.838  1.00 23.82           C  
ATOM    744  NZ  LYS A  49      -5.069  14.118 -31.091  1.00 26.97           N1+
ATOM    745  HZ1 LYS A  49      -5.854  14.735 -31.146  1.00  0.00           H  
ATOM    746  HB2 LYS A  49      -5.774  14.879 -26.196  1.00  0.00           H  
ATOM    747  HB3 LYS A  49      -5.377  16.437 -26.455  1.00  0.00           H  
ATOM    748  HG2 LYS A  49      -3.546  15.825 -27.721  1.00  0.00           H  
ATOM    749  HG3 LYS A  49      -3.742  14.257 -27.330  1.00  0.00           H  
ATOM    750  HD2 LYS A  49      -5.864  14.284 -28.468  1.00  0.00           H  
ATOM    751  HD3 LYS A  49      -5.557  15.810 -28.942  1.00  0.00           H  
ATOM    752  HE2 LYS A  49      -3.581  15.091 -30.052  1.00  0.00           H  
ATOM    753  HE3 LYS A  49      -3.833  13.566 -29.540  1.00  0.00           H  
ATOM    754  HZ2 LYS A  49      -4.490  14.257 -31.894  1.00  0.00           H  
ATOM    755  HZ3 LYS A  49      -5.385  13.170 -31.064  1.00  0.00           H  
ATOM    756  H   LYS A  49      -6.033  15.941 -23.946  1.00  0.00           H  
ATOM    757  HA  LYS A  49      -3.767  14.616 -24.937  1.00  0.00           H  
ATOM    758  N   GLY A  50      -1.827  16.094 -25.240  1.00 15.43           N  
ATOM    759  CA  GLY A  50      -0.629  16.924 -25.289  1.00 16.08           C  
ATOM    760  C   GLY A  50       0.014  17.342 -23.994  1.00 14.92           C  
ATOM    761  O   GLY A  50       1.044  18.050 -23.986  1.00 16.08           O  
ATOM    762  HA2 GLY A  50       0.058  16.420 -25.813  1.00  0.00           H  
ATOM    763  HA3 GLY A  50      -0.867  17.760 -25.784  1.00  0.00           H  
ATOM    764  H   GLY A  50      -1.706  15.102 -25.288  1.00  0.00           H  
ATOM    765  N   SER A  51      -0.624  16.970 -22.873  1.00 14.14           N  
ATOM    766  CA  SER A  51      -0.127  17.346 -21.540  1.00 13.12           C  
ATOM    767  C   SER A  51       0.950  16.360 -21.118  1.00 12.78           C  
ATOM    768  O   SER A  51       1.184  15.328 -21.745  1.00 12.84           O  
ATOM    769  CB  SER A  51      -1.255  17.429 -20.494  1.00 13.49           C  
ATOM    770  OG  SER A  51      -1.876  16.171 -20.292  1.00 12.60           O  
ATOM    771  HG  SER A  51      -2.266  15.858 -21.158  1.00  0.00           H  
ATOM    772  HB2 SER A  51      -0.872  17.747 -19.627  1.00  0.00           H  
ATOM    773  HB3 SER A  51      -1.942  18.085 -20.806  1.00  0.00           H  
ATOM    774  H   SER A  51      -1.458  16.423 -22.946  1.00  0.00           H  
ATOM    775  HA  SER A  51       0.264  18.265 -21.595  1.00  0.00           H  
ATOM    776  N   CYS A  52       1.643  16.736 -20.059  1.00 13.99           N  
ATOM    777  CA  CYS A  52       2.801  15.992 -19.548  1.00 14.63           C  
ATOM    778  C   CYS A  52       2.590  15.396 -18.162  1.00 14.70           C  
ATOM    779  O   CYS A  52       1.702  15.835 -17.414  1.00 14.40           O  
ATOM    780  CB  CYS A  52       4.023  16.887 -19.472  1.00 14.36           C  
ATOM    781  SG  CYS A  52       3.990  18.209 -18.272  1.00 17.38           S  
ATOM    782  HG  CYS A  52       3.240  17.837 -17.239  1.00  0.00           H  
ATOM    783  HB2 CYS A  52       4.810  16.307 -19.263  1.00  0.00           H  
ATOM    784  HB3 CYS A  52       4.153  17.300 -20.373  1.00  0.00           H  
ATOM    785  H   CYS A  52       1.365  17.569 -19.581  1.00  0.00           H  
ATOM    786  HA  CYS A  52       2.930  15.243 -20.198  1.00  0.00           H  
ATOM    787  N   PHE A  53       3.415  14.396 -17.851  1.00 14.08           N  
ATOM    788  CA  PHE A  53       3.549  13.886 -16.485  1.00 12.41           C  
ATOM    789  C   PHE A  53       4.659  14.689 -15.864  1.00 13.26           C  
ATOM    790  O   PHE A  53       5.821  14.440 -16.158  1.00 14.80           O  
ATOM    791  CB  PHE A  53       3.844  12.354 -16.438  1.00 13.66           C  
ATOM    792  CG  PHE A  53       2.608  11.494 -16.647  1.00 13.41           C  
ATOM    793  CD1 PHE A  53       2.117  11.225 -17.938  1.00 14.02           C  
ATOM    794  CD2 PHE A  53       1.914  11.010 -15.577  1.00 14.10           C  
ATOM    795  CE1 PHE A  53       0.984  10.481 -18.124  1.00 13.43           C  
ATOM    796  CE2 PHE A  53       0.742  10.278 -15.753  1.00 13.55           C  
ATOM    797  CZ  PHE A  53       0.280  10.017 -17.035  1.00 13.47           C  
ATOM    798  HB2 PHE A  53       4.509  12.136 -17.152  1.00  0.00           H  
ATOM    799  HB3 PHE A  53       4.239  12.132 -15.547  1.00  0.00           H  
ATOM    800  H   PHE A  53       3.962  13.979 -18.577  1.00  0.00           H  
ATOM    801  HD1 PHE A  53       2.605  11.584 -18.734  1.00  0.00           H  
ATOM    802  HD2 PHE A  53       2.252  11.183 -14.652  1.00  0.00           H  
ATOM    803  HE1 PHE A  53       0.667  10.274 -19.050  1.00  0.00           H  
ATOM    804  HE2 PHE A  53       0.236   9.942 -14.959  1.00  0.00           H  
ATOM    805  HZ  PHE A  53      -0.562   9.494 -17.168  1.00  0.00           H  
ATOM    806  HA  PHE A  53       2.691  13.988 -15.982  1.00  0.00           H  
ATOM    807  N   HIS A  54       4.311  15.701 -15.030  1.00 13.20           N  
ATOM    808  CA  HIS A  54       5.306  16.650 -14.480  1.00 13.65           C  
ATOM    809  C   HIS A  54       6.123  16.128 -13.295  1.00 12.88           C  
ATOM    810  O   HIS A  54       7.127  16.744 -12.927  1.00 13.40           O  
ATOM    811  CB  HIS A  54       4.664  17.991 -14.129  1.00 14.30           C  
ATOM    812  CG  HIS A  54       3.493  17.890 -13.230  1.00 14.62           C  
ATOM    813  ND1 HIS A  54       2.206  17.791 -13.701  1.00 14.36           N  
ATOM    814  CD2 HIS A  54       3.414  17.825 -11.878  1.00 14.18           C  
ATOM    815  CE1 HIS A  54       1.381  17.698 -12.682  1.00 14.95           C  
ATOM    816  NE2 HIS A  54       2.087  17.681 -11.566  1.00 15.45           N  
ATOM    817  HB2 HIS A  54       5.354  18.563 -13.686  1.00  0.00           H  
ATOM    818  HB3 HIS A  54       4.372  18.432 -14.977  1.00  0.00           H  
ATOM    819  H   HIS A  54       3.349  15.810 -14.778  1.00  0.00           H  
ATOM    820  HD2 HIS A  54       4.176  17.874 -11.233  1.00  0.00           H  
ATOM    821  HE1 HIS A  54       0.384  17.649 -12.742  1.00  0.00           H  
ATOM    822  HE2 HIS A  54       1.714  17.579 -10.644  1.00  0.00           H  
ATOM    823  HA  HIS A  54       5.963  16.772 -15.224  1.00  0.00           H  
ATOM    824  N   ARG A  55       5.660  15.064 -12.655  1.00 11.66           N  
ATOM    825  CA  ARG A  55       6.321  14.518 -11.479  1.00 12.51           C  
ATOM    826  C   ARG A  55       6.145  13.019 -11.384  1.00 12.12           C  
ATOM    827  O   ARG A  55       5.065  12.556 -11.260  1.00 12.27           O  
ATOM    828  CB  ARG A  55       5.756  15.172 -10.206  1.00 15.32           C  
ATOM    829  CG  ARG A  55       6.291  14.583  -8.902  1.00 16.63           C  
ATOM    830  CD  ARG A  55       6.316  15.592  -7.767  1.00 17.68           C  
ATOM    831  NE  ARG A  55       4.994  15.881  -7.251  1.00 16.80           N  
ATOM    832  CZ  ARG A  55       4.746  16.508  -6.115  1.00 20.23           C  
ATOM    833  NH1 ARG A  55       5.728  16.923  -5.342  1.00 22.26           N  
ATOM    834  NH2 ARG A  55       3.508  16.729  -5.762  1.00 21.66           N1+
ATOM    835 HH11 ARG A  55       6.678  16.765  -5.612  1.00  0.00           H  
ATOM    836 HH21 ARG A  55       2.758  16.424  -6.350  1.00  0.00           H  
ATOM    837  HB2 ARG A  55       5.981  16.146 -10.227  1.00  0.00           H  
ATOM    838  HB3 ARG A  55       4.761  15.068 -10.213  1.00  0.00           H  
ATOM    839  HG2 ARG A  55       5.711  13.813  -8.636  1.00  0.00           H  
ATOM    840  HG3 ARG A  55       7.221  14.251  -9.057  1.00  0.00           H  
ATOM    841  HD2 ARG A  55       6.880  15.228  -7.025  1.00  0.00           H  
ATOM    842  HD3 ARG A  55       6.725  16.442  -8.099  1.00  0.00           H  
ATOM    843  H   ARG A  55       4.829  14.621 -12.991  1.00  0.00           H  
ATOM    844  HE  ARG A  55       4.210  15.584  -7.796  1.00  0.00           H  
ATOM    845 HH12 ARG A  55       5.524  17.396  -4.485  1.00  0.00           H  
ATOM    846 HH22 ARG A  55       3.310  17.203  -4.904  1.00  0.00           H  
ATOM    847  HA  ARG A  55       7.297  14.717 -11.564  1.00  0.00           H  
ATOM    848  N   ILE A  56       7.265  12.313 -11.408  1.00 11.37           N  
ATOM    849  CA  ILE A  56       7.309  10.852 -11.369  1.00 11.72           C  
ATOM    850  C   ILE A  56       8.341  10.479 -10.319  1.00 11.54           C  
ATOM    851  O   ILE A  56       9.533  10.862 -10.462  1.00 11.80           O  
ATOM    852  CB  ILE A  56       7.664  10.263 -12.750  1.00 11.90           C  
ATOM    853  CG1 ILE A  56       6.619  10.694 -13.847  1.00 12.13           C  
ATOM    854  CG2 ILE A  56       7.863   8.747 -12.699  1.00 12.59           C  
ATOM    855  CD1 ILE A  56       6.815  10.035 -15.230  1.00 13.50           C  
ATOM    856 HG21 ILE A  56       8.606   8.526 -12.067  1.00  0.00           H  
ATOM    857 HD11 ILE A  56       7.719  10.267 -15.589  1.00  0.00           H  
ATOM    858 HG12 ILE A  56       5.705  10.460 -13.516  1.00  0.00           H  
ATOM    859 HG13 ILE A  56       6.679  11.685 -13.963  1.00  0.00           H  
ATOM    860 HG22 ILE A  56       7.023   8.307 -12.381  1.00  0.00           H  
ATOM    861 HG23 ILE A  56       8.090   8.417 -13.615  1.00  0.00           H  
ATOM    862 HD12 ILE A  56       6.745   9.041 -15.144  1.00  0.00           H  
ATOM    863 HD13 ILE A  56       6.108  10.370 -15.853  1.00  0.00           H  
ATOM    864  H   ILE A  56       8.132  12.808 -11.456  1.00  0.00           H  
ATOM    865  HA  ILE A  56       6.414  10.473 -11.134  1.00  0.00           H  
ATOM    866  HB  ILE A  56       8.546  10.651 -13.018  1.00  0.00           H  
ATOM    867  N   ILE A  57       7.885   9.739  -9.292  1.00 11.57           N  
ATOM    868  CA  ILE A  57       8.771   9.354  -8.162  1.00 11.69           C  
ATOM    869  C   ILE A  57       8.766   7.843  -8.219  1.00 11.25           C  
ATOM    870  O   ILE A  57       7.772   7.208  -7.844  1.00 12.65           O  
ATOM    871  CB  ILE A  57       8.321   9.918  -6.806  1.00 12.74           C  
ATOM    872  CG1 ILE A  57       8.356  11.450  -6.778  1.00 13.56           C  
ATOM    873  CG2 ILE A  57       9.129   9.279  -5.697  1.00 13.08           C  
ATOM    874  CD1 ILE A  57       7.577  12.102  -5.563  1.00 12.84           C  
ATOM    875 HG21 ILE A  57       8.991   8.289  -5.708  1.00  0.00           H  
ATOM    876 HD11 ILE A  57       6.614  11.833  -5.597  1.00  0.00           H  
ATOM    877 HG12 ILE A  57       9.312  11.741  -6.732  1.00  0.00           H  
ATOM    878 HG13 ILE A  57       7.953  11.790  -7.628  1.00  0.00           H  
ATOM    879 HG22 ILE A  57      10.101   9.474  -5.832  1.00  0.00           H  
ATOM    880 HG23 ILE A  57       8.829   9.652  -4.819  1.00  0.00           H  
ATOM    881 HD12 ILE A  57       7.972  11.787  -4.700  1.00  0.00           H  
ATOM    882 HD13 ILE A  57       7.652  13.097  -5.624  1.00  0.00           H  
ATOM    883  H   ILE A  57       6.930   9.442  -9.289  1.00  0.00           H  
ATOM    884  HA  ILE A  57       9.690   9.738  -8.250  1.00  0.00           H  
ATOM    885  HB  ILE A  57       7.361   9.680  -6.657  1.00  0.00           H  
ATOM    886  N   PRO A  58       9.849   7.258  -8.712  1.00 12.39           N  
ATOM    887  CA  PRO A  58       9.870   5.790  -8.828  1.00 12.34           C  
ATOM    888  C   PRO A  58       9.648   5.104  -7.512  1.00 13.16           C  
ATOM    889  O   PRO A  58      10.108   5.557  -6.457  1.00 13.42           O  
ATOM    890  CB  PRO A  58      11.284   5.480  -9.369  1.00 13.11           C  
ATOM    891  CG  PRO A  58      11.681   6.708 -10.091  1.00 13.49           C  
ATOM    892  CD  PRO A  58      11.096   7.835  -9.271  1.00 12.91           C  
ATOM    893  HB2 PRO A  58      11.917   5.287  -8.619  1.00  0.00           H  
ATOM    894  HB3 PRO A  58      11.264   4.695  -9.988  1.00  0.00           H  
ATOM    895  HG2 PRO A  58      12.677   6.784 -10.141  1.00  0.00           H  
ATOM    896  HG3 PRO A  58      11.307   6.712 -11.018  1.00  0.00           H  
ATOM    897  HD2 PRO A  58      10.897   8.630  -9.844  1.00  0.00           H  
ATOM    898  HD3 PRO A  58      11.723   8.109  -8.542  1.00  0.00           H  
ATOM    899  HA  PRO A  58       9.135   5.459  -9.420  1.00  0.00           H  
ATOM    900  N   GLY A  59       8.913   4.028  -7.547  1.00 13.36           N  
ATOM    901  CA  GLY A  59       8.471   3.366  -6.324  1.00 14.71           C  
ATOM    902  C   GLY A  59       7.359   4.012  -5.535  1.00 13.17           C  
ATOM    903  O   GLY A  59       7.036   3.542  -4.421  1.00 13.23           O  
ATOM    904  HA2 GLY A  59       8.167   2.447  -6.574  1.00  0.00           H  
ATOM    905  HA3 GLY A  59       9.264   3.293  -5.719  1.00  0.00           H  
ATOM    906  H   GLY A  59       8.646   3.647  -8.432  1.00  0.00           H  
ATOM    907  N   PHE A  60       6.731   5.027  -6.133  1.00 12.99           N  
ATOM    908  CA  PHE A  60       5.638   5.750  -5.520  1.00 11.34           C  
ATOM    909  C   PHE A  60       4.491   5.966  -6.504  1.00 11.40           C  
ATOM    910  O   PHE A  60       3.441   5.273  -6.425  1.00 11.79           O  
ATOM    911  CB  PHE A  60       6.167   7.040  -4.840  1.00 10.75           C  
ATOM    912  CG  PHE A  60       5.123   7.908  -4.165  1.00 11.32           C  
ATOM    913  CD1 PHE A  60       3.840   7.461  -3.807  1.00 12.22           C  
ATOM    914  CD2 PHE A  60       5.455   9.251  -3.828  1.00 11.89           C  
ATOM    915  CE1 PHE A  60       2.928   8.285  -3.176  1.00 12.72           C  
ATOM    916  CE2 PHE A  60       4.490  10.100  -3.250  1.00 11.75           C  
ATOM    917  CZ  PHE A  60       3.218   9.615  -2.916  1.00 12.72           C  
ATOM    918  HB2 PHE A  60       6.838   6.771  -4.149  1.00  0.00           H  
ATOM    919  HB3 PHE A  60       6.622   7.593  -5.538  1.00  0.00           H  
ATOM    920  H   PHE A  60       7.030   5.300  -7.047  1.00  0.00           H  
ATOM    921  HD1 PHE A  60       3.579   6.518  -4.015  1.00  0.00           H  
ATOM    922  HD2 PHE A  60       6.378   9.594  -4.002  1.00  0.00           H  
ATOM    923  HE1 PHE A  60       2.041   7.914  -2.901  1.00  0.00           H  
ATOM    924  HE2 PHE A  60       4.715  11.059  -3.076  1.00  0.00           H  
ATOM    925  HZ  PHE A  60       2.535  10.215  -2.499  1.00  0.00           H  
ATOM    926  HA  PHE A  60       5.237   5.200  -4.788  1.00  0.00           H  
ATOM    927  N   MET A  61       4.650   6.891  -7.430  1.00 11.01           N  
ATOM    928  CA  MET A  61       3.602   7.221  -8.351  1.00 10.99           C  
ATOM    929  C   MET A  61       4.067   8.097  -9.501  1.00 12.19           C  
ATOM    930  O   MET A  61       5.125   8.682  -9.452  1.00 12.39           O  
ATOM    931  CB  MET A  61       2.421   7.949  -7.595  1.00 11.86           C  
ATOM    932  CG  MET A  61       2.820   9.221  -6.873  1.00 12.11           C  
ATOM    933  SD  MET A  61       2.686  10.664  -7.958  1.00 13.32           S  
ATOM    934  CE  MET A  61       4.215  11.507  -7.605  1.00 14.17           C  
ATOM    935  HE1 MET A  61       4.254  11.741  -6.634  1.00  0.00           H  
ATOM    936  HB2 MET A  61       1.714   8.177  -8.265  1.00  0.00           H  
ATOM    937  HB3 MET A  61       2.040   7.314  -6.923  1.00  0.00           H  
ATOM    938  HG2 MET A  61       2.222   9.349  -6.081  1.00  0.00           H  
ATOM    939  HG3 MET A  61       3.765   9.136  -6.557  1.00  0.00           H  
ATOM    940  HE2 MET A  61       4.988  10.913  -7.828  1.00  0.00           H  
ATOM    941  HE3 MET A  61       4.262  12.341  -8.155  1.00  0.00           H  
ATOM    942  H   MET A  61       5.523   7.374  -7.491  1.00  0.00           H  
ATOM    943  HA  MET A  61       3.291   6.354  -8.741  1.00  0.00           H  
ATOM    944  N   CYS A  62       3.230   8.169 -10.520  1.00 10.82           N  
ATOM    945  CA  CYS A  62       3.383   9.118 -11.638  1.00 11.07           C  
ATOM    946  C   CYS A  62       2.208  10.088 -11.581  1.00 11.31           C  
ATOM    947  O   CYS A  62       1.066   9.640 -11.634  1.00 12.25           O  
ATOM    948  CB  CYS A  62       3.355   8.421 -12.949  1.00 12.39           C  
ATOM    949  SG  CYS A  62       4.500   6.982 -13.180  1.00 13.02           S  
ATOM    950  HG  CYS A  62       4.335   6.490 -14.404  1.00  0.00           H  
ATOM    951  HB2 CYS A  62       2.422   8.091 -13.094  1.00  0.00           H  
ATOM    952  HB3 CYS A  62       3.574   9.096 -13.654  1.00  0.00           H  
ATOM    953  H   CYS A  62       2.449   7.545 -10.534  1.00  0.00           H  
ATOM    954  HA  CYS A  62       4.262   9.587 -11.552  1.00  0.00           H  
ATOM    955  N   GLN A  63       2.515  11.380 -11.598  1.00 11.03           N  
ATOM    956  CA  GLN A  63       1.500  12.472 -11.537  1.00 11.60           C  
ATOM    957  C   GLN A  63       1.450  13.309 -12.837  1.00 10.68           C  
ATOM    958  O   GLN A  63       2.494  13.704 -13.389  1.00 10.43           O  
ATOM    959  CB  GLN A  63       1.877  13.441 -10.414  1.00 13.42           C  
ATOM    960  CG  GLN A  63       0.732  14.264  -9.940  1.00 15.76           C  
ATOM    961  CD  GLN A  63       1.106  15.092  -8.747  1.00 15.54           C  
ATOM    962  OE1 GLN A  63       2.204  14.934  -8.144  1.00 18.66           O  
ATOM    963  NE2 GLN A  63       0.312  16.130  -8.549  1.00 17.05           N  
ATOM    964 HE21 GLN A  63      -0.453  16.300  -9.170  1.00  0.00           H  
ATOM    965  HB2 GLN A  63       2.233  12.913  -9.643  1.00  0.00           H  
ATOM    966  HB3 GLN A  63       2.594  14.053 -10.747  1.00  0.00           H  
ATOM    967  HG2 GLN A  63       0.437  14.869 -10.679  1.00  0.00           H  
ATOM    968  HG3 GLN A  63      -0.025  13.660  -9.693  1.00  0.00           H  
ATOM    969  H   GLN A  63       3.480  11.635 -11.655  1.00  0.00           H  
ATOM    970 HE22 GLN A  63       0.477  16.746  -7.778  1.00  0.00           H  
ATOM    971  HA  GLN A  63       0.613  12.033 -11.391  1.00  0.00           H  
ATOM    972  N   GLY A  64       0.213  13.546 -13.303  1.00  9.42           N  
ATOM    973  CA  GLY A  64      -0.025  14.472 -14.430  1.00 10.61           C  
ATOM    974  C   GLY A  64      -1.331  15.177 -14.390  1.00 10.23           C  
ATOM    975  O   GLY A  64      -1.867  15.375 -13.307  1.00 10.34           O  
ATOM    976  HA2 GLY A  64       0.702  15.158 -14.430  1.00  0.00           H  
ATOM    977  HA3 GLY A  64       0.022  13.949 -15.281  1.00  0.00           H  
ATOM    978  H   GLY A  64      -0.566  13.085 -12.877  1.00  0.00           H  
ATOM    979  N   GLY A  65      -1.791  15.577 -15.583  1.00 10.10           N  
ATOM    980  CA  GLY A  65      -3.076  16.265 -15.773  1.00 10.18           C  
ATOM    981  C   GLY A  65      -3.103  17.786 -15.660  1.00 11.11           C  
ATOM    982  O   GLY A  65      -4.206  18.358 -15.683  1.00 11.26           O  
ATOM    983  HA2 GLY A  65      -3.409  16.027 -16.685  1.00  0.00           H  
ATOM    984  HA3 GLY A  65      -3.712  15.904 -15.091  1.00  0.00           H  
ATOM    985  H   GLY A  65      -1.228  15.397 -16.390  1.00  0.00           H  
ATOM    986  N   ASP A  66      -1.938  18.415 -15.499  1.00 10.86           N  
ATOM    987  CA  ASP A  66      -1.902  19.879 -15.392  1.00 11.41           C  
ATOM    988  C   ASP A  66      -1.750  20.455 -16.833  1.00 11.56           C  
ATOM    989  O   ASP A  66      -0.641  20.727 -17.285  1.00 10.74           O  
ATOM    990  CB  ASP A  66      -0.812  20.390 -14.459  1.00 11.19           C  
ATOM    991  CG  ASP A  66      -0.770  21.959 -14.415  1.00 11.46           C  
ATOM    992  OD1 ASP A  66      -1.605  22.551 -15.121  1.00 12.68           O  
ATOM    993  OD2 ASP A  66       0.110  22.526 -13.766  1.00 12.82           O1-
ATOM    994  HB2 ASP A  66      -0.984  20.042 -13.537  1.00  0.00           H  
ATOM    995  HB3 ASP A  66       0.074  20.050 -14.775  1.00  0.00           H  
ATOM    996  H   ASP A  66      -1.089  17.889 -15.451  1.00  0.00           H  
ATOM    997  HA  ASP A  66      -2.755  20.195 -14.976  1.00  0.00           H  
ATOM    998  N   PHE A  67      -2.880  20.560 -17.541  1.00 12.38           N  
ATOM    999  CA  PHE A  67      -2.876  20.934 -18.954  1.00 12.39           C  
ATOM   1000  C   PHE A  67      -2.904  22.431 -19.102  1.00 14.31           C  
ATOM   1001  O   PHE A  67      -2.762  22.904 -20.240  1.00 16.65           O  
ATOM   1002  CB  PHE A  67      -4.016  20.250 -19.752  1.00 12.60           C  
ATOM   1003  CG  PHE A  67      -5.396  20.545 -19.229  1.00 12.12           C  
ATOM   1004  CD1 PHE A  67      -6.056  21.704 -19.653  1.00 12.80           C  
ATOM   1005  CD2 PHE A  67      -6.075  19.684 -18.368  1.00 12.48           C  
ATOM   1006  CE1 PHE A  67      -7.312  22.013 -19.230  1.00 13.17           C  
ATOM   1007  CE2 PHE A  67      -7.345  20.044 -17.916  1.00 12.01           C  
ATOM   1008  CZ  PHE A  67      -7.971  21.197 -18.338  1.00 14.37           C  
ATOM   1009  HB2 PHE A  67      -3.965  20.559 -20.702  1.00  0.00           H  
ATOM   1010  HB3 PHE A  67      -3.873  19.261 -19.723  1.00  0.00           H  
ATOM   1011  H   PHE A  67      -3.754  20.377 -17.090  1.00  0.00           H  
ATOM   1012  HD1 PHE A  67      -5.591  22.323 -20.285  1.00  0.00           H  
ATOM   1013  HD2 PHE A  67      -5.658  18.822 -18.079  1.00  0.00           H  
ATOM   1014  HE1 PHE A  67      -7.760  22.840 -19.570  1.00  0.00           H  
ATOM   1015  HE2 PHE A  67      -7.815  19.447 -17.266  1.00  0.00           H  
ATOM   1016  HZ  PHE A  67      -8.883  21.435 -18.004  1.00  0.00           H  
ATOM   1017  HA  PHE A  67      -2.023  20.598 -19.353  1.00  0.00           H  
ATOM   1018  N   THR A  68      -3.086  23.196 -18.006  1.00 12.91           N  
ATOM   1019  CA  THR A  68      -2.993  24.678 -18.136  1.00 13.71           C  
ATOM   1020  C   THR A  68      -1.662  25.325 -17.845  1.00 15.31           C  
ATOM   1021  O   THR A  68      -1.336  26.369 -18.487  1.00 15.20           O  
ATOM   1022  CB  THR A  68      -4.106  25.350 -17.339  1.00 13.19           C  
ATOM   1023  OG1 THR A  68      -3.852  25.320 -15.938  1.00 12.53           O  
ATOM   1024  CG2 THR A  68      -5.413  24.798 -17.789  1.00 14.16           C  
ATOM   1025 HG21 THR A  68      -5.536  24.978 -18.765  1.00  0.00           H  
ATOM   1026  HG1 THR A  68      -4.271  26.123 -15.514  1.00  0.00           H  
ATOM   1027 HG22 THR A  68      -5.434  23.810 -17.635  1.00  0.00           H  
ATOM   1028 HG23 THR A  68      -6.147  25.235 -17.270  1.00  0.00           H  
ATOM   1029  H   THR A  68      -3.280  22.775 -17.120  1.00  0.00           H  
ATOM   1030  HA  THR A  68      -3.103  24.830 -19.118  1.00  0.00           H  
ATOM   1031  HB  THR A  68      -4.141  26.332 -17.526  1.00  0.00           H  
ATOM   1032  N   ARG A  69      -0.925  24.799 -16.860  1.00 13.18           N  
ATOM   1033  CA  ARG A  69       0.371  25.351 -16.410  1.00 12.45           C  
ATOM   1034  C   ARG A  69       1.565  24.392 -16.534  1.00 14.34           C  
ATOM   1035  O   ARG A  69       2.727  24.836 -16.346  1.00 14.72           O  
ATOM   1036  CB  ARG A  69       0.270  25.903 -14.983  1.00 12.98           C  
ATOM   1037  CG  ARG A  69      -0.852  26.917 -14.831  1.00 13.66           C  
ATOM   1038  CD  ARG A  69      -0.809  27.683 -13.499  1.00 13.30           C  
ATOM   1039  NE  ARG A  69       0.472  28.395 -13.291  1.00 13.44           N  
ATOM   1040  CZ  ARG A  69       0.854  29.472 -13.976  1.00 14.66           C  
ATOM   1041  NH1 ARG A  69       0.085  29.975 -14.920  1.00 14.96           N  
ATOM   1042  NH2 ARG A  69       2.037  30.022 -13.748  1.00 15.48           N1+
ATOM   1043 HH11 ARG A  69      -0.795  29.548 -15.128  1.00  0.00           H  
ATOM   1044 HH21 ARG A  69       2.647  29.629 -13.060  1.00  0.00           H  
ATOM   1045  HB2 ARG A  69       0.106  25.143 -14.354  1.00  0.00           H  
ATOM   1046  HB3 ARG A  69       1.136  26.342 -14.744  1.00  0.00           H  
ATOM   1047  HG2 ARG A  69      -0.789  27.576 -15.580  1.00  0.00           H  
ATOM   1048  HG3 ARG A  69      -1.727  26.437 -14.894  1.00  0.00           H  
ATOM   1049  HD2 ARG A  69      -1.554  28.350 -13.488  1.00  0.00           H  
ATOM   1050  HD3 ARG A  69      -0.942  27.034 -12.750  1.00  0.00           H  
ATOM   1051  H   ARG A  69      -1.272  23.982 -16.400  1.00  0.00           H  
ATOM   1052  HE  ARG A  69       1.092  28.044 -12.589  1.00  0.00           H  
ATOM   1053 HH12 ARG A  69       0.381  30.784 -15.428  1.00  0.00           H  
ATOM   1054 HH22 ARG A  69       2.320  30.830 -14.264  1.00  0.00           H  
ATOM   1055  HA  ARG A  69       0.564  26.096 -17.048  1.00  0.00           H  
ATOM   1056  N   HIS A  70       1.291  23.137 -16.822  1.00 14.59           N  
ATOM   1057  CA  HIS A  70       2.390  22.164 -17.191  1.00 14.69           C  
ATOM   1058  C   HIS A  70       3.364  21.834 -16.050  1.00 16.58           C  
ATOM   1059  O   HIS A  70       4.433  21.229 -16.302  1.00 21.05           O  
ATOM   1060  CB  HIS A  70       3.129  22.681 -18.435  1.00 13.90           C  
ATOM   1061  CG  HIS A  70       2.236  23.453 -19.380  1.00 14.48           C  
ATOM   1062  ND1 HIS A  70       1.149  22.882 -19.994  1.00 16.14           N  
ATOM   1063  CD2 HIS A  70       2.258  24.736 -19.802  1.00 15.56           C  
ATOM   1064  CE1 HIS A  70       0.534  23.764 -20.749  1.00 16.05           C  
ATOM   1065  NE2 HIS A  70       1.170  24.908 -20.638  1.00 16.65           N  
ATOM   1066  HB2 HIS A  70       3.874  23.278 -18.138  1.00  0.00           H  
ATOM   1067  HB3 HIS A  70       3.514  21.900 -18.926  1.00  0.00           H  
ATOM   1068  H   HIS A  70       0.342  22.822 -16.797  1.00  0.00           H  
ATOM   1069  HD2 HIS A  70       2.934  25.431 -19.556  1.00  0.00           H  
ATOM   1070  HE1 HIS A  70      -0.276  23.594 -21.310  1.00  0.00           H  
ATOM   1071  HE2 HIS A  70       0.910  25.764 -21.085  1.00  0.00           H  
ATOM   1072  HA  HIS A  70       1.946  21.291 -17.393  1.00  0.00           H  
ATOM   1073  N   ASN A  71       3.037  22.215 -14.812  1.00 15.24           N  
ATOM   1074  CA  ASN A  71       4.016  22.067 -13.742  1.00 15.87           C  
ATOM   1075  C   ASN A  71       3.497  21.664 -12.350  1.00 16.03           C  
ATOM   1076  O   ASN A  71       4.267  21.694 -11.384  1.00 17.05           O  
ATOM   1077  CB  ASN A  71       4.766  23.425 -13.691  1.00 14.70           C  
ATOM   1078  CG  ASN A  71       3.875  24.583 -13.182  1.00 15.82           C  
ATOM   1079  OD1 ASN A  71       2.710  24.401 -12.836  1.00 15.64           O  
ATOM   1080  ND2 ASN A  71       4.464  25.768 -13.058  1.00 18.39           N  
ATOM   1081 HD21 ASN A  71       5.431  25.872 -13.289  1.00  0.00           H  
ATOM   1082  HB2 ASN A  71       5.554  23.334 -13.082  1.00  0.00           H  
ATOM   1083  HB3 ASN A  71       5.089  23.649 -14.610  1.00  0.00           H  
ATOM   1084  H   ASN A  71       2.133  22.597 -14.622  1.00  0.00           H  
ATOM   1085 HD22 ASN A  71       3.940  26.555 -12.734  1.00  0.00           H  
ATOM   1086  HA  ASN A  71       4.593  21.282 -13.965  1.00  0.00           H  
ATOM   1087  N   GLY A  72       2.231  21.267 -12.251  1.00 15.65           N  
ATOM   1088  CA  GLY A  72       1.567  20.996 -11.017  1.00 15.10           C  
ATOM   1089  C   GLY A  72       0.894  22.128 -10.274  1.00 14.75           C  
ATOM   1090  O   GLY A  72       0.292  21.887  -9.212  1.00 17.66           O  
ATOM   1091  HA2 GLY A  72       0.864  20.310 -11.207  1.00  0.00           H  
ATOM   1092  HA3 GLY A  72       2.246  20.602 -10.398  1.00  0.00           H  
ATOM   1093  H   GLY A  72       1.710  21.151 -13.097  1.00  0.00           H  
ATOM   1094  N   THR A  73       0.815  23.322 -10.871  1.00 16.01           N  
ATOM   1095  CA  THR A  73       0.055  24.422 -10.279  1.00 15.84           C  
ATOM   1096  C   THR A  73      -1.314  24.706 -10.919  1.00 17.47           C  
ATOM   1097  O   THR A  73      -2.057  25.619 -10.464  1.00 21.91           O  
ATOM   1098  CB  THR A  73       0.861  25.724 -10.330  1.00 16.71           C  
ATOM   1099  OG1 THR A  73       1.046  26.163 -11.664  1.00 17.84           O  
ATOM   1100  CG2 THR A  73       2.245  25.480  -9.733  1.00 18.22           C  
ATOM   1101 HG21 THR A  73       2.154  25.177  -8.784  1.00  0.00           H  
ATOM   1102  HG1 THR A  73       1.540  25.458 -12.173  1.00  0.00           H  
ATOM   1103 HG22 THR A  73       2.719  24.772 -10.256  1.00  0.00           H  
ATOM   1104 HG23 THR A  73       2.769  26.331  -9.767  1.00  0.00           H  
ATOM   1105  H   THR A  73       1.286  23.466 -11.741  1.00  0.00           H  
ATOM   1106  HA  THR A  73      -0.115  24.113  -9.343  1.00  0.00           H  
ATOM   1107  HB  THR A  73       0.355  26.417  -9.817  1.00  0.00           H  
ATOM   1108  N   GLY A  74      -1.668  23.933 -11.956  1.00 13.92           N  
ATOM   1109  CA  GLY A  74      -2.836  24.236 -12.744  1.00 14.78           C  
ATOM   1110  C   GLY A  74      -3.781  23.097 -13.008  1.00 13.99           C  
ATOM   1111  O   GLY A  74      -3.917  22.108 -12.231  1.00 15.12           O  
ATOM   1112  HA2 GLY A  74      -3.346  24.954 -12.270  1.00  0.00           H  
ATOM   1113  HA3 GLY A  74      -2.527  24.587 -13.628  1.00  0.00           H  
ATOM   1114  H   GLY A  74      -1.113  23.134 -12.186  1.00  0.00           H  
ATOM   1115  N   GLY A  75      -4.538  23.263 -14.103  1.00 13.07           N  
ATOM   1116  CA  GLY A  75      -5.606  22.327 -14.469  1.00 12.49           C  
ATOM   1117  C   GLY A  75      -6.978  22.866 -14.054  1.00 13.15           C  
ATOM   1118  O   GLY A  75      -7.124  23.685 -13.116  1.00 14.00           O  
ATOM   1119  HA2 GLY A  75      -5.594  22.186 -15.459  1.00  0.00           H  
ATOM   1120  HA3 GLY A  75      -5.446  21.451 -14.014  1.00  0.00           H  
ATOM   1121  H   GLY A  75      -4.368  24.054 -14.691  1.00  0.00           H  
ATOM   1122  N   LYS A  76      -8.020  22.265 -14.613  1.00 12.53           N  
ATOM   1123  CA  LYS A  76      -9.370  22.555 -14.170  1.00 13.82           C  
ATOM   1124  C   LYS A  76     -10.236  21.358 -14.465  1.00 12.96           C  
ATOM   1125  O   LYS A  76      -9.960  20.589 -15.372  1.00 15.04           O  
ATOM   1126  CB  LYS A  76      -9.979  23.790 -14.895  1.00 15.68           C  
ATOM   1127  CG  LYS A  76     -10.039  23.721 -16.412  1.00 17.31           C  
ATOM   1128  CD  LYS A  76     -10.658  24.983 -16.998  1.00 17.47           C  
ATOM   1129  CE  LYS A  76     -10.812  24.875 -18.501  1.00 17.05           C  
ATOM   1130  NZ  LYS A  76     -11.503  26.078 -19.062  1.00 18.34           N1+
ATOM   1131  HZ1 LYS A  76     -12.411  26.166 -18.653  1.00  0.00           H  
ATOM   1132  HB2 LYS A  76     -10.912  23.914 -14.556  1.00  0.00           H  
ATOM   1133  HB3 LYS A  76      -9.434  24.591 -14.647  1.00  0.00           H  
ATOM   1134  HG2 LYS A  76      -9.112  23.612 -16.772  1.00  0.00           H  
ATOM   1135  HG3 LYS A  76     -10.588  22.931 -16.683  1.00  0.00           H  
ATOM   1136  HD2 LYS A  76     -11.557  25.128 -16.586  1.00  0.00           H  
ATOM   1137  HD3 LYS A  76     -10.073  25.765 -16.785  1.00  0.00           H  
ATOM   1138  HE2 LYS A  76      -9.907  24.792 -18.918  1.00  0.00           H  
ATOM   1139  HE3 LYS A  76     -11.347  24.059 -18.719  1.00  0.00           H  
ATOM   1140  HZ2 LYS A  76     -10.972  26.900 -18.855  1.00  0.00           H  
ATOM   1141  HZ3 LYS A  76     -11.587  25.973 -20.053  1.00  0.00           H  
ATOM   1142  H   LYS A  76      -7.873  21.604 -15.349  1.00  0.00           H  
ATOM   1143  HA  LYS A  76      -9.334  22.758 -13.192  1.00  0.00           H  
ATOM   1144  N   SER A  77     -11.315  21.244 -13.724  1.00 12.47           N  
ATOM   1145  CA  SER A  77     -12.329  20.147 -14.037  1.00 12.06           C  
ATOM   1146  C   SER A  77     -13.330  20.613 -15.086  1.00 14.01           C  
ATOM   1147  O   SER A  77     -13.406  21.838 -15.481  1.00 14.06           O  
ATOM   1148  CB  SER A  77     -13.034  19.731 -12.764  1.00 13.53           C  
ATOM   1149  OG  SER A  77     -14.170  20.573 -12.438  1.00 13.11           O  
ATOM   1150  HG  SER A  77     -13.854  21.514 -12.319  1.00  0.00           H  
ATOM   1151  HB2 SER A  77     -13.353  18.789 -12.869  1.00  0.00           H  
ATOM   1152  HB3 SER A  77     -12.380  19.770 -12.008  1.00  0.00           H  
ATOM   1153  H   SER A  77     -11.471  21.871 -12.961  1.00  0.00           H  
ATOM   1154  HA  SER A  77     -11.846  19.357 -14.414  1.00  0.00           H  
ATOM   1155  N   ILE A  78     -14.169  19.677 -15.491  1.00 12.71           N  
ATOM   1156  CA  ILE A  78     -15.266  19.995 -16.391  1.00 14.35           C  
ATOM   1157  C   ILE A  78     -16.436  20.701 -15.690  1.00 16.45           C  
ATOM   1158  O   ILE A  78     -17.378  21.091 -16.391  1.00 16.54           O  
ATOM   1159  CB  ILE A  78     -15.791  18.721 -17.125  1.00 14.30           C  
ATOM   1160  CG1 ILE A  78     -16.507  17.762 -16.161  1.00 13.66           C  
ATOM   1161  CG2 ILE A  78     -14.651  18.030 -17.905  1.00 13.78           C  
ATOM   1162  CD1 ILE A  78     -17.227  16.630 -16.869  1.00 14.02           C  
ATOM   1163 HG21 ILE A  78     -13.853  18.631 -17.938  1.00  0.00           H  
ATOM   1164 HD11 ILE A  78     -17.916  17.005 -17.490  1.00  0.00           H  
ATOM   1165 HG12 ILE A  78     -15.829  17.371 -15.538  1.00  0.00           H  
ATOM   1166 HG13 ILE A  78     -17.175  18.282 -15.629  1.00  0.00           H  
ATOM   1167 HG22 ILE A  78     -14.397  17.178 -17.448  1.00  0.00           H  
ATOM   1168 HG23 ILE A  78     -14.965  17.833 -18.834  1.00  0.00           H  
ATOM   1169 HD12 ILE A  78     -16.571  16.091 -17.398  1.00  0.00           H  
ATOM   1170 HD13 ILE A  78     -17.668  16.048 -16.186  1.00  0.00           H  
ATOM   1171  H   ILE A  78     -14.048  18.736 -15.174  1.00  0.00           H  
ATOM   1172  HA  ILE A  78     -14.885  20.632 -17.061  1.00  0.00           H  
ATOM   1173  HB  ILE A  78     -16.477  19.009 -17.793  1.00  0.00           H  
ATOM   1174  N   TYR A  79     -16.376  20.847 -14.355  1.00 16.09           N  
ATOM   1175  CA  TYR A  79     -17.426  21.475 -13.538  1.00 17.64           C  
ATOM   1176  C   TYR A  79     -17.043  22.854 -13.046  1.00 20.58           C  
ATOM   1177  O   TYR A  79     -17.595  23.365 -12.102  1.00 24.85           O  
ATOM   1178  CB  TYR A  79     -17.716  20.598 -12.329  1.00 17.23           C  
ATOM   1179  CG  TYR A  79     -17.903  19.172 -12.673  1.00 14.83           C  
ATOM   1180  CD1 TYR A  79     -19.004  18.740 -13.434  1.00 15.13           C  
ATOM   1181  CD2 TYR A  79     -16.987  18.224 -12.252  1.00 14.93           C  
ATOM   1182  CE1 TYR A  79     -19.175  17.398 -13.784  1.00 15.71           C  
ATOM   1183  CE2 TYR A  79     -17.166  16.926 -12.579  1.00 14.93           C  
ATOM   1184  CZ  TYR A  79     -18.270  16.480 -13.321  1.00 16.38           C  
ATOM   1185  OH  TYR A  79     -18.437  15.137 -13.645  1.00 13.18           O  
ATOM   1186  HH  TYR A  79     -17.696  14.608 -13.231  1.00  0.00           H  
ATOM   1187  HB2 TYR A  79     -16.952  20.675 -11.688  1.00  0.00           H  
ATOM   1188  HB3 TYR A  79     -18.548  20.931 -11.885  1.00  0.00           H  
ATOM   1189  H   TYR A  79     -15.562  20.505 -13.885  1.00  0.00           H  
ATOM   1190  HD1 TYR A  79     -19.683  19.411 -13.733  1.00  0.00           H  
ATOM   1191  HD2 TYR A  79     -16.195  18.499 -11.707  1.00  0.00           H  
ATOM   1192  HE1 TYR A  79     -19.942  17.114 -14.360  1.00  0.00           H  
ATOM   1193  HE2 TYR A  79     -16.485  16.257 -12.281  1.00  0.00           H  
ATOM   1194  HA  TYR A  79     -18.231  21.571 -14.123  1.00  0.00           H  
ATOM   1195  N   GLY A  80     -15.991  23.448 -13.540  1.00 25.50           N  
ATOM   1196  CA  GLY A  80     -15.472  24.569 -12.754  1.00 24.94           C  
ATOM   1197  C   GLY A  80     -14.061  24.327 -12.410  1.00 25.65           C  
ATOM   1198  O   GLY A  80     -13.526  23.204 -12.565  1.00 21.23           O  
ATOM   1199  HA2 GLY A  80     -15.547  25.412 -13.286  1.00  0.00           H  
ATOM   1200  HA3 GLY A  80     -16.008  24.666 -11.915  1.00  0.00           H  
ATOM   1201  H   GLY A  80     -15.568  23.157 -14.398  1.00  0.00           H  
ATOM   1202  N   GLU A  81     -13.400  25.368 -11.933  1.00 20.69           N  
ATOM   1203  CA  GLU A  81     -11.988  25.213 -11.679  1.00 24.62           C  
ATOM   1204  C   GLU A  81     -11.730  24.039 -10.696  1.00 21.48           C  
ATOM   1205  O   GLU A  81     -10.791  23.216 -10.953  1.00 21.26           O  
ATOM   1206  CB  GLU A  81     -11.346  26.484 -11.173  1.00 28.16           C  
ATOM   1207  CG  GLU A  81      -9.844  26.289 -11.030  1.00 33.45           C  
ATOM   1208  CD  GLU A  81      -9.063  27.584 -10.907  1.00 38.47           C  
ATOM   1209  OE1 GLU A  81      -9.668  28.677 -10.776  1.00 43.24           O  
ATOM   1210  OE2 GLU A  81      -7.818  27.502 -10.927  1.00 38.49           O1-
ATOM   1211  HB2 GLU A  81     -11.526  27.227 -11.818  1.00  0.00           H  
ATOM   1212  HB3 GLU A  81     -11.736  26.724 -10.284  1.00  0.00           H  
ATOM   1213  HG2 GLU A  81      -9.673  25.737 -10.214  1.00  0.00           H  
ATOM   1214  HG3 GLU A  81      -9.511  25.794 -11.833  1.00  0.00           H  
ATOM   1215  H   GLU A  81     -13.864  26.236 -11.754  1.00  0.00           H  
ATOM   1216  HA  GLU A  81     -11.559  25.000 -12.557  1.00  0.00           H  
ATOM   1217  N   LYS A  82     -12.569  23.933  -9.659  1.00 17.44           N  
ATOM   1218  CA  LYS A  82     -12.449  22.862  -8.648  1.00 18.03           C  
ATOM   1219  C   LYS A  82     -13.794  22.182  -8.373  1.00 16.57           C  
ATOM   1220  O   LYS A  82     -14.856  22.792  -8.589  1.00 16.28           O  
ATOM   1221  CB  LYS A  82     -11.917  23.407  -7.317  1.00 20.19           C  
ATOM   1222  CG  LYS A  82     -10.607  24.201  -7.352  1.00 22.25           C  
ATOM   1223  CD  LYS A  82     -10.282  24.683  -5.929  1.00 23.89           C  
ATOM   1224  CE  LYS A  82      -9.360  25.892  -5.947  1.00 24.88           C  
ATOM   1225  NZ  LYS A  82      -9.392  26.507  -7.310  1.00 24.17           N1+
ATOM   1226  HZ1 LYS A  82      -9.087  25.839  -7.988  1.00  0.00           H  
ATOM   1227  HB2 LYS A  82     -12.622  24.004  -6.933  1.00  0.00           H  
ATOM   1228  HB3 LYS A  82     -11.781  22.628  -6.705  1.00  0.00           H  
ATOM   1229  HG2 LYS A  82      -9.868  23.618  -7.689  1.00  0.00           H  
ATOM   1230  HG3 LYS A  82     -10.704  24.988  -7.961  1.00  0.00           H  
ATOM   1231  HD2 LYS A  82     -11.133  24.927  -5.465  1.00  0.00           H  
ATOM   1232  HD3 LYS A  82      -9.838  23.942  -5.426  1.00  0.00           H  
ATOM   1233  HE2 LYS A  82      -9.666  26.559  -5.268  1.00  0.00           H  
ATOM   1234  HE3 LYS A  82      -8.427  25.609  -5.727  1.00  0.00           H  
ATOM   1235  HZ2 LYS A  82     -10.325  26.791  -7.531  1.00  0.00           H  
ATOM   1236  HZ3 LYS A  82      -8.786  27.302  -7.323  1.00  0.00           H  
ATOM   1237  H   LYS A  82     -13.305  24.604  -9.565  1.00  0.00           H  
ATOM   1238  HA  LYS A  82     -11.808  22.196  -9.028  1.00  0.00           H  
ATOM   1239  N   PHE A  83     -13.743  20.944  -7.857  1.00 15.30           N  
ATOM   1240  CA  PHE A  83     -14.924  20.206  -7.413  1.00 14.13           C  
ATOM   1241  C   PHE A  83     -14.600  19.370  -6.194  1.00 13.02           C  
ATOM   1242  O   PHE A  83     -13.465  19.243  -5.790  1.00 12.75           O  
ATOM   1243  CB  PHE A  83     -15.677  19.394  -8.502  1.00 13.49           C  
ATOM   1244  CG  PHE A  83     -15.009  18.152  -8.945  1.00 12.74           C  
ATOM   1245  CD1 PHE A  83     -13.816  18.198  -9.665  1.00 11.96           C  
ATOM   1246  CD2 PHE A  83     -15.553  16.878  -8.656  1.00 12.95           C  
ATOM   1247  CE1 PHE A  83     -13.213  17.063 -10.138  1.00 11.87           C  
ATOM   1248  CE2 PHE A  83     -14.929  15.742  -9.153  1.00 12.74           C  
ATOM   1249  CZ  PHE A  83     -13.757  15.826  -9.862  1.00 12.28           C  
ATOM   1250  HB2 PHE A  83     -16.577  19.151  -8.140  1.00  0.00           H  
ATOM   1251  HB3 PHE A  83     -15.797  19.983  -9.301  1.00  0.00           H  
ATOM   1252  H   PHE A  83     -12.850  20.503  -7.772  1.00  0.00           H  
ATOM   1253  HD1 PHE A  83     -13.389  19.085  -9.841  1.00  0.00           H  
ATOM   1254  HD2 PHE A  83     -16.379  16.797  -8.099  1.00  0.00           H  
ATOM   1255  HE1 PHE A  83     -12.378  17.131 -10.684  1.00  0.00           H  
ATOM   1256  HE2 PHE A  83     -15.341  14.845  -8.991  1.00  0.00           H  
ATOM   1257  HZ  PHE A  83     -13.300  14.994 -10.177  1.00  0.00           H  
ATOM   1258  HA  PHE A  83     -15.588  20.911  -7.166  1.00  0.00           H  
ATOM   1259  N   GLU A  84     -15.675  18.892  -5.561  1.00 11.52           N  
ATOM   1260  CA  GLU A  84     -15.624  18.274  -4.286  1.00 12.10           C  
ATOM   1261  C   GLU A  84     -14.948  16.899  -4.337  1.00 11.61           C  
ATOM   1262  O   GLU A  84     -14.888  16.226  -5.430  1.00 13.18           O  
ATOM   1263  CB  GLU A  84     -17.086  18.031  -3.715  1.00 13.18           C  
ATOM   1264  CG  GLU A  84     -17.971  17.098  -4.608  1.00 14.81           C  
ATOM   1265  CD  GLU A  84     -18.690  17.769  -5.759  1.00 15.62           C  
ATOM   1266  OE1 GLU A  84     -18.388  18.924  -6.117  1.00 15.09           O  
ATOM   1267  OE2 GLU A  84     -19.642  17.109  -6.278  1.00 20.63           O1-
ATOM   1268  HB2 GLU A  84     -17.006  17.619  -2.807  1.00  0.00           H  
ATOM   1269  HB3 GLU A  84     -17.545  18.916  -3.631  1.00  0.00           H  
ATOM   1270  HG2 GLU A  84     -17.381  16.385  -4.987  1.00  0.00           H  
ATOM   1271  HG3 GLU A  84     -18.660  16.672  -4.021  1.00  0.00           H  
ATOM   1272  H   GLU A  84     -16.564  18.975  -6.011  1.00  0.00           H  
ATOM   1273  HA  GLU A  84     -15.101  18.897  -3.705  1.00  0.00           H  
ATOM   1274  N   ASP A  85     -14.492  16.439  -3.172  1.00 12.08           N  
ATOM   1275  CA  ASP A  85     -14.187  15.038  -2.975  1.00 11.23           C  
ATOM   1276  C   ASP A  85     -15.496  14.253  -2.946  1.00 13.22           C  
ATOM   1277  O   ASP A  85     -16.298  14.394  -2.008  1.00 13.23           O  
ATOM   1278  CB  ASP A  85     -13.408  14.805  -1.677  1.00 11.66           C  
ATOM   1279  CG  ASP A  85     -12.056  15.471  -1.643  1.00 12.46           C  
ATOM   1280  OD1 ASP A  85     -11.271  15.330  -2.589  1.00 11.43           O  
ATOM   1281  OD2 ASP A  85     -11.749  16.242  -0.643  1.00 13.40           O1-
ATOM   1282  HB2 ASP A  85     -13.953  15.155  -0.915  1.00  0.00           H  
ATOM   1283  HB3 ASP A  85     -13.278  13.821  -1.558  1.00  0.00           H  
ATOM   1284  H   ASP A  85     -14.357  17.078  -2.415  1.00  0.00           H  
ATOM   1285  HA  ASP A  85     -13.609  14.726  -3.729  1.00  0.00           H  
ATOM   1286  N   GLU A  86     -15.725  13.462  -3.994  1.00 12.34           N  
ATOM   1287  CA  GLU A  86     -17.045  12.841  -4.203  1.00 12.98           C  
ATOM   1288  C   GLU A  86     -17.405  11.847  -3.096  1.00 12.50           C  
ATOM   1289  O   GLU A  86     -18.545  11.843  -2.601  1.00 13.58           O  
ATOM   1290  CB  GLU A  86     -17.123  12.212  -5.615  1.00 12.80           C  
ATOM   1291  CG  GLU A  86     -18.506  11.724  -5.971  1.00 13.50           C  
ATOM   1292  CD  GLU A  86     -18.603  11.140  -7.373  1.00 13.37           C  
ATOM   1293  OE1 GLU A  86     -17.544  11.042  -7.997  1.00 14.65           O  
ATOM   1294  OE2 GLU A  86     -19.763  10.820  -7.840  1.00 14.22           O1-
ATOM   1295  HB2 GLU A  86     -16.842  12.898  -6.286  1.00  0.00           H  
ATOM   1296  HB3 GLU A  86     -16.491  11.438  -5.657  1.00  0.00           H  
ATOM   1297  HG2 GLU A  86     -18.774  11.020  -5.313  1.00  0.00           H  
ATOM   1298  HG3 GLU A  86     -19.143  12.492  -5.902  1.00  0.00           H  
ATOM   1299  H   GLU A  86     -14.990  13.287  -4.649  1.00  0.00           H  
ATOM   1300  HA  GLU A  86     -17.737  13.561  -4.149  1.00  0.00           H  
ATOM   1301  N   ASN A  87     -16.469  10.976  -2.765  1.00 11.18           N  
ATOM   1302  CA  ASN A  87     -16.468  10.025  -1.692  1.00 12.35           C  
ATOM   1303  C   ASN A  87     -15.087   9.420  -1.537  1.00 13.11           C  
ATOM   1304  O   ASN A  87     -14.240   9.677  -2.399  1.00 14.57           O  
ATOM   1305  CB  ASN A  87     -17.550   8.906  -1.842  1.00 12.88           C  
ATOM   1306  CG  ASN A  87     -17.305   7.990  -3.022  1.00 13.62           C  
ATOM   1307  OD1 ASN A  87     -16.281   7.305  -3.094  1.00 14.95           O  
ATOM   1308  ND2 ASN A  87     -18.280   7.913  -3.908  1.00 14.82           N  
ATOM   1309 HD21 ASN A  87     -19.118   8.442  -3.776  1.00  0.00           H  
ATOM   1310  HB2 ASN A  87     -17.558   8.356  -1.007  1.00  0.00           H  
ATOM   1311  HB3 ASN A  87     -18.444   9.339  -1.955  1.00  0.00           H  
ATOM   1312  H   ASN A  87     -15.651  10.980  -3.340  1.00  0.00           H  
ATOM   1313 HD22 ASN A  87     -18.181   7.325  -4.711  1.00  0.00           H  
ATOM   1314  HA  ASN A  87     -16.712  10.529  -0.864  1.00  0.00           H  
ATOM   1315  N   PHE A  88     -14.845   8.680  -0.445  1.00 15.44           N  
ATOM   1316  CA  PHE A  88     -13.574   8.007  -0.187  1.00 13.93           C  
ATOM   1317  C   PHE A  88     -13.821   6.506  -0.020  1.00 15.27           C  
ATOM   1318  O   PHE A  88     -13.104   5.835   0.711  1.00 17.68           O  
ATOM   1319  CB  PHE A  88     -12.876   8.599   1.026  1.00 15.66           C  
ATOM   1320  CG  PHE A  88     -12.526  10.057   0.874  1.00 14.75           C  
ATOM   1321  CD1 PHE A  88     -11.512  10.438   0.006  1.00 15.12           C  
ATOM   1322  CD2 PHE A  88     -13.171  11.017   1.629  1.00 14.65           C  
ATOM   1323  CE1 PHE A  88     -11.183  11.773  -0.108  1.00 13.35           C  
ATOM   1324  CE2 PHE A  88     -12.855  12.354   1.492  1.00 15.54           C  
ATOM   1325  CZ  PHE A  88     -11.842  12.708   0.629  1.00 14.34           C  
ATOM   1326  HB2 PHE A  88     -13.477   8.497   1.818  1.00  0.00           H  
ATOM   1327  HB3 PHE A  88     -12.033   8.086   1.189  1.00  0.00           H  
ATOM   1328  H   PHE A  88     -15.576   8.583   0.231  1.00  0.00           H  
ATOM   1329  HD1 PHE A  88     -11.024   9.751  -0.532  1.00  0.00           H  
ATOM   1330  HD2 PHE A  88     -13.875  10.740   2.283  1.00  0.00           H  
ATOM   1331  HE1 PHE A  88     -10.457  12.055  -0.735  1.00  0.00           H  
ATOM   1332  HE2 PHE A  88     -13.352  13.051   2.009  1.00  0.00           H  
ATOM   1333  HZ  PHE A  88     -11.586  13.671   0.542  1.00  0.00           H  
ATOM   1334  HA  PHE A  88     -12.964   8.146  -0.967  1.00  0.00           H  
ATOM   1335  N   ILE A  89     -14.755   5.969  -0.835  1.00 15.65           N  
ATOM   1336  CA  ILE A  89     -15.117   4.569  -0.755  1.00 17.43           C  
ATOM   1337  C   ILE A  89     -13.964   3.624  -1.100  1.00 16.31           C  
ATOM   1338  O   ILE A  89     -13.675   2.695  -0.342  1.00 17.63           O  
ATOM   1339  CB  ILE A  89     -16.376   4.253  -1.558  1.00 20.30           C  
ATOM   1340  CG1 ILE A  89     -17.590   4.894  -0.868  1.00 23.79           C  
ATOM   1341  CG2 ILE A  89     -16.578   2.761  -1.591  1.00 19.79           C  
ATOM   1342  CD1 ILE A  89     -18.836   4.912  -1.709  1.00 26.19           C  
ATOM   1343 HG21 ILE A  89     -15.787   2.323  -2.019  1.00  0.00           H  
ATOM   1344 HD11 ILE A  89     -18.668   5.428  -2.549  1.00  0.00           H  
ATOM   1345 HG12 ILE A  89     -17.782   4.384  -0.029  1.00  0.00           H  
ATOM   1346 HG13 ILE A  89     -17.357   5.837  -0.629  1.00  0.00           H  
ATOM   1347 HG22 ILE A  89     -16.678   2.413  -0.659  1.00  0.00           H  
ATOM   1348 HG23 ILE A  89     -17.403   2.556  -2.117  1.00  0.00           H  
ATOM   1349 HD12 ILE A  89     -19.095   3.976  -1.949  1.00  0.00           H  
ATOM   1350 HD13 ILE A  89     -19.574   5.343  -1.189  1.00  0.00           H  
ATOM   1351  H   ILE A  89     -15.207   6.552  -1.510  1.00  0.00           H  
ATOM   1352  HA  ILE A  89     -15.330   4.400   0.207  1.00  0.00           H  
ATOM   1353  HB  ILE A  89     -16.279   4.610  -2.487  1.00  0.00           H  
ATOM   1354  N   LEU A  90     -13.270   3.919  -2.182  1.00 14.04           N  
ATOM   1355  CA  LEU A  90     -12.264   3.117  -2.760  1.00 15.39           C  
ATOM   1356  C   LEU A  90     -10.909   3.516  -2.171  1.00 14.66           C  
ATOM   1357  O   LEU A  90     -10.671   4.711  -1.812  1.00 15.18           O  
ATOM   1358  CB  LEU A  90     -12.296   3.187  -4.283  1.00 17.12           C  
ATOM   1359  CG  LEU A  90     -13.585   2.619  -4.954  1.00 17.15           C  
ATOM   1360  CD1 LEU A  90     -13.428   2.760  -6.427  1.00 18.36           C  
ATOM   1361  CD2 LEU A  90     -13.864   1.182  -4.542  1.00 19.74           C  
ATOM   1362 HD11 LEU A  90     -13.309   3.725  -6.662  1.00  0.00           H  
ATOM   1363 HD21 LEU A  90     -13.095   0.600  -4.806  1.00  0.00           H  
ATOM   1364  HB2 LEU A  90     -12.203   4.146  -4.551  1.00  0.00           H  
ATOM   1365  HB3 LEU A  90     -11.513   2.674  -4.634  1.00  0.00           H  
ATOM   1366 HD12 LEU A  90     -12.624   2.249  -6.731  1.00  0.00           H  
ATOM   1367 HD13 LEU A  90     -14.245   2.401  -6.877  1.00  0.00           H  
ATOM   1368 HD22 LEU A  90     -13.984   1.132  -3.550  1.00  0.00           H  
ATOM   1369 HD23 LEU A  90     -14.697   0.868  -4.998  1.00  0.00           H  
ATOM   1370  H   LEU A  90     -13.475   4.788  -2.632  1.00  0.00           H  
ATOM   1371  HA  LEU A  90     -12.430   2.157  -2.536  1.00  0.00           H  
ATOM   1372  HG  LEU A  90     -14.383   3.137  -4.646  1.00  0.00           H  
ATOM   1373  N   LYS A  91     -10.088   2.499  -1.967  1.00 14.65           N  
ATOM   1374  CA  LYS A  91      -8.781   2.639  -1.296  1.00 14.15           C  
ATOM   1375  C   LYS A  91      -7.579   2.441  -2.261  1.00 12.21           C  
ATOM   1376  O   LYS A  91      -7.744   1.931  -3.397  1.00 14.21           O  
ATOM   1377  CB  LYS A  91      -8.708   1.602  -0.122  1.00 14.69           C  
ATOM   1378  CG  LYS A  91      -9.961   1.624   0.758  1.00 17.45           C  
ATOM   1379  CD  LYS A  91     -10.316   2.961   1.354  1.00 20.55           C  
ATOM   1380  CE  LYS A  91     -11.528   2.837   2.258  1.00 24.72           C  
ATOM   1381  NZ  LYS A  91     -11.928   4.200   2.737  1.00 27.05           N1+
ATOM   1382  HZ1 LYS A  91     -11.172   4.614   3.244  1.00  0.00           H  
ATOM   1383  HB2 LYS A  91      -8.600   0.686  -0.508  1.00  0.00           H  
ATOM   1384  HB3 LYS A  91      -7.912   1.812   0.446  1.00  0.00           H  
ATOM   1385  HG2 LYS A  91     -10.734   1.317   0.202  1.00  0.00           H  
ATOM   1386  HG3 LYS A  91      -9.824   0.978   1.509  1.00  0.00           H  
ATOM   1387  HD2 LYS A  91      -9.540   3.302   1.885  1.00  0.00           H  
ATOM   1388  HD3 LYS A  91     -10.517   3.608   0.619  1.00  0.00           H  
ATOM   1389  HE2 LYS A  91     -12.284   2.423   1.751  1.00  0.00           H  
ATOM   1390  HE3 LYS A  91     -11.306   2.257   3.042  1.00  0.00           H  
ATOM   1391  HZ2 LYS A  91     -12.152   4.781   1.954  1.00  0.00           H  
ATOM   1392  HZ3 LYS A  91     -12.727   4.114   3.332  1.00  0.00           H  
ATOM   1393  H   LYS A  91     -10.366   1.592  -2.283  1.00  0.00           H  
ATOM   1394  HA  LYS A  91      -8.712   3.575  -0.950  1.00  0.00           H  
ATOM   1395  N   HIS A  92      -6.398   2.913  -1.823  1.00 11.29           N  
ATOM   1396  CA  HIS A  92      -5.202   2.852  -2.603  1.00 12.08           C  
ATOM   1397  C   HIS A  92      -4.541   1.509  -2.269  1.00 13.30           C  
ATOM   1398  O   HIS A  92      -3.747   1.409  -1.327  1.00 15.90           O  
ATOM   1399  CB  HIS A  92      -4.283   4.051  -2.258  1.00 11.74           C  
ATOM   1400  CG  HIS A  92      -4.854   5.415  -2.524  1.00 11.60           C  
ATOM   1401  ND1 HIS A  92      -5.729   6.035  -1.667  1.00 11.12           N  
ATOM   1402  CD2 HIS A  92      -4.597   6.328  -3.502  1.00 10.85           C  
ATOM   1403  CE1 HIS A  92      -6.062   7.234  -2.138  1.00 11.40           C  
ATOM   1404  NE2 HIS A  92      -5.379   7.434  -3.241  1.00 11.49           N1+
ATOM   1405  HB2 HIS A  92      -4.057   3.995  -1.285  1.00  0.00           H  
ATOM   1406  HB3 HIS A  92      -3.443   3.960  -2.793  1.00  0.00           H  
ATOM   1407  H   HIS A  92      -6.355   3.324  -0.912  1.00  0.00           H  
ATOM   1408  HD2 HIS A  92      -3.961   6.217  -4.266  1.00  0.00           H  
ATOM   1409  HE1 HIS A  92      -6.715   7.869  -1.726  1.00  0.00           H  
ATOM   1410  HE2 HIS A  92      -5.419   8.259  -3.804  1.00  0.00           H  
ATOM   1411  HA  HIS A  92      -5.388   2.911  -3.584  1.00  0.00           H  
ATOM   1412  HD1 HIS A  92      -6.067   5.642  -0.812  1.00 11.12           H  
ATOM   1413  N   THR A  93      -4.943   0.454  -2.991  1.00 15.05           N  
ATOM   1414  CA  THR A  93      -4.598  -0.899  -2.673  1.00 16.52           C  
ATOM   1415  C   THR A  93      -3.309  -1.446  -3.266  1.00 18.09           C  
ATOM   1416  O   THR A  93      -2.859  -2.537  -2.866  1.00 19.73           O  
ATOM   1417  CB  THR A  93      -5.794  -1.813  -3.057  1.00 18.71           C  
ATOM   1418  OG1 THR A  93      -6.109  -1.646  -4.445  1.00 19.48           O  
ATOM   1419  CG2 THR A  93      -6.984  -1.460  -2.209  1.00 18.86           C  
ATOM   1420 HG21 THR A  93      -6.760  -1.590  -1.243  1.00  0.00           H  
ATOM   1421  HG1 THR A  93      -6.879  -2.239  -4.678  1.00  0.00           H  
ATOM   1422 HG22 THR A  93      -7.234  -0.503  -2.359  1.00  0.00           H  
ATOM   1423 HG23 THR A  93      -7.750  -2.051  -2.461  1.00  0.00           H  
ATOM   1424  H   THR A  93      -5.514   0.620  -3.795  1.00  0.00           H  
ATOM   1425  HA  THR A  93      -4.411  -0.895  -1.691  1.00  0.00           H  
ATOM   1426  HB  THR A  93      -5.548  -2.769  -2.897  1.00  0.00           H  
ATOM   1427  N   GLY A  94      -2.713  -0.757  -4.214  1.00 14.62           N  
ATOM   1428  CA  GLY A  94      -1.505  -1.280  -4.853  1.00 15.61           C  
ATOM   1429  C   GLY A  94      -1.276  -0.592  -6.186  1.00 15.43           C  
ATOM   1430  O   GLY A  94      -1.962   0.423  -6.577  1.00 13.76           O  
ATOM   1431  HA2 GLY A  94      -0.718  -1.120  -4.257  1.00  0.00           H  
ATOM   1432  HA3 GLY A  94      -1.606  -2.264  -5.001  1.00  0.00           H  
ATOM   1433  H   GLY A  94      -3.086   0.126  -4.499  1.00  0.00           H  
ATOM   1434  N   PRO A  95      -0.234  -1.023  -6.890  1.00 15.72           N  
ATOM   1435  CA  PRO A  95       0.088  -0.484  -8.181  1.00 15.71           C  
ATOM   1436  C   PRO A  95      -1.060  -0.475  -9.163  1.00 14.44           C  
ATOM   1437  O   PRO A  95      -1.897  -1.428  -9.215  1.00 14.84           O  
ATOM   1438  CB  PRO A  95       1.203  -1.410  -8.669  1.00 16.99           C  
ATOM   1439  CG  PRO A  95       1.773  -1.991  -7.392  1.00 17.37           C  
ATOM   1440  CD  PRO A  95       0.568  -2.210  -6.563  1.00 16.37           C  
ATOM   1441  HB2 PRO A  95       0.838  -2.130  -9.259  1.00  0.00           H  
ATOM   1442  HB3 PRO A  95       1.900  -0.899  -9.172  1.00  0.00           H  
ATOM   1443  HG2 PRO A  95       2.253  -2.850  -7.568  1.00  0.00           H  
ATOM   1444  HG3 PRO A  95       2.403  -1.351  -6.952  1.00  0.00           H  
ATOM   1445  HD2 PRO A  95       0.793  -2.244  -5.589  1.00  0.00           H  
ATOM   1446  HD3 PRO A  95       0.096  -3.054  -6.817  1.00  0.00           H  
ATOM   1447  HA  PRO A  95       0.341   0.481  -8.112  1.00  0.00           H  
ATOM   1448  N   GLY A  96      -1.180   0.597  -9.958  1.00 14.77           N  
ATOM   1449  CA  GLY A  96      -2.232   0.642 -10.963  1.00 14.22           C  
ATOM   1450  C   GLY A  96      -3.416   1.523 -10.644  1.00 15.54           C  
ATOM   1451  O   GLY A  96      -4.185   1.850 -11.523  1.00 14.17           O  
ATOM   1452  HA2 GLY A  96      -1.827   0.968 -11.817  1.00  0.00           H  
ATOM   1453  HA3 GLY A  96      -2.570  -0.290 -11.098  1.00  0.00           H  
ATOM   1454  H   GLY A  96      -0.547   1.365  -9.861  1.00  0.00           H  
ATOM   1455  N   ILE A  97      -3.519   1.887  -9.357  1.00 14.13           N  
ATOM   1456  CA  ILE A  97      -4.641   2.668  -8.871  1.00 13.84           C  
ATOM   1457  C   ILE A  97      -4.509   4.071  -9.468  1.00 13.57           C  
ATOM   1458  O   ILE A  97      -3.429   4.720  -9.395  1.00 12.28           O  
ATOM   1459  CB  ILE A  97      -4.732   2.663  -7.312  1.00 13.95           C  
ATOM   1460  CG1 ILE A  97      -5.207   1.304  -6.785  1.00 15.89           C  
ATOM   1461  CG2 ILE A  97      -5.621   3.776  -6.744  1.00 14.31           C  
ATOM   1462  CD1 ILE A  97      -6.606   0.961  -7.179  1.00 17.15           C  
ATOM   1463 HG21 ILE A  97      -5.261   4.668  -7.019  1.00  0.00           H  
ATOM   1464 HD11 ILE A  97      -7.235   1.653  -6.825  1.00  0.00           H  
ATOM   1465 HG12 ILE A  97      -4.595   0.596  -7.137  1.00  0.00           H  
ATOM   1466 HG13 ILE A  97      -5.152   1.314  -5.787  1.00  0.00           H  
ATOM   1467 HG22 ILE A  97      -6.552   3.678  -7.096  1.00  0.00           H  
ATOM   1468 HG23 ILE A  97      -5.630   3.708  -5.746  1.00  0.00           H  
ATOM   1469 HD12 ILE A  97      -6.679   0.934  -8.176  1.00  0.00           H  
ATOM   1470 HD13 ILE A  97      -6.841   0.066  -6.800  1.00  0.00           H  
ATOM   1471  H   ILE A  97      -2.803   1.613  -8.715  1.00  0.00           H  
ATOM   1472  HA  ILE A  97      -5.506   2.263  -9.166  1.00  0.00           H  
ATOM   1473  HB  ILE A  97      -3.801   2.839  -6.994  1.00  0.00           H  
ATOM   1474  N   LEU A  98      -5.670   4.562  -9.910  1.00 12.20           N  
ATOM   1475  CA  LEU A  98      -5.820   5.891 -10.420  1.00 11.06           C  
ATOM   1476  C   LEU A  98      -6.627   6.748  -9.425  1.00 11.42           C  
ATOM   1477  O   LEU A  98      -7.745   6.408  -9.039  1.00 11.92           O  
ATOM   1478  CB  LEU A  98      -6.537   5.799 -11.791  1.00 12.34           C  
ATOM   1479  CG  LEU A  98      -6.703   7.064 -12.608  1.00 12.56           C  
ATOM   1480  CD1 LEU A  98      -5.391   7.666 -13.031  1.00 11.89           C  
ATOM   1481  CD2 LEU A  98      -7.510   6.698 -13.824  1.00 12.27           C  
ATOM   1482 HD11 LEU A  98      -4.849   7.895 -12.222  1.00  0.00           H  
ATOM   1483 HD21 LEU A  98      -7.028   5.997 -14.350  1.00  0.00           H  
ATOM   1484  HB2 LEU A  98      -6.023   5.149 -12.351  1.00  0.00           H  
ATOM   1485  HB3 LEU A  98      -7.452   5.432 -11.624  1.00  0.00           H  
ATOM   1486 HD12 LEU A  98      -4.882   7.010 -13.588  1.00  0.00           H  
ATOM   1487 HD13 LEU A  98      -5.569   8.493 -13.564  1.00  0.00           H  
ATOM   1488 HD22 LEU A  98      -8.400   6.339 -13.543  1.00  0.00           H  
ATOM   1489 HD23 LEU A  98      -7.638   7.514 -14.387  1.00  0.00           H  
ATOM   1490  H   LEU A  98      -6.476   3.971  -9.883  1.00  0.00           H  
ATOM   1491  HA  LEU A  98      -4.928   6.328 -10.539  1.00  0.00           H  
ATOM   1492  HG  LEU A  98      -7.157   7.756 -12.047  1.00  0.00           H  
ATOM   1493  N   SER A  99      -6.035   7.880  -9.034  1.00 10.87           N  
ATOM   1494  CA  SER A  99      -6.552   8.716  -7.956  1.00 10.09           C  
ATOM   1495  C   SER A  99      -6.325  10.210  -8.227  1.00 10.68           C  
ATOM   1496  O   SER A  99      -5.478  10.578  -9.044  1.00  9.44           O  
ATOM   1497  CB  SER A  99      -5.936   8.242  -6.630  1.00 10.92           C  
ATOM   1498  OG  SER A  99      -6.383   8.986  -5.481  1.00 10.65           O  
ATOM   1499  HG  SER A  99      -7.313   9.314  -5.647  1.00  0.00           H  
ATOM   1500  HB2 SER A  99      -6.173   7.280  -6.497  1.00  0.00           H  
ATOM   1501  HB3 SER A  99      -4.942   8.326  -6.694  1.00  0.00           H  
ATOM   1502  H   SER A  99      -5.199   8.167  -9.502  1.00  0.00           H  
ATOM   1503  HA  SER A  99      -7.545   8.615  -7.898  1.00  0.00           H  
ATOM   1504  N   MET A 100      -7.122  11.069  -7.570  1.00  9.56           N  
ATOM   1505  CA  MET A 100      -7.080  12.514  -7.821  1.00  9.65           C  
ATOM   1506  C   MET A 100      -6.029  13.164  -6.939  1.00  9.24           C  
ATOM   1507  O   MET A 100      -5.987  13.020  -5.696  1.00 10.56           O  
ATOM   1508  CB  MET A 100      -8.449  13.174  -7.565  1.00  9.42           C  
ATOM   1509  CG  MET A 100      -9.557  12.833  -8.544  1.00 10.55           C  
ATOM   1510  SD  MET A 100      -9.146  13.166 -10.285  1.00 11.69           S  
ATOM   1511  CE  MET A 100      -9.253  14.998 -10.258  1.00 11.92           C  
ATOM   1512  HE1 MET A 100      -9.673  15.298  -9.402  1.00  0.00           H  
ATOM   1513  HB2 MET A 100      -8.753  12.903  -6.652  1.00  0.00           H  
ATOM   1514  HB3 MET A 100      -8.320  14.165  -7.584  1.00  0.00           H  
ATOM   1515  HG2 MET A 100      -9.771  11.861  -8.451  1.00  0.00           H  
ATOM   1516  HG3 MET A 100     -10.366  13.369  -8.304  1.00  0.00           H  
ATOM   1517  HE2 MET A 100      -8.336  15.391 -10.325  1.00  0.00           H  
ATOM   1518  HE3 MET A 100      -9.808  15.303 -11.032  1.00  0.00           H  
ATOM   1519  H   MET A 100      -7.763  10.713  -6.890  1.00  0.00           H  
ATOM   1520  HA  MET A 100      -6.844  12.649  -8.783  1.00  0.00           H  
ATOM   1521  N   ALA A 101      -5.221  14.005  -7.553  1.00  9.86           N  
ATOM   1522  CA  ALA A 101      -4.322  14.826  -6.796  1.00  9.73           C  
ATOM   1523  C   ALA A 101      -5.152  15.978  -6.215  1.00 10.64           C  
ATOM   1524  O   ALA A 101      -6.221  16.343  -6.785  1.00 10.60           O  
ATOM   1525  CB  ALA A 101      -3.268  15.357  -7.734  1.00 11.16           C  
ATOM   1526  HB1 ALA A 101      -2.772  14.595  -8.149  1.00  0.00           H  
ATOM   1527  HB2 ALA A 101      -3.700  15.896  -8.457  1.00  0.00           H  
ATOM   1528  HB3 ALA A 101      -2.633  15.932  -7.218  1.00  0.00           H  
ATOM   1529  H   ALA A 101      -5.235  14.071  -8.551  1.00  0.00           H  
ATOM   1530  HA  ALA A 101      -3.874  14.319  -6.059  1.00  0.00           H  
ATOM   1531  N   ASN A 102      -4.642  16.635  -5.185  1.00  9.92           N  
ATOM   1532  CA  ASN A 102      -5.390  17.848  -4.693  1.00 10.72           C  
ATOM   1533  C   ASN A 102      -4.533  18.726  -3.821  1.00 11.85           C  
ATOM   1534  O   ASN A 102      -3.369  18.420  -3.570  1.00 12.05           O  
ATOM   1535  CB  ASN A 102      -6.693  17.414  -3.946  1.00 12.09           C  
ATOM   1536  CG  ASN A 102      -6.389  16.640  -2.714  1.00 10.94           C  
ATOM   1537  OD1 ASN A 102      -5.636  17.082  -1.885  1.00 12.08           O  
ATOM   1538  ND2 ASN A 102      -6.998  15.504  -2.561  1.00 11.64           N  
ATOM   1539 HD21 ASN A 102      -7.641  15.184  -3.257  1.00  0.00           H  
ATOM   1540  HB2 ASN A 102      -7.214  18.231  -3.698  1.00  0.00           H  
ATOM   1541  HB3 ASN A 102      -7.247  16.849  -4.557  1.00  0.00           H  
ATOM   1542  H   ASN A 102      -3.792  16.338  -4.750  1.00  0.00           H  
ATOM   1543 HD22 ASN A 102      -6.824  14.949  -1.747  1.00  0.00           H  
ATOM   1544  HA  ASN A 102      -5.644  18.393  -5.492  1.00  0.00           H  
ATOM   1545  N   ALA A 103      -5.119  19.819  -3.346  1.00 13.66           N  
ATOM   1546  CA  ALA A 103      -4.428  20.792  -2.532  1.00 14.40           C  
ATOM   1547  C   ALA A 103      -5.173  21.132  -1.275  1.00 16.79           C  
ATOM   1548  O   ALA A 103      -5.104  22.292  -0.811  1.00 17.97           O  
ATOM   1549  CB  ALA A 103      -4.255  22.048  -3.360  1.00 17.54           C  
ATOM   1550  HB1 ALA A 103      -3.723  21.840  -4.180  1.00  0.00           H  
ATOM   1551  HB2 ALA A 103      -5.151  22.398  -3.634  1.00  0.00           H  
ATOM   1552  HB3 ALA A 103      -3.777  22.735  -2.813  1.00  0.00           H  
ATOM   1553  H   ALA A 103      -6.083  19.976  -3.562  1.00  0.00           H  
ATOM   1554  HA  ALA A 103      -3.550  20.402  -2.254  1.00  0.00           H  
ATOM   1555  N   GLY A 104      -5.983  20.211  -0.767  1.00 13.54           N  
ATOM   1556  CA  GLY A 104      -6.829  20.489   0.349  1.00 14.80           C  
ATOM   1557  C   GLY A 104      -8.156  19.799   0.152  1.00 12.95           C  
ATOM   1558  O   GLY A 104      -8.419  19.210  -0.935  1.00 11.86           O  
ATOM   1559  HA2 GLY A 104      -6.398  20.157   1.188  1.00  0.00           H  
ATOM   1560  HA3 GLY A 104      -6.972  21.476   0.426  1.00  0.00           H  
ATOM   1561  H   GLY A 104      -6.001  19.299  -1.177  1.00  0.00           H  
ATOM   1562  N   PRO A 105      -9.007  19.820   1.176  1.00 13.57           N  
ATOM   1563  CA  PRO A 105     -10.340  19.208   0.994  1.00 13.67           C  
ATOM   1564  C   PRO A 105     -11.092  19.860  -0.153  1.00 12.92           C  
ATOM   1565  O   PRO A 105     -11.064  21.115  -0.301  1.00 12.47           O  
ATOM   1566  CB  PRO A 105     -11.060  19.465   2.348  1.00 14.88           C  
ATOM   1567  CG  PRO A 105     -10.212  20.450   3.069  1.00 15.79           C  
ATOM   1568  CD  PRO A 105      -8.821  20.371   2.530  1.00 15.16           C  
ATOM   1569  HB2 PRO A 105     -11.976  19.835   2.194  1.00  0.00           H  
ATOM   1570  HB3 PRO A 105     -11.136  18.617   2.873  1.00  0.00           H  
ATOM   1571  HG2 PRO A 105     -10.576  21.372   2.934  1.00  0.00           H  
ATOM   1572  HG3 PRO A 105     -10.208  20.242   4.047  1.00  0.00           H  
ATOM   1573  HD2 PRO A 105      -8.252  19.767   3.088  1.00  0.00           H  
ATOM   1574  HD3 PRO A 105      -8.397  21.276   2.495  1.00  0.00           H  
ATOM   1575  HA  PRO A 105     -10.286  18.236   0.764  1.00  0.00           H  
ATOM   1576  N   ASN A 106     -11.752  19.052  -0.978  1.00 11.90           N  
ATOM   1577  CA  ASN A 106     -12.667  19.532  -2.035  1.00 12.49           C  
ATOM   1578  C   ASN A 106     -11.963  20.525  -2.983  1.00 12.16           C  
ATOM   1579  O   ASN A 106     -12.485  21.583  -3.304  1.00 13.11           O  
ATOM   1580  CB  ASN A 106     -13.907  20.172  -1.348  1.00 12.16           C  
ATOM   1581  CG  ASN A 106     -14.575  19.185  -0.422  1.00 12.42           C  
ATOM   1582  OD1 ASN A 106     -14.893  18.101  -0.855  1.00 12.53           O  
ATOM   1583  ND2 ASN A 106     -14.789  19.559   0.844  1.00 12.14           N  
ATOM   1584 HD21 ASN A 106     -14.509  20.469   1.151  1.00  0.00           H  
ATOM   1585  HB2 ASN A 106     -13.617  20.973  -0.824  1.00  0.00           H  
ATOM   1586  HB3 ASN A 106     -14.560  20.461  -2.048  1.00  0.00           H  
ATOM   1587  H   ASN A 106     -11.622  18.066  -0.878  1.00  0.00           H  
ATOM   1588 HD22 ASN A 106     -15.229  18.929   1.484  1.00  0.00           H  
ATOM   1589  HA  ASN A 106     -12.959  18.764  -2.605  1.00  0.00           H  
ATOM   1590  N   THR A 107     -10.823  20.075  -3.515  1.00 13.38           N  
ATOM   1591  CA  THR A 107     -10.033  20.933  -4.425  1.00 13.33           C  
ATOM   1592  C   THR A 107      -9.646  20.168  -5.662  1.00 12.10           C  
ATOM   1593  O   THR A 107      -8.658  20.497  -6.338  1.00 12.24           O  
ATOM   1594  CB  THR A 107      -8.805  21.580  -3.748  1.00 13.32           C  
ATOM   1595  OG1 THR A 107      -7.874  20.604  -3.294  1.00 13.09           O  
ATOM   1596  CG2 THR A 107      -9.201  22.503  -2.633  1.00 14.69           C  
ATOM   1597 HG21 THR A 107      -9.782  23.234  -2.991  1.00  0.00           H  
ATOM   1598  HG1 THR A 107      -8.104  20.347  -2.355  1.00  0.00           H  
ATOM   1599 HG22 THR A 107      -9.709  21.994  -1.938  1.00  0.00           H  
ATOM   1600 HG23 THR A 107      -8.376  22.896  -2.227  1.00  0.00           H  
ATOM   1601  H   THR A 107     -10.502  19.153  -3.297  1.00  0.00           H  
ATOM   1602  HA  THR A 107     -10.624  21.696  -4.689  1.00  0.00           H  
ATOM   1603  HB  THR A 107      -8.350  22.130  -4.448  1.00  0.00           H  
ATOM   1604  N   ASN A 108     -10.438  19.170  -6.036  1.00 11.30           N  
ATOM   1605  CA  ASN A 108     -10.083  18.412  -7.244  1.00 11.91           C  
ATOM   1606  C   ASN A 108     -10.234  19.280  -8.479  1.00 11.50           C  
ATOM   1607  O   ASN A 108     -11.155  20.100  -8.567  1.00 11.08           O  
ATOM   1608  CB  ASN A 108     -10.966  17.189  -7.358  1.00 11.86           C  
ATOM   1609  CG  ASN A 108     -10.794  16.245  -6.193  1.00 11.74           C  
ATOM   1610  OD1 ASN A 108      -9.735  15.679  -5.984  1.00 13.31           O  
ATOM   1611  ND2 ASN A 108     -11.812  16.189  -5.353  1.00 10.71           N  
ATOM   1612 HD21 ASN A 108     -12.624  16.750  -5.513  1.00  0.00           H  
ATOM   1613  HB2 ASN A 108     -11.921  17.483  -7.398  1.00  0.00           H  
ATOM   1614  HB3 ASN A 108     -10.740  16.704  -8.203  1.00  0.00           H  
ATOM   1615  H   ASN A 108     -11.256  18.940  -5.509  1.00  0.00           H  
ATOM   1616 HD22 ASN A 108     -11.771  15.585  -4.557  1.00  0.00           H  
ATOM   1617  HA  ASN A 108      -9.128  18.123  -7.174  1.00  0.00           H  
ATOM   1618  N   GLY A 109      -9.350  19.034  -9.487  1.00 11.26           N  
ATOM   1619  CA  GLY A 109      -9.471  19.682 -10.781  1.00 10.71           C  
ATOM   1620  C   GLY A 109      -9.342  18.669 -11.901  1.00 11.26           C  
ATOM   1621  O   GLY A 109     -10.222  17.882 -12.146  1.00 11.85           O  
ATOM   1622  HA2 GLY A 109     -10.362  20.132 -10.843  1.00  0.00           H  
ATOM   1623  HA3 GLY A 109      -8.752  20.371 -10.875  1.00  0.00           H  
ATOM   1624  H   GLY A 109      -8.600  18.391  -9.332  1.00  0.00           H  
ATOM   1625  N   SER A 110      -8.176  18.686 -12.529  1.00 11.29           N  
ATOM   1626  CA  SER A 110      -7.780  17.688 -13.571  1.00 11.43           C  
ATOM   1627  C   SER A 110      -6.578  16.866 -13.187  1.00 10.38           C  
ATOM   1628  O   SER A 110      -6.381  15.747 -13.772  1.00 10.92           O  
ATOM   1629  CB  SER A 110      -7.463  18.379 -14.894  1.00 11.11           C  
ATOM   1630  OG  SER A 110      -6.479  19.412 -14.738  1.00 10.84           O  
ATOM   1631  HG  SER A 110      -5.686  19.195 -15.307  1.00  0.00           H  
ATOM   1632  HB2 SER A 110      -7.120  17.698 -15.542  1.00  0.00           H  
ATOM   1633  HB3 SER A 110      -8.302  18.782 -15.260  1.00  0.00           H  
ATOM   1634  H   SER A 110      -7.524  19.406 -12.293  1.00  0.00           H  
ATOM   1635  HA  SER A 110      -8.567  17.078 -13.661  1.00  0.00           H  
ATOM   1636  N   GLN A 111      -5.785  17.323 -12.228  1.00  9.89           N  
ATOM   1637  CA  GLN A 111      -4.537  16.571 -11.845  1.00  9.88           C  
ATOM   1638  C   GLN A 111      -4.861  15.203 -11.196  1.00  9.07           C  
ATOM   1639  O   GLN A 111      -5.797  15.116 -10.424  1.00  9.58           O  
ATOM   1640  CB  GLN A 111      -3.621  17.396 -10.953  1.00 10.66           C  
ATOM   1641  CG  GLN A 111      -2.954  18.538 -11.705  1.00 10.94           C  
ATOM   1642  CD  GLN A 111      -1.868  19.198 -10.866  1.00 11.75           C  
ATOM   1643  OE1 GLN A 111      -0.955  18.491 -10.360  1.00 12.87           O  
ATOM   1644  NE2 GLN A 111      -1.978  20.544 -10.629  1.00 12.76           N  
ATOM   1645 HE21 GLN A 111      -2.751  21.056 -11.003  1.00  0.00           H  
ATOM   1646  HB2 GLN A 111      -4.159  17.775 -10.200  1.00  0.00           H  
ATOM   1647  HB3 GLN A 111      -2.912  16.799 -10.577  1.00  0.00           H  
ATOM   1648  HG2 GLN A 111      -2.547  18.182 -12.546  1.00  0.00           H  
ATOM   1649  HG3 GLN A 111      -3.644  19.222 -11.942  1.00  0.00           H  
ATOM   1650  H   GLN A 111      -6.017  18.173 -11.755  1.00  0.00           H  
ATOM   1651 HE22 GLN A 111      -1.285  21.014 -10.082  1.00  0.00           H  
ATOM   1652  HA  GLN A 111      -4.043  16.392 -12.696  1.00  0.00           H  
ATOM   1653  N   PHE A 112      -4.119  14.179 -11.599  1.00  9.74           N  
ATOM   1654  CA  PHE A 112      -4.340  12.800 -11.157  1.00 10.05           C  
ATOM   1655  C   PHE A 112      -3.001  12.152 -10.949  1.00  9.94           C  
ATOM   1656  O   PHE A 112      -1.938  12.687 -11.340  1.00 11.44           O  
ATOM   1657  CB  PHE A 112      -5.132  12.050 -12.240  1.00 10.55           C  
ATOM   1658  CG  PHE A 112      -4.411  11.930 -13.507  1.00 10.53           C  
ATOM   1659  CD1 PHE A 112      -3.534  10.834 -13.741  1.00 12.20           C  
ATOM   1660  CD2 PHE A 112      -4.560  12.871 -14.529  1.00 11.65           C  
ATOM   1661  CE1 PHE A 112      -2.787  10.777 -14.878  1.00 11.32           C  
ATOM   1662  CE2 PHE A 112      -3.839  12.752 -15.691  1.00 12.03           C  
ATOM   1663  CZ  PHE A 112      -2.954  11.710 -15.878  1.00 12.40           C  
ATOM   1664  HB2 PHE A 112      -5.341  11.132 -11.903  1.00  0.00           H  
ATOM   1665  HB3 PHE A 112      -5.988  12.539 -12.406  1.00  0.00           H  
ATOM   1666  H   PHE A 112      -3.370  14.358 -12.237  1.00  0.00           H  
ATOM   1667  HD1 PHE A 112      -3.466  10.100 -13.065  1.00  0.00           H  
ATOM   1668  HD2 PHE A 112      -5.195  13.635 -14.413  1.00  0.00           H  
ATOM   1669  HE1 PHE A 112      -2.110  10.050 -14.988  1.00  0.00           H  
ATOM   1670  HE2 PHE A 112      -3.957  13.432 -16.414  1.00  0.00           H  
ATOM   1671  HZ  PHE A 112      -2.439  11.633 -16.731  1.00  0.00           H  
ATOM   1672  HA  PHE A 112      -4.859  12.778 -10.302  1.00  0.00           H  
ATOM   1673  N   PHE A 113      -3.007  10.976 -10.332  1.00  9.46           N  
ATOM   1674  CA  PHE A 113      -1.798  10.158 -10.243  1.00 10.25           C  
ATOM   1675  C   PHE A 113      -2.125   8.706 -10.426  1.00 10.71           C  
ATOM   1676  O   PHE A 113      -3.221   8.218 -10.153  1.00 10.92           O  
ATOM   1677  CB  PHE A 113      -0.982  10.376  -8.911  1.00 11.87           C  
ATOM   1678  CG  PHE A 113      -1.748  10.090  -7.639  1.00 10.46           C  
ATOM   1679  CD1 PHE A 113      -2.665  10.993  -7.111  1.00 11.10           C  
ATOM   1680  CD2 PHE A 113      -1.480   8.928  -6.918  1.00 11.22           C  
ATOM   1681  CE1 PHE A 113      -3.319  10.736  -5.911  1.00 10.68           C  
ATOM   1682  CE2 PHE A 113      -2.105   8.690  -5.730  1.00  9.91           C  
ATOM   1683  CZ  PHE A 113      -3.072   9.536  -5.250  1.00 11.06           C  
ATOM   1684  HB2 PHE A 113      -0.181   9.778  -8.935  1.00  0.00           H  
ATOM   1685  HB3 PHE A 113      -0.677  11.328  -8.884  1.00  0.00           H  
ATOM   1686  H   PHE A 113      -3.855  10.643  -9.920  1.00  0.00           H  
ATOM   1687  HD1 PHE A 113      -2.857  11.842  -7.603  1.00  0.00           H  
ATOM   1688  HD2 PHE A 113      -0.824   8.263  -7.275  1.00  0.00           H  
ATOM   1689  HE1 PHE A 113      -3.958  11.404  -5.528  1.00  0.00           H  
ATOM   1690  HE2 PHE A 113      -1.853   7.882  -5.198  1.00  0.00           H  
ATOM   1691  HZ  PHE A 113      -3.595   9.293  -4.433  1.00  0.00           H  
ATOM   1692  HA  PHE A 113      -1.204  10.463 -10.988  1.00  0.00           H  
ATOM   1693  N   ILE A 114      -1.104   8.009 -10.920  1.00 11.21           N  
ATOM   1694  CA  ILE A 114      -1.154   6.526 -11.055  1.00 10.90           C  
ATOM   1695  C   ILE A 114      -0.132   5.956 -10.099  1.00 10.87           C  
ATOM   1696  O   ILE A 114       1.050   6.293 -10.159  1.00 10.89           O  
ATOM   1697  CB  ILE A 114      -0.777   6.050 -12.500  1.00 12.17           C  
ATOM   1698  CG1 ILE A 114      -1.583   6.779 -13.619  1.00 13.42           C  
ATOM   1699  CG2 ILE A 114      -0.896   4.507 -12.586  1.00 13.13           C  
ATOM   1700  CD1 ILE A 114      -0.989   6.725 -14.980  1.00 13.88           C  
ATOM   1701 HG21 ILE A 114      -0.277   4.084 -11.924  1.00  0.00           H  
ATOM   1702 HD11 ILE A 114      -0.082   7.146 -14.968  1.00  0.00           H  
ATOM   1703 HG12 ILE A 114      -2.493   6.367 -13.662  1.00  0.00           H  
ATOM   1704 HG13 ILE A 114      -1.673   7.741 -13.359  1.00  0.00           H  
ATOM   1705 HG22 ILE A 114      -1.834   4.228 -12.379  1.00  0.00           H  
ATOM   1706 HG23 ILE A 114      -0.654   4.213 -13.511  1.00  0.00           H  
ATOM   1707 HD12 ILE A 114      -0.902   5.773 -15.273  1.00  0.00           H  
ATOM   1708 HD13 ILE A 114      -1.583   7.220 -15.614  1.00  0.00           H  
ATOM   1709  H   ILE A 114      -0.279   8.495 -11.209  1.00  0.00           H  
ATOM   1710  HA  ILE A 114      -2.085   6.218 -10.860  1.00  0.00           H  
ATOM   1711  HB  ILE A 114       0.175   6.306 -12.670  1.00  0.00           H  
ATOM   1712  N   CYS A 115      -0.604   5.139  -9.165  1.00 10.89           N  
ATOM   1713  CA  CYS A 115       0.246   4.509  -8.165  1.00 11.48           C  
ATOM   1714  C   CYS A 115       1.089   3.397  -8.752  1.00 13.01           C  
ATOM   1715  O   CYS A 115       0.649   2.611  -9.606  1.00 11.84           O  
ATOM   1716  CB  CYS A 115      -0.635   3.850  -7.106  1.00 11.66           C  
ATOM   1717  SG  CYS A 115      -1.692   5.024  -6.199  1.00 14.24           S  
ATOM   1718  HG  CYS A 115      -2.494   5.640  -7.062  1.00  0.00           H  
ATOM   1719  HB2 CYS A 115      -1.221   3.176  -7.556  1.00  0.00           H  
ATOM   1720  HB3 CYS A 115      -0.045   3.381  -6.449  1.00  0.00           H  
ATOM   1721  H   CYS A 115      -1.585   4.948  -9.148  1.00  0.00           H  
ATOM   1722  HA  CYS A 115       0.836   5.225  -7.793  1.00  0.00           H  
ATOM   1723  N   THR A 116       2.345   3.354  -8.303  1.00 14.32           N  
ATOM   1724  CA  THR A 116       3.250   2.278  -8.667  1.00 14.32           C  
ATOM   1725  C   THR A 116       3.621   1.394  -7.435  1.00 15.75           C  
ATOM   1726  O   THR A 116       4.536   0.516  -7.515  1.00 17.43           O  
ATOM   1727  CB  THR A 116       4.488   2.781  -9.439  1.00 15.66           C  
ATOM   1728  OG1 THR A 116       5.162   3.822  -8.735  1.00 15.61           O  
ATOM   1729  CG2 THR A 116       4.093   3.309 -10.772  1.00 15.85           C  
ATOM   1730 HG21 THR A 116       3.651   2.586 -11.303  1.00  0.00           H  
ATOM   1731  HG1 THR A 116       6.136   3.787  -8.957  1.00  0.00           H  
ATOM   1732 HG22 THR A 116       3.452   4.068 -10.658  1.00  0.00           H  
ATOM   1733 HG23 THR A 116       4.911   3.628 -11.251  1.00  0.00           H  
ATOM   1734  H   THR A 116       2.672   4.082  -7.700  1.00  0.00           H  
ATOM   1735  HA  THR A 116       2.757   1.686  -9.305  1.00  0.00           H  
ATOM   1736  HB  THR A 116       5.102   1.998  -9.540  1.00  0.00           H  
ATOM   1737  N   ALA A 117       2.958   1.664  -6.336  1.00 14.22           N  
ATOM   1738  CA  ALA A 117       3.119   1.028  -5.025  1.00 15.28           C  
ATOM   1739  C   ALA A 117       1.757   1.155  -4.289  1.00 15.77           C  
ATOM   1740  O   ALA A 117       0.864   1.870  -4.731  1.00 14.50           O  
ATOM   1741  CB  ALA A 117       4.207   1.700  -4.217  1.00 16.12           C  
ATOM   1742  HB1 ALA A 117       5.076   1.641  -4.708  1.00  0.00           H  
ATOM   1743  HB2 ALA A 117       3.977   2.663  -4.076  1.00  0.00           H  
ATOM   1744  HB3 ALA A 117       4.287   1.240  -3.333  1.00  0.00           H  
ATOM   1745  H   ALA A 117       2.266   2.383  -6.399  1.00  0.00           H  
ATOM   1746  HA  ALA A 117       3.386   0.071  -5.138  1.00  0.00           H  
ATOM   1747  N   LYS A 118       1.585   0.386  -3.217  1.00 14.64           N  
ATOM   1748  CA  LYS A 118       0.503   0.588  -2.322  1.00 15.87           C  
ATOM   1749  C   LYS A 118       0.697   1.886  -1.540  1.00 15.14           C  
ATOM   1750  O   LYS A 118       1.799   2.136  -0.996  1.00 16.23           O  
ATOM   1751  CB  LYS A 118       0.405  -0.584  -1.379  1.00 17.97           C  
ATOM   1752  CG  LYS A 118      -0.805  -0.522  -0.516  1.00 19.86           C  
ATOM   1753  CD  LYS A 118      -0.909  -1.768   0.341  1.00 25.21           C  
ATOM   1754  CE  LYS A 118      -2.091  -1.713   1.277  1.00 31.24           C  
ATOM   1755  NZ  LYS A 118      -1.707  -2.233   2.633  1.00 36.42           N1+
ATOM   1756  HZ1 LYS A 118      -0.744  -2.504   2.630  1.00  0.00           H  
ATOM   1757  HB2 LYS A 118       0.376  -1.427  -1.915  1.00  0.00           H  
ATOM   1758  HB3 LYS A 118       1.217  -0.598  -0.795  1.00  0.00           H  
ATOM   1759  HG2 LYS A 118      -0.749   0.283   0.074  1.00  0.00           H  
ATOM   1760  HG3 LYS A 118      -1.619  -0.447  -1.091  1.00  0.00           H  
ATOM   1761  HD2 LYS A 118      -1.003  -2.565  -0.256  1.00  0.00           H  
ATOM   1762  HD3 LYS A 118      -0.072  -1.863   0.880  1.00  0.00           H  
ATOM   1763  HE2 LYS A 118      -2.404  -0.767   1.360  1.00  0.00           H  
ATOM   1764  HE3 LYS A 118      -2.834  -2.270   0.907  1.00  0.00           H  
ATOM   1765  HZ2 LYS A 118      -1.841  -1.518   3.319  1.00  0.00           H  
ATOM   1766  HZ3 LYS A 118      -2.280  -3.023   2.853  1.00  0.00           H  
ATOM   1767  H   LYS A 118       2.235  -0.353  -3.038  1.00  0.00           H  
ATOM   1768  HA  LYS A 118      -0.347   0.660  -2.844  1.00  0.00           H  
ATOM   1769  N   THR A 119      -0.316   2.753  -1.540  1.00 15.12           N  
ATOM   1770  CA  THR A 119      -0.157   4.087  -0.871  1.00 13.76           C  
ATOM   1771  C   THR A 119      -1.314   4.338   0.121  1.00 13.99           C  
ATOM   1772  O   THR A 119      -2.097   5.314   0.016  1.00 14.74           O  
ATOM   1773  CB  THR A 119      -0.056   5.255  -1.910  1.00 12.75           C  
ATOM   1774  OG1 THR A 119      -1.277   5.344  -2.666  1.00 12.91           O  
ATOM   1775  CG2 THR A 119       1.131   5.082  -2.847  1.00 14.23           C  
ATOM   1776 HG21 THR A 119       1.978   5.061  -2.317  1.00  0.00           H  
ATOM   1777  HG1 THR A 119      -2.036   5.519  -2.039  1.00  0.00           H  
ATOM   1778 HG22 THR A 119       1.041   4.223  -3.351  1.00  0.00           H  
ATOM   1779 HG23 THR A 119       1.153   5.848  -3.489  1.00  0.00           H  
ATOM   1780  H   THR A 119      -1.180   2.515  -1.985  1.00  0.00           H  
ATOM   1781  HA  THR A 119       0.704   4.066  -0.363  1.00  0.00           H  
ATOM   1782  HB  THR A 119       0.086   6.104  -1.401  1.00  0.00           H  
ATOM   1783  N   GLU A 120      -1.408   3.492   1.147  1.00 15.74           N  
ATOM   1784  CA  GLU A 120      -2.554   3.491   2.047  1.00 18.41           C  
ATOM   1785  C   GLU A 120      -2.709   4.774   2.893  1.00 16.01           C  
ATOM   1786  O   GLU A 120      -3.801   5.094   3.298  1.00 15.76           O  
ATOM   1787  CB  GLU A 120      -2.544   2.221   2.913  1.00 22.51           C  
ATOM   1788  CG  GLU A 120      -1.403   2.125   3.916  1.00 27.32           C  
ATOM   1789  CD  GLU A 120      -0.011   1.784   3.379  1.00 29.86           C  
ATOM   1790  OE1 GLU A 120       0.194   1.379   2.206  1.00 26.29           O  
ATOM   1791  OE2 GLU A 120       0.939   1.945   4.190  1.00 42.57           O1-
ATOM   1792  HB2 GLU A 120      -3.406   2.183   3.418  1.00  0.00           H  
ATOM   1793  HB3 GLU A 120      -2.489   1.430   2.304  1.00  0.00           H  
ATOM   1794  HG2 GLU A 120      -1.338   3.007   4.382  1.00  0.00           H  
ATOM   1795  HG3 GLU A 120      -1.647   1.422   4.584  1.00  0.00           H  
ATOM   1796  H   GLU A 120      -0.669   2.837   1.304  1.00  0.00           H  
ATOM   1797  HA  GLU A 120      -3.368   3.485   1.467  1.00  0.00           H  
ATOM   1798  N   TRP A 121      -1.603   5.519   3.097  1.00 12.86           N  
ATOM   1799  CA  TRP A 121      -1.642   6.765   3.765  1.00 13.15           C  
ATOM   1800  C   TRP A 121      -2.463   7.846   3.031  1.00 13.93           C  
ATOM   1801  O   TRP A 121      -2.843   8.924   3.637  1.00 15.62           O  
ATOM   1802  CB  TRP A 121      -0.198   7.210   4.104  1.00 14.03           C  
ATOM   1803  CG  TRP A 121       0.632   7.476   2.908  1.00 12.89           C  
ATOM   1804  CD1 TRP A 121       0.756   8.656   2.242  1.00 13.69           C  
ATOM   1805  CD2 TRP A 121       1.463   6.550   2.244  1.00 12.89           C  
ATOM   1806  NE1 TRP A 121       1.614   8.520   1.204  1.00 12.44           N  
ATOM   1807  CE2 TRP A 121       2.040   7.215   1.153  1.00 13.02           C  
ATOM   1808  CE3 TRP A 121       1.732   5.191   2.433  1.00 13.38           C  
ATOM   1809  CZ2 TRP A 121       2.910   6.577   0.267  1.00 12.03           C  
ATOM   1810  CZ3 TRP A 121       2.608   4.543   1.572  1.00 13.01           C  
ATOM   1811  CH2 TRP A 121       3.198   5.233   0.502  1.00 13.42           C  
ATOM   1812  HB2 TRP A 121      -0.243   8.044   4.654  1.00  0.00           H  
ATOM   1813  HB3 TRP A 121       0.240   6.490   4.642  1.00  0.00           H  
ATOM   1814  H   TRP A 121      -0.724   5.178   2.764  1.00  0.00           H  
ATOM   1815  HD1 TRP A 121       0.281   9.502   2.485  1.00  0.00           H  
ATOM   1816  HE1 TRP A 121       1.892   9.249   0.578  1.00  0.00           H  
ATOM   1817  HE3 TRP A 121       1.297   4.690   3.182  1.00  0.00           H  
ATOM   1818  HZ2 TRP A 121       3.312   7.066  -0.507  1.00  0.00           H  
ATOM   1819  HZ3 TRP A 121       2.820   3.576   1.716  1.00  0.00           H  
ATOM   1820  HH2 TRP A 121       3.835   4.753  -0.101  1.00  0.00           H  
ATOM   1821  HA  TRP A 121      -2.144   6.640   4.621  1.00  0.00           H  
ATOM   1822  N   LEU A 122      -2.813   7.613   1.739  1.00 11.96           N  
ATOM   1823  CA  LEU A 122      -3.631   8.554   1.007  1.00 11.41           C  
ATOM   1824  C   LEU A 122      -5.125   8.280   1.128  1.00 11.99           C  
ATOM   1825  O   LEU A 122      -5.960   9.102   0.697  1.00 11.40           O  
ATOM   1826  CB  LEU A 122      -3.173   8.666  -0.494  1.00 11.94           C  
ATOM   1827  CG  LEU A 122      -1.662   8.927  -0.672  1.00 12.25           C  
ATOM   1828  CD1 LEU A 122      -1.285   8.864  -2.135  1.00 12.67           C  
ATOM   1829  CD2 LEU A 122      -1.281  10.270  -0.055  1.00 11.39           C  
ATOM   1830 HD11 LEU A 122      -1.505   7.960  -2.501  1.00  0.00           H  
ATOM   1831 HD21 LEU A 122      -1.794  11.003  -0.501  1.00  0.00           H  
ATOM   1832  HB2 LEU A 122      -3.404   7.811  -0.959  1.00  0.00           H  
ATOM   1833  HB3 LEU A 122      -3.676   9.416  -0.924  1.00  0.00           H  
ATOM   1834 HD12 LEU A 122      -1.797   9.555  -2.646  1.00  0.00           H  
ATOM   1835 HD13 LEU A 122      -0.304   9.036  -2.226  1.00  0.00           H  
ATOM   1836 HD22 LEU A 122      -1.499  10.267   0.921  1.00  0.00           H  
ATOM   1837 HD23 LEU A 122      -0.300  10.420  -0.181  1.00  0.00           H  
ATOM   1838  H   LEU A 122      -2.500   6.778   1.287  1.00  0.00           H  
ATOM   1839  HA  LEU A 122      -3.486   9.444   1.439  1.00  0.00           H  
ATOM   1840  HG  LEU A 122      -1.150   8.213  -0.194  1.00  0.00           H  
ATOM   1841  N   ASP A 123      -5.458   7.150   1.727  1.00 13.78           N  
ATOM   1842  CA  ASP A 123      -6.859   6.759   1.893  1.00 13.21           C  
ATOM   1843  C   ASP A 123      -7.607   7.814   2.727  1.00 12.78           C  
ATOM   1844  O   ASP A 123      -7.123   8.272   3.756  1.00 12.30           O  
ATOM   1845  CB  ASP A 123      -6.980   5.415   2.593  1.00 14.47           C  
ATOM   1846  CG  ASP A 123      -6.547   4.249   1.743  1.00 15.98           C  
ATOM   1847  OD1 ASP A 123      -6.286   4.448   0.530  1.00 15.57           O  
ATOM   1848  OD2 ASP A 123      -6.442   3.084   2.323  1.00 14.85           O1-
ATOM   1849  HB2 ASP A 123      -6.415   5.435   3.418  1.00  0.00           H  
ATOM   1850  HB3 ASP A 123      -7.935   5.278   2.856  1.00  0.00           H  
ATOM   1851  H   ASP A 123      -4.738   6.549   2.074  1.00  0.00           H  
ATOM   1852  HA  ASP A 123      -7.261   6.689   0.980  1.00  0.00           H  
ATOM   1853  N   GLY A 124      -8.800   8.144   2.300  1.00 12.78           N  
ATOM   1854  CA  GLY A 124      -9.628   9.085   2.957  1.00 12.53           C  
ATOM   1855  C   GLY A 124      -9.344  10.545   2.697  1.00 12.89           C  
ATOM   1856  O   GLY A 124     -10.091  11.387   3.197  1.00 13.52           O  
ATOM   1857  HA2 GLY A 124     -10.572   8.904   2.680  1.00  0.00           H  
ATOM   1858  HA3 GLY A 124      -9.543   8.930   3.941  1.00  0.00           H  
ATOM   1859  H   GLY A 124      -9.143   7.709   1.468  1.00  0.00           H  
ATOM   1860  N   LYS A 125      -8.303  10.856   1.929  1.00 13.06           N  
ATOM   1861  CA  LYS A 125      -8.093  12.280   1.547  1.00 13.16           C  
ATOM   1862  C   LYS A 125      -7.830  12.472   0.038  1.00 13.03           C  
ATOM   1863  O   LYS A 125      -7.869  13.608  -0.446  1.00 12.50           O  
ATOM   1864  CB  LYS A 125      -7.023  12.905   2.422  1.00 12.80           C  
ATOM   1865  CG  LYS A 125      -5.634  12.334   2.257  1.00 12.69           C  
ATOM   1866  CD  LYS A 125      -4.542  13.337   2.700  1.00 14.28           C  
ATOM   1867  CE  LYS A 125      -3.114  12.777   2.521  1.00 16.80           C  
ATOM   1868  NZ  LYS A 125      -2.055  13.849   2.696  1.00 17.62           N1+
ATOM   1869  HZ1 LYS A 125      -2.381  14.543   3.338  1.00  0.00           H  
ATOM   1870  HB2 LYS A 125      -6.984  13.882   2.213  1.00  0.00           H  
ATOM   1871  HB3 LYS A 125      -7.295  12.787   3.377  1.00  0.00           H  
ATOM   1872  HG2 LYS A 125      -5.557  11.503   2.808  1.00  0.00           H  
ATOM   1873  HG3 LYS A 125      -5.490  12.101   1.295  1.00  0.00           H  
ATOM   1874  HD2 LYS A 125      -4.632  14.172   2.156  1.00  0.00           H  
ATOM   1875  HD3 LYS A 125      -4.681  13.561   3.665  1.00  0.00           H  
ATOM   1876  HE2 LYS A 125      -2.962  12.056   3.197  1.00  0.00           H  
ATOM   1877  HE3 LYS A 125      -3.031  12.386   1.604  1.00  0.00           H  
ATOM   1878  HZ2 LYS A 125      -1.217  13.440   3.057  1.00  0.00           H  
ATOM   1879  HZ3 LYS A 125      -1.869  14.270   1.809  1.00  0.00           H  
ATOM   1880  H   LYS A 125      -7.673  10.146   1.614  1.00  0.00           H  
ATOM   1881  HA  LYS A 125      -8.949  12.769   1.715  1.00  0.00           H  
ATOM   1882  N   HIS A 126      -7.559  11.369  -0.696  1.00 11.76           N  
ATOM   1883  CA  HIS A 126      -7.482  11.389  -2.168  1.00 11.31           C  
ATOM   1884  C   HIS A 126      -8.502  10.422  -2.725  1.00 12.26           C  
ATOM   1885  O   HIS A 126      -8.598   9.292  -2.223  1.00 13.62           O  
ATOM   1886  CB  HIS A 126      -6.058  11.044  -2.707  1.00 11.30           C  
ATOM   1887  CG  HIS A 126      -5.003  12.049  -2.349  1.00 10.42           C  
ATOM   1888  ND1 HIS A 126      -4.657  13.087  -3.191  1.00 10.53           N  
ATOM   1889  CD2 HIS A 126      -4.234  12.191  -1.256  1.00 11.28           C  
ATOM   1890  CE1 HIS A 126      -3.760  13.853  -2.600  1.00 10.70           C  
ATOM   1891  NE2 HIS A 126      -3.493  13.354  -1.409  1.00 10.95           N  
ATOM   1892  HB2 HIS A 126      -5.787  10.156  -2.335  1.00  0.00           H  
ATOM   1893  HB3 HIS A 126      -6.105  10.979  -3.704  1.00  0.00           H  
ATOM   1894  H   HIS A 126      -7.404  10.503  -0.220  1.00  0.00           H  
ATOM   1895  HD2 HIS A 126      -4.202  11.570  -0.473  1.00  0.00           H  
ATOM   1896  HE1 HIS A 126      -3.350  14.677  -2.991  1.00  0.00           H  
ATOM   1897  HA  HIS A 126      -7.679  12.321  -2.472  1.00  0.00           H  
ATOM   1898  HD1 HIS A 126      -5.029  13.235  -4.107  1.00 10.53           H  
ATOM   1899  N   VAL A 127      -9.308  10.904  -3.692  1.00 10.95           N  
ATOM   1900  CA  VAL A 127     -10.423  10.114  -4.283  1.00  9.66           C  
ATOM   1901  C   VAL A 127      -9.885   9.169  -5.351  1.00 10.96           C  
ATOM   1902  O   VAL A 127      -9.390   9.600  -6.369  1.00 10.99           O  
ATOM   1903  CB  VAL A 127     -11.543  10.994  -4.850  1.00 10.34           C  
ATOM   1904  CG1 VAL A 127     -12.595  10.194  -5.521  1.00 10.38           C  
ATOM   1905  CG2 VAL A 127     -12.177  11.876  -3.792  1.00 10.23           C  
ATOM   1906 HG11 VAL A 127     -12.194   9.675  -6.276  1.00  0.00           H  
ATOM   1907 HG21 VAL A 127     -12.568  11.307  -3.069  1.00  0.00           H  
ATOM   1908 HG12 VAL A 127     -13.002   9.555  -4.868  1.00  0.00           H  
ATOM   1909 HG13 VAL A 127     -13.299  10.811  -5.872  1.00  0.00           H  
ATOM   1910 HG22 VAL A 127     -11.484  12.477  -3.394  1.00  0.00           H  
ATOM   1911 HG23 VAL A 127     -12.897  12.426  -4.215  1.00  0.00           H  
ATOM   1912  H   VAL A 127      -9.150  11.833  -4.027  1.00  0.00           H  
ATOM   1913  HA  VAL A 127     -10.831   9.581  -3.542  1.00  0.00           H  
ATOM   1914  HB  VAL A 127     -11.104  11.582  -5.529  1.00  0.00           H  
ATOM   1915  N   VAL A 128      -9.985   7.885  -5.063  1.00  9.74           N  
ATOM   1916  CA  VAL A 128      -9.677   6.781  -5.999  1.00 11.91           C  
ATOM   1917  C   VAL A 128     -10.889   6.545  -6.922  1.00 10.72           C  
ATOM   1918  O   VAL A 128     -12.091   6.449  -6.439  1.00 10.51           O  
ATOM   1919  CB  VAL A 128      -9.369   5.480  -5.241  1.00 11.25           C  
ATOM   1920  CG1 VAL A 128      -9.268   4.243  -6.209  1.00 12.44           C  
ATOM   1921  CG2 VAL A 128      -8.078   5.606  -4.452  1.00 11.91           C  
ATOM   1922 HG11 VAL A 128     -10.134   4.124  -6.695  1.00  0.00           H  
ATOM   1923 HG21 VAL A 128      -7.321   5.803  -5.075  1.00  0.00           H  
ATOM   1924 HG12 VAL A 128      -8.539   4.395  -6.876  1.00  0.00           H  
ATOM   1925 HG13 VAL A 128      -9.067   3.424  -5.671  1.00  0.00           H  
ATOM   1926 HG22 VAL A 128      -8.158   6.352  -3.791  1.00  0.00           H  
ATOM   1927 HG23 VAL A 128      -7.905   4.746  -3.971  1.00  0.00           H  
ATOM   1928  H   VAL A 128     -10.292   7.640  -4.143  1.00  0.00           H  
ATOM   1929  HA  VAL A 128      -8.872   7.038  -6.533  1.00  0.00           H  
ATOM   1930  HB  VAL A 128     -10.132   5.327  -4.613  1.00  0.00           H  
ATOM   1931  N   PHE A 129     -10.592   6.548  -8.239  1.00 11.47           N  
ATOM   1932  CA  PHE A 129     -11.688   6.505  -9.223  1.00 10.66           C  
ATOM   1933  C   PHE A 129     -11.445   5.574 -10.407  1.00 11.05           C  
ATOM   1934  O   PHE A 129     -12.267   5.535 -11.324  1.00 12.51           O  
ATOM   1935  CB  PHE A 129     -12.080   7.923  -9.683  1.00 11.77           C  
ATOM   1936  CG  PHE A 129     -11.012   8.587 -10.503  1.00 11.70           C  
ATOM   1937  CD1 PHE A 129      -9.917   9.201  -9.890  1.00 11.38           C  
ATOM   1938  CD2 PHE A 129     -11.036   8.495 -11.886  1.00 11.81           C  
ATOM   1939  CE1 PHE A 129      -8.903   9.738 -10.650  1.00 12.78           C  
ATOM   1940  CE2 PHE A 129     -10.021   9.038 -12.648  1.00 11.35           C  
ATOM   1941  CZ  PHE A 129      -8.926   9.638 -12.040  1.00 11.97           C  
ATOM   1942  HB2 PHE A 129     -12.915   7.863 -10.230  1.00  0.00           H  
ATOM   1943  HB3 PHE A 129     -12.260   8.485  -8.876  1.00  0.00           H  
ATOM   1944  H   PHE A 129      -9.640   6.579  -8.543  1.00  0.00           H  
ATOM   1945  HD1 PHE A 129      -9.870   9.251  -8.892  1.00  0.00           H  
ATOM   1946  HD2 PHE A 129     -11.798   8.030 -12.337  1.00  0.00           H  
ATOM   1947  HE1 PHE A 129      -8.142  10.205 -10.200  1.00  0.00           H  
ATOM   1948  HE2 PHE A 129     -10.075   8.999 -13.646  1.00  0.00           H  
ATOM   1949  HZ  PHE A 129      -8.169   9.992 -12.589  1.00  0.00           H  
ATOM   1950  HA  PHE A 129     -12.463   6.100  -8.737  1.00  0.00           H  
ATOM   1951  N   GLY A 130     -10.333   4.863 -10.398  1.00 10.67           N  
ATOM   1952  CA  GLY A 130     -10.050   3.935 -11.521  1.00 10.79           C  
ATOM   1953  C   GLY A 130      -8.839   3.118 -11.298  1.00 11.14           C  
ATOM   1954  O   GLY A 130      -8.232   3.141 -10.215  1.00 12.43           O  
ATOM   1955  HA2 GLY A 130     -10.833   3.324 -11.638  1.00  0.00           H  
ATOM   1956  HA3 GLY A 130      -9.927   4.470 -12.357  1.00  0.00           H  
ATOM   1957  H   GLY A 130      -9.686   4.949  -9.640  1.00  0.00           H  
ATOM   1958  N   LYS A 131      -8.563   2.257 -12.290  1.00 12.22           N  
ATOM   1959  CA  LYS A 131      -7.332   1.483 -12.273  1.00 12.66           C  
ATOM   1960  C   LYS A 131      -6.820   1.171 -13.705  1.00 13.31           C  
ATOM   1961  O   LYS A 131      -7.618   1.155 -14.653  1.00 12.79           O  
ATOM   1962  CB  LYS A 131      -7.552   0.174 -11.536  1.00 15.19           C  
ATOM   1963  CG  LYS A 131      -8.458  -0.807 -12.245  1.00 20.38           C  
ATOM   1964  CD  LYS A 131      -8.563  -2.091 -11.421  1.00 25.06           C  
ATOM   1965  CE  LYS A 131      -9.682  -2.937 -11.958  1.00 33.59           C  
ATOM   1966  NZ  LYS A 131      -9.349  -4.373 -11.719  1.00 39.71           N1+
ATOM   1967  HZ1 LYS A 131      -8.494  -4.602 -12.184  1.00  0.00           H  
ATOM   1968  HB2 LYS A 131      -6.662  -0.262 -11.401  1.00  0.00           H  
ATOM   1969  HB3 LYS A 131      -7.952   0.380 -10.643  1.00  0.00           H  
ATOM   1970  HG2 LYS A 131      -9.366  -0.404 -12.356  1.00  0.00           H  
ATOM   1971  HG3 LYS A 131      -8.083  -1.018 -13.148  1.00  0.00           H  
ATOM   1972  HD2 LYS A 131      -7.702  -2.597 -11.477  1.00  0.00           H  
ATOM   1973  HD3 LYS A 131      -8.744  -1.863 -10.464  1.00  0.00           H  
ATOM   1974  HE2 LYS A 131     -10.536  -2.704 -11.492  1.00  0.00           H  
ATOM   1975  HE3 LYS A 131      -9.791  -2.773 -12.938  1.00  0.00           H  
ATOM   1976  HZ2 LYS A 131      -9.240  -4.536 -10.738  1.00  0.00           H  
ATOM   1977  HZ3 LYS A 131     -10.090  -4.943 -12.074  1.00  0.00           H  
ATOM   1978  H   LYS A 131      -9.208   2.147 -13.046  1.00  0.00           H  
ATOM   1979  HA  LYS A 131      -6.643   2.036 -11.805  1.00  0.00           H  
ATOM   1980  N   VAL A 132      -5.519   0.887 -13.842  1.00 11.51           N  
ATOM   1981  CA  VAL A 132      -4.932   0.489 -15.106  1.00 12.84           C  
ATOM   1982  C   VAL A 132      -5.517  -0.894 -15.426  1.00 13.99           C  
ATOM   1983  O   VAL A 132      -5.577  -1.760 -14.533  1.00 15.23           O  
ATOM   1984  CB  VAL A 132      -3.392   0.383 -15.004  1.00 12.86           C  
ATOM   1985  CG1 VAL A 132      -2.766  -0.306 -16.257  1.00 13.58           C  
ATOM   1986  CG2 VAL A 132      -2.826   1.776 -14.761  1.00 12.64           C  
ATOM   1987 HG11 VAL A 132      -3.136  -1.230 -16.353  1.00  0.00           H  
ATOM   1988 HG21 VAL A 132      -3.078   2.379 -15.518  1.00  0.00           H  
ATOM   1989 HG12 VAL A 132      -2.987   0.220 -17.078  1.00  0.00           H  
ATOM   1990 HG13 VAL A 132      -1.774  -0.350 -16.143  1.00  0.00           H  
ATOM   1991 HG22 VAL A 132      -3.199   2.149 -13.911  1.00  0.00           H  
ATOM   1992 HG23 VAL A 132      -1.830   1.716 -14.694  1.00  0.00           H  
ATOM   1993  H   VAL A 132      -4.927   0.952 -13.038  1.00  0.00           H  
ATOM   1994  HA  VAL A 132      -5.136   1.164 -15.815  1.00  0.00           H  
ATOM   1995  HB  VAL A 132      -3.150  -0.206 -14.233  1.00  0.00           H  
ATOM   1996  N   LYS A 133      -5.941  -1.011 -16.679  1.00 16.41           N  
ATOM   1997  CA  LYS A 133      -6.557  -2.257 -17.226  1.00 18.49           C  
ATOM   1998  C   LYS A 133      -5.531  -3.017 -18.058  1.00 19.08           C  
ATOM   1999  O   LYS A 133      -5.354  -4.217 -17.867  1.00 22.36           O  
ATOM   2000  CB  LYS A 133      -7.787  -1.867 -18.038  1.00 21.92           C  
ATOM   2001  CG  LYS A 133      -8.485  -2.955 -18.810  1.00 25.06           C  
ATOM   2002  CD  LYS A 133      -9.831  -2.414 -19.295  1.00 26.48           C  
ATOM   2003  CE  LYS A 133     -10.688  -3.537 -19.860  1.00 33.63           C  
ATOM   2004  NZ  LYS A 133     -12.101  -3.285 -19.505  1.00 34.59           N1+
ATOM   2005  HZ1 LYS A 133     -12.261  -2.300 -19.439  1.00  0.00           H  
ATOM   2006  HB2 LYS A 133      -8.452  -1.472 -17.405  1.00  0.00           H  
ATOM   2007  HB3 LYS A 133      -7.506  -1.166 -18.694  1.00  0.00           H  
ATOM   2008  HG2 LYS A 133      -7.926  -3.228 -19.593  1.00  0.00           H  
ATOM   2009  HG3 LYS A 133      -8.631  -3.750 -18.221  1.00  0.00           H  
ATOM   2010  HD2 LYS A 133     -10.310  -1.985 -18.529  1.00  0.00           H  
ATOM   2011  HD3 LYS A 133      -9.675  -1.728 -20.006  1.00  0.00           H  
ATOM   2012  HE2 LYS A 133     -10.589  -3.569 -20.855  1.00  0.00           H  
ATOM   2013  HE3 LYS A 133     -10.395  -4.413 -19.476  1.00  0.00           H  
ATOM   2014  HZ2 LYS A 133     -12.699  -3.665 -20.210  1.00  0.00           H  
ATOM   2015  HZ3 LYS A 133     -12.298  -3.719 -18.626  1.00  0.00           H  
ATOM   2016  H   LYS A 133      -5.843  -0.224 -17.288  1.00  0.00           H  
ATOM   2017  HA  LYS A 133      -6.845  -2.869 -16.489  1.00  0.00           H  
ATOM   2018  N   GLU A 134      -4.917  -2.352 -19.012  1.00 17.48           N  
ATOM   2019  CA  GLU A 134      -3.827  -2.913 -19.836  1.00 18.00           C  
ATOM   2020  C   GLU A 134      -2.723  -1.886 -19.904  1.00 15.18           C  
ATOM   2021  O   GLU A 134      -2.958  -0.697 -19.705  1.00 15.98           O  
ATOM   2022  CB  GLU A 134      -4.273  -3.185 -21.300  1.00 20.58           C  
ATOM   2023  CG  GLU A 134      -5.236  -4.328 -21.485  1.00 25.49           C  
ATOM   2024  CD  GLU A 134      -5.326  -4.746 -22.964  1.00 26.43           C  
ATOM   2025  OE1 GLU A 134      -5.975  -4.002 -23.712  1.00 27.31           O  
ATOM   2026  OE2 GLU A 134      -4.721  -5.786 -23.389  1.00 27.72           O1-
ATOM   2027  HB2 GLU A 134      -4.706  -2.355 -21.650  1.00  0.00           H  
ATOM   2028  HB3 GLU A 134      -3.455  -3.379 -21.842  1.00  0.00           H  
ATOM   2029  HG2 GLU A 134      -4.927  -5.108 -20.941  1.00  0.00           H  
ATOM   2030  HG3 GLU A 134      -6.142  -4.049 -21.168  1.00  0.00           H  
ATOM   2031  H   GLU A 134      -5.205  -1.411 -19.190  1.00  0.00           H  
ATOM   2032  HA  GLU A 134      -3.541  -3.775 -19.418  1.00  0.00           H  
ATOM   2033  N   GLY A 135      -1.509  -2.359 -20.136  1.00 13.36           N  
ATOM   2034  CA  GLY A 135      -0.350  -1.478 -20.272  1.00 14.49           C  
ATOM   2035  C   GLY A 135       0.297  -1.030 -18.959  1.00 13.14           C  
ATOM   2036  O   GLY A 135       1.016  -0.009 -18.899  1.00 14.23           O  
ATOM   2037  HA2 GLY A 135       0.342  -1.959 -20.811  1.00  0.00           H  
ATOM   2038  HA3 GLY A 135      -0.639  -0.660 -20.769  1.00  0.00           H  
ATOM   2039  H   GLY A 135      -1.381  -3.347 -20.221  1.00  0.00           H  
ATOM   2040  N   MET A 136       0.069  -1.769 -17.872  1.00 12.86           N  
ATOM   2041  CA  MET A 136       0.868  -1.521 -16.691  1.00 13.18           C  
ATOM   2042  C   MET A 136       2.359  -1.553 -16.964  1.00 12.79           C  
ATOM   2043  O   MET A 136       3.151  -0.815 -16.378  1.00 13.05           O  
ATOM   2044  CB  MET A 136       0.507  -2.458 -15.520  1.00 13.89           C  
ATOM   2045  CG  MET A 136       1.077  -2.068 -14.166  1.00 15.51           C  
ATOM   2046  SD  MET A 136       0.447  -0.474 -13.559  1.00 17.39           S  
ATOM   2047  CE  MET A 136       1.782   0.087 -12.490  1.00 20.26           C  
ATOM   2048  HE1 MET A 136       1.930  -0.578 -11.758  1.00  0.00           H  
ATOM   2049  HB2 MET A 136      -0.490  -2.484 -15.441  1.00  0.00           H  
ATOM   2050  HB3 MET A 136       0.839  -3.375 -15.743  1.00  0.00           H  
ATOM   2051  HG2 MET A 136       0.842  -2.779 -13.503  1.00  0.00           H  
ATOM   2052  HG3 MET A 136       2.072  -2.010 -14.242  1.00  0.00           H  
ATOM   2053  HE2 MET A 136       2.624   0.178 -13.021  1.00  0.00           H  
ATOM   2054  HE3 MET A 136       1.534   0.972 -12.097  1.00  0.00           H  
ATOM   2055  H   MET A 136      -0.637  -2.477 -17.873  1.00  0.00           H  
ATOM   2056  HA  MET A 136       0.638  -0.588 -16.415  1.00  0.00           H  
ATOM   2057  N   ASN A 137       2.768  -2.344 -17.927  1.00 12.70           N  
ATOM   2058  CA  ASN A 137       4.165  -2.333 -18.344  1.00 12.47           C  
ATOM   2059  C   ASN A 137       4.642  -1.008 -18.921  1.00 12.00           C  
ATOM   2060  O   ASN A 137       5.806  -0.602 -18.751  1.00 12.53           O  
ATOM   2061  CB  ASN A 137       4.358  -3.486 -19.385  1.00 13.31           C  
ATOM   2062  CG  ASN A 137       3.458  -3.324 -20.616  1.00 13.35           C  
ATOM   2063  OD1 ASN A 137       2.222  -3.443 -20.513  1.00 13.57           O  
ATOM   2064  ND2 ASN A 137       4.064  -3.107 -21.816  1.00 14.85           N  
ATOM   2065 HD21 ASN A 137       5.061  -3.058 -21.871  1.00  0.00           H  
ATOM   2066  HB2 ASN A 137       5.313  -3.495 -19.682  1.00  0.00           H  
ATOM   2067  HB3 ASN A 137       4.146  -4.358 -18.944  1.00  0.00           H  
ATOM   2068  H   ASN A 137       2.119  -2.957 -18.377  1.00  0.00           H  
ATOM   2069 HD22 ASN A 137       3.512  -2.996 -22.642  1.00  0.00           H  
ATOM   2070  HA  ASN A 137       4.726  -2.469 -17.528  1.00  0.00           H  
ATOM   2071  N   ILE A 138       3.721  -0.252 -19.532  1.00 11.49           N  
ATOM   2072  CA  ILE A 138       4.048   1.009 -20.116  1.00 11.60           C  
ATOM   2073  C   ILE A 138       4.204   2.043 -18.943  1.00 11.48           C  
ATOM   2074  O   ILE A 138       5.131   2.878 -18.977  1.00 12.16           O  
ATOM   2075  CB  ILE A 138       3.005   1.445 -21.146  1.00 13.14           C  
ATOM   2076  CG1 ILE A 138       3.017   0.441 -22.343  1.00 13.88           C  
ATOM   2077  CG2 ILE A 138       3.258   2.852 -21.608  1.00 14.12           C  
ATOM   2078  CD1 ILE A 138       4.347   0.199 -23.008  1.00 14.87           C  
ATOM   2079 HG21 ILE A 138       3.218   3.475 -20.827  1.00  0.00           H  
ATOM   2080 HD11 ILE A 138       4.703   1.060 -23.371  1.00  0.00           H  
ATOM   2081 HG12 ILE A 138       2.679  -0.438 -22.007  1.00  0.00           H  
ATOM   2082 HG13 ILE A 138       2.387   0.787 -23.038  1.00  0.00           H  
ATOM   2083 HG22 ILE A 138       4.165   2.913 -22.026  1.00  0.00           H  
ATOM   2084 HG23 ILE A 138       2.561   3.105 -22.279  1.00  0.00           H  
ATOM   2085 HD12 ILE A 138       4.997  -0.166 -22.341  1.00  0.00           H  
ATOM   2086 HD13 ILE A 138       4.224  -0.457 -23.753  1.00  0.00           H  
ATOM   2087  H   ILE A 138       2.778  -0.580 -19.581  1.00  0.00           H  
ATOM   2088  HA  ILE A 138       4.906   0.946 -20.626  1.00  0.00           H  
ATOM   2089  HB  ILE A 138       2.099   1.436 -20.723  1.00  0.00           H  
ATOM   2090  N   VAL A 139       3.337   1.969 -17.959  1.00 11.05           N  
ATOM   2091  CA  VAL A 139       3.562   2.740 -16.692  1.00 11.74           C  
ATOM   2092  C   VAL A 139       4.940   2.442 -16.047  1.00 12.15           C  
ATOM   2093  O   VAL A 139       5.648   3.329 -15.682  1.00 11.56           O  
ATOM   2094  CB  VAL A 139       2.404   2.525 -15.691  1.00 13.29           C  
ATOM   2095  CG1 VAL A 139       2.652   3.306 -14.375  1.00 12.71           C  
ATOM   2096  CG2 VAL A 139       1.074   2.936 -16.310  1.00 12.76           C  
ATOM   2097 HG11 VAL A 139       3.503   2.993 -13.953  1.00  0.00           H  
ATOM   2098 HG21 VAL A 139       1.106   3.902 -16.566  1.00  0.00           H  
ATOM   2099 HG12 VAL A 139       2.727   4.284 -14.571  1.00  0.00           H  
ATOM   2100 HG13 VAL A 139       1.887   3.145 -13.752  1.00  0.00           H  
ATOM   2101 HG22 VAL A 139       0.899   2.389 -17.128  1.00  0.00           H  
ATOM   2102 HG23 VAL A 139       0.344   2.787 -15.643  1.00  0.00           H  
ATOM   2103  H   VAL A 139       2.523   1.396 -18.055  1.00  0.00           H  
ATOM   2104  HA  VAL A 139       3.574   3.708 -16.943  1.00  0.00           H  
ATOM   2105  HB  VAL A 139       2.365   1.550 -15.472  1.00  0.00           H  
ATOM   2106  N   GLU A 140       5.335   1.175 -15.951  1.00 10.90           N  
ATOM   2107  CA  GLU A 140       6.635   0.793 -15.439  1.00 12.74           C  
ATOM   2108  C   GLU A 140       7.796   1.353 -16.274  1.00 13.41           C  
ATOM   2109  O   GLU A 140       8.827   1.812 -15.738  1.00 13.71           O  
ATOM   2110  CB  GLU A 140       6.668  -0.726 -15.348  1.00 14.03           C  
ATOM   2111  CG  GLU A 140       5.773  -1.262 -14.291  1.00 16.34           C  
ATOM   2112  CD  GLU A 140       5.540  -2.790 -14.369  1.00 20.17           C  
ATOM   2113  OE1 GLU A 140       5.925  -3.503 -15.356  1.00 20.25           O  
ATOM   2114  OE2 GLU A 140       4.857  -3.266 -13.428  1.00 24.13           O1-
ATOM   2115  HB2 GLU A 140       6.388  -1.106 -16.230  1.00  0.00           H  
ATOM   2116  HB3 GLU A 140       7.605  -1.016 -15.152  1.00  0.00           H  
ATOM   2117  HG2 GLU A 140       6.175  -1.049 -13.400  1.00  0.00           H  
ATOM   2118  HG3 GLU A 140       4.887  -0.804 -14.366  1.00  0.00           H  
ATOM   2119  H   GLU A 140       4.707   0.455 -16.245  1.00  0.00           H  
ATOM   2120  HA  GLU A 140       6.765   1.193 -14.532  1.00  0.00           H  
ATOM   2121  N   ALA A 141       7.609   1.441 -17.593  1.00 12.76           N  
ATOM   2122  CA  ALA A 141       8.612   2.031 -18.460  1.00 12.67           C  
ATOM   2123  C   ALA A 141       8.721   3.552 -18.240  1.00 13.86           C  
ATOM   2124  O   ALA A 141       9.838   4.087 -18.140  1.00 12.55           O  
ATOM   2125  CB  ALA A 141       8.320   1.661 -19.918  1.00 13.81           C  
ATOM   2126  HB1 ALA A 141       8.335   0.667 -20.023  1.00  0.00           H  
ATOM   2127  HB2 ALA A 141       7.417   2.002 -20.179  1.00  0.00           H  
ATOM   2128  HB3 ALA A 141       9.017   2.073 -20.504  1.00  0.00           H  
ATOM   2129  H   ALA A 141       6.760   1.093 -17.992  1.00  0.00           H  
ATOM   2130  HA  ALA A 141       9.509   1.656 -18.226  1.00  0.00           H  
ATOM   2131  N   MET A 142       7.581   4.253 -18.138  1.00 14.35           N  
ATOM   2132  CA  MET A 142       7.547   5.648 -17.769  1.00 17.32           C  
ATOM   2133  C   MET A 142       8.226   5.978 -16.471  1.00 16.36           C  
ATOM   2134  O   MET A 142       8.918   7.026 -16.371  1.00 14.05           O  
ATOM   2135  CB  MET A 142       6.046   6.138 -17.559  1.00 18.60           C  
ATOM   2136  CG  MET A 142       5.352   6.278 -18.826  1.00 22.02           C  
ATOM   2137  SD  MET A 142       3.574   6.442 -18.385  1.00 21.78           S  
ATOM   2138  CE  MET A 142       3.550   7.922 -17.428  1.00 22.30           C  
ATOM   2139  HE1 MET A 142       4.140   7.815 -16.628  1.00  0.00           H  
ATOM   2140  HB2 MET A 142       5.561   5.472 -16.992  1.00  0.00           H  
ATOM   2141  HB3 MET A 142       6.052   7.021 -17.090  1.00  0.00           H  
ATOM   2142  HG2 MET A 142       5.671   7.090 -19.315  1.00  0.00           H  
ATOM   2143  HG3 MET A 142       5.500   5.473 -19.401  1.00  0.00           H  
ATOM   2144  HE2 MET A 142       3.884   8.686 -17.979  1.00  0.00           H  
ATOM   2145  HE3 MET A 142       2.612   8.104 -17.134  1.00  0.00           H  
ATOM   2146  H   MET A 142       6.716   3.788 -18.326  1.00  0.00           H  
ATOM   2147  HA  MET A 142       8.023   6.096 -18.525  1.00  0.00           H  
ATOM   2148  N   GLU A 143       8.021   5.104 -15.491  1.00 14.52           N  
ATOM   2149  CA  GLU A 143       8.436   5.326 -14.117  1.00 15.99           C  
ATOM   2150  C   GLU A 143       9.946   5.447 -14.102  1.00 15.26           C  
ATOM   2151  O   GLU A 143      10.521   6.222 -13.330  1.00 15.31           O  
ATOM   2152  CB  GLU A 143       7.956   4.153 -13.264  1.00 16.82           C  
ATOM   2153  CG  GLU A 143       8.214   4.254 -11.800  1.00 20.06           C  
ATOM   2154  CD  GLU A 143       7.755   3.047 -11.023  1.00 22.06           C  
ATOM   2155  OE1 GLU A 143       7.592   1.895 -11.576  1.00 20.08           O  
ATOM   2156  OE2 GLU A 143       7.555   3.283  -9.824  1.00 22.44           O1-
ATOM   2157  HB2 GLU A 143       6.969   4.062 -13.397  1.00  0.00           H  
ATOM   2158  HB3 GLU A 143       8.407   3.325 -13.598  1.00  0.00           H  
ATOM   2159  HG2 GLU A 143       9.197   4.370 -11.658  1.00  0.00           H  
ATOM   2160  HG3 GLU A 143       7.737   5.059 -11.447  1.00  0.00           H  
ATOM   2161  H   GLU A 143       7.556   4.247 -15.712  1.00  0.00           H  
ATOM   2162  HA  GLU A 143       8.041   6.164 -13.741  1.00  0.00           H  
ATOM   2163  N   ARG A 144      10.611   4.747 -15.037  1.00 14.07           N  
ATOM   2164  CA  ARG A 144      12.053   4.711 -15.039  1.00 15.40           C  
ATOM   2165  C   ARG A 144      12.648   6.109 -15.447  1.00 15.29           C  
ATOM   2166  O   ARG A 144      13.840   6.349 -15.243  1.00 17.82           O  
ATOM   2167  CB  ARG A 144      12.571   3.499 -15.879  1.00 16.53           C  
ATOM   2168  CG  ARG A 144      12.168   2.141 -15.303  1.00 18.27           C  
ATOM   2169  CD  ARG A 144      12.310   0.916 -16.222  1.00 19.92           C  
ATOM   2170  NE  ARG A 144      11.833  -0.325 -15.568  1.00 21.54           N  
ATOM   2171  CZ  ARG A 144      11.326  -1.393 -16.204  1.00 22.10           C  
ATOM   2172  NH1 ARG A 144      10.942  -2.473 -15.516  1.00 22.27           N  
ATOM   2173  NH2 ARG A 144      11.203  -1.391 -17.519  1.00 21.20           N1+
ATOM   2174 HH11 ARG A 144      11.031  -2.489 -14.520  1.00  0.00           H  
ATOM   2175 HH21 ARG A 144      11.488  -0.591 -18.047  1.00  0.00           H  
ATOM   2176  HB2 ARG A 144      12.203   3.574 -16.806  1.00  0.00           H  
ATOM   2177  HB3 ARG A 144      13.569   3.543 -15.921  1.00  0.00           H  
ATOM   2178  HG2 ARG A 144      12.730   1.978 -14.492  1.00  0.00           H  
ATOM   2179  HG3 ARG A 144      11.209   2.202 -15.027  1.00  0.00           H  
ATOM   2180  HD2 ARG A 144      11.777   1.071 -17.054  1.00  0.00           H  
ATOM   2181  HD3 ARG A 144      13.273   0.804 -16.468  1.00  0.00           H  
ATOM   2182  H   ARG A 144      10.102   4.247 -15.737  1.00  0.00           H  
ATOM   2183  HE  ARG A 144      11.894  -0.371 -14.571  1.00  0.00           H  
ATOM   2184 HH12 ARG A 144      10.565  -3.265 -15.997  1.00  0.00           H  
ATOM   2185 HH22 ARG A 144      10.825  -2.190 -17.987  1.00  0.00           H  
ATOM   2186  HA  ARG A 144      12.391   4.550 -14.112  1.00  0.00           H  
ATOM   2187  N   PHE A 145      11.831   7.004 -15.975  1.00 13.74           N  
ATOM   2188  CA  PHE A 145      12.267   8.377 -16.331  1.00 14.92           C  
ATOM   2189  C   PHE A 145      12.051   9.384 -15.211  1.00 13.89           C  
ATOM   2190  O   PHE A 145      12.350  10.577 -15.385  1.00 13.29           O  
ATOM   2191  CB  PHE A 145      11.580   8.851 -17.646  1.00 15.47           C  
ATOM   2192  CG  PHE A 145      11.963   7.958 -18.839  1.00 15.70           C  
ATOM   2193  CD1 PHE A 145      13.231   8.027 -19.360  1.00 19.50           C  
ATOM   2194  CD2 PHE A 145      11.088   7.058 -19.357  1.00 17.29           C  
ATOM   2195  CE1 PHE A 145      13.639   7.162 -20.366  1.00 19.42           C  
ATOM   2196  CE2 PHE A 145      11.474   6.201 -20.390  1.00 17.89           C  
ATOM   2197  CZ  PHE A 145      12.732   6.297 -20.901  1.00 19.67           C  
ATOM   2198  HB2 PHE A 145      10.588   8.825 -17.523  1.00  0.00           H  
ATOM   2199  HB3 PHE A 145      11.859   9.791 -17.840  1.00  0.00           H  
ATOM   2200  H   PHE A 145      10.880   6.745 -16.141  1.00  0.00           H  
ATOM   2201  HD1 PHE A 145      13.871   8.711 -19.009  1.00  0.00           H  
ATOM   2202  HD2 PHE A 145      10.157   7.008 -18.995  1.00  0.00           H  
ATOM   2203  HE1 PHE A 145      14.584   7.173 -20.693  1.00  0.00           H  
ATOM   2204  HE2 PHE A 145      10.833   5.524 -20.751  1.00  0.00           H  
ATOM   2205  HZ  PHE A 145      12.994   5.726 -21.679  1.00  0.00           H  
ATOM   2206  HA  PHE A 145      13.255   8.331 -16.479  1.00  0.00           H  
ATOM   2207  N   GLY A 146      11.548   8.926 -14.068  1.00 14.30           N  
ATOM   2208  CA  GLY A 146      11.381   9.757 -12.880  1.00 13.63           C  
ATOM   2209  C   GLY A 146      12.690   9.796 -12.082  1.00 13.69           C  
ATOM   2210  O   GLY A 146      13.764   9.229 -12.476  1.00 13.26           O  
ATOM   2211  HA2 GLY A 146      11.130  10.685 -13.155  1.00  0.00           H  
ATOM   2212  HA3 GLY A 146      10.653   9.379 -12.308  1.00  0.00           H  
ATOM   2213  H   GLY A 146      11.271   7.966 -14.020  1.00  0.00           H  
ATOM   2214  N   SER A 147      12.588  10.467 -10.931  1.00 13.20           N  
ATOM   2215  CA  SER A 147      13.693  10.586  -9.983  1.00 13.87           C  
ATOM   2216  C   SER A 147      13.206  10.877  -8.573  1.00 13.18           C  
ATOM   2217  O   SER A 147      12.011  11.138  -8.356  1.00 12.09           O  
ATOM   2218  CB  SER A 147      14.624  11.709 -10.468  1.00 13.77           C  
ATOM   2219  OG  SER A 147      14.082  12.964 -10.271  1.00 13.78           O  
ATOM   2220  HG  SER A 147      13.554  13.222 -11.081  1.00  0.00           H  
ATOM   2221  HB2 SER A 147      15.489  11.648  -9.970  1.00  0.00           H  
ATOM   2222  HB3 SER A 147      14.801  11.584 -11.444  1.00  0.00           H  
ATOM   2223  H   SER A 147      11.718  10.907 -10.709  1.00  0.00           H  
ATOM   2224  HA  SER A 147      14.182   9.714  -9.945  1.00  0.00           H  
ATOM   2225  N   ARG A 148      14.143  10.862  -7.603  1.00 14.03           N  
ATOM   2226  CA  ARG A 148      13.756  10.973  -6.203  1.00 13.30           C  
ATOM   2227  C   ARG A 148      12.916  12.227  -5.895  1.00 12.45           C  
ATOM   2228  O   ARG A 148      11.955  12.133  -5.133  1.00 13.33           O  
ATOM   2229  CB  ARG A 148      14.968  10.884  -5.256  1.00 13.12           C  
ATOM   2230  CG  ARG A 148      15.576   9.479  -5.075  1.00 13.94           C  
ATOM   2231  CD  ARG A 148      14.713   8.562  -4.280  1.00 15.47           C  
ATOM   2232  NE  ARG A 148      14.282   9.161  -3.027  1.00 15.78           N  
ATOM   2233  CZ  ARG A 148      15.042   9.305  -1.934  1.00 16.68           C  
ATOM   2234  NH1 ARG A 148      16.331   8.863  -1.928  1.00 16.98           N  
ATOM   2235  NH2 ARG A 148      14.498   9.856  -0.833  1.00 14.38           N1+
ATOM   2236 HH11 ARG A 148      16.714   8.428  -2.743  1.00  0.00           H  
ATOM   2237 HH21 ARG A 148      13.542  10.150  -0.841  1.00  0.00           H  
ATOM   2238  HB2 ARG A 148      15.682  11.487  -5.612  1.00  0.00           H  
ATOM   2239  HB3 ARG A 148      14.682  11.214  -4.356  1.00  0.00           H  
ATOM   2240  HG2 ARG A 148      15.723   9.077  -5.978  1.00  0.00           H  
ATOM   2241  HG3 ARG A 148      16.457   9.569  -4.611  1.00  0.00           H  
ATOM   2242  HD2 ARG A 148      13.906   8.327  -4.822  1.00  0.00           H  
ATOM   2243  HD3 ARG A 148      15.225   7.727  -4.080  1.00  0.00           H  
ATOM   2244  H   ARG A 148      15.109  10.774  -7.846  1.00  0.00           H  
ATOM   2245  HE  ARG A 148      13.340   9.493  -2.977  1.00  0.00           H  
ATOM   2246 HH12 ARG A 148      16.894   8.973  -1.109  1.00  0.00           H  
ATOM   2247 HH22 ARG A 148      15.050   9.972  -0.007  1.00  0.00           H  
ATOM   2248  HA  ARG A 148      13.167  10.183  -6.033  1.00  0.00           H  
ATOM   2249  N   ASN A 149      13.262  13.380  -6.488  1.00 13.63           N  
ATOM   2250  CA  ASN A 149      12.489  14.621  -6.225  1.00 13.24           C  
ATOM   2251  C   ASN A 149      11.345  14.825  -7.231  1.00 13.80           C  
ATOM   2252  O   ASN A 149      10.651  15.885  -7.205  1.00 14.39           O  
ATOM   2253  CB  ASN A 149      13.393  15.886  -6.253  1.00 13.80           C  
ATOM   2254  CG  ASN A 149      13.987  16.178  -7.637  1.00 16.31           C  
ATOM   2255  OD1 ASN A 149      13.627  15.587  -8.644  1.00 14.82           O  
ATOM   2256  ND2 ASN A 149      14.952  17.134  -7.684  1.00 14.67           N  
ATOM   2257 HD21 ASN A 149      15.235  17.601  -6.846  1.00  0.00           H  
ATOM   2258  HB2 ASN A 149      12.848  16.674  -5.966  1.00  0.00           H  
ATOM   2259  HB3 ASN A 149      14.144  15.757  -5.605  1.00  0.00           H  
ATOM   2260  H   ASN A 149      14.044  13.404  -7.110  1.00  0.00           H  
ATOM   2261 HD22 ASN A 149      15.379  17.371  -8.557  1.00  0.00           H  
ATOM   2262  HA  ASN A 149      12.104  14.502  -5.310  1.00  0.00           H  
ATOM   2263  N   GLY A 150      11.099  13.812  -8.078  1.00 13.83           N  
ATOM   2264  CA  GLY A 150      10.045  13.817  -9.095  1.00 13.44           C  
ATOM   2265  C   GLY A 150      10.337  14.388 -10.435  1.00 13.62           C  
ATOM   2266  O   GLY A 150       9.521  14.207 -11.361  1.00 11.64           O  
ATOM   2267  HA2 GLY A 150       9.766  12.867  -9.234  1.00  0.00           H  
ATOM   2268  HA3 GLY A 150       9.274  14.331  -8.718  1.00  0.00           H  
ATOM   2269  H   GLY A 150      11.676  12.998  -8.009  1.00  0.00           H  
ATOM   2270  N   LYS A 151      11.480  15.069 -10.586  1.00 14.05           N  
ATOM   2271  CA  LYS A 151      11.843  15.659 -11.855  1.00 15.21           C  
ATOM   2272  C   LYS A 151      12.130  14.563 -12.873  1.00 14.35           C  
ATOM   2273  O   LYS A 151      12.833  13.600 -12.573  1.00 14.15           O  
ATOM   2274  CB  LYS A 151      13.053  16.584 -11.750  1.00 16.56           C  
ATOM   2275  CG  LYS A 151      13.464  17.220 -13.092  1.00 18.45           C  
ATOM   2276  CD  LYS A 151      14.310  18.473 -12.897  1.00 23.64           C  
ATOM   2277  CE  LYS A 151      14.803  19.038 -14.214  1.00 25.39           C  
ATOM   2278  NZ  LYS A 151      15.923  18.232 -14.777  1.00 28.72           N1+
ATOM   2279  HZ1 LYS A 151      16.127  17.467 -14.167  1.00  0.00           H  
ATOM   2280  HB2 LYS A 151      12.838  17.316 -11.104  1.00  0.00           H  
ATOM   2281  HB3 LYS A 151      13.827  16.057 -11.398  1.00  0.00           H  
ATOM   2282  HG2 LYS A 151      13.989  16.552 -13.620  1.00  0.00           H  
ATOM   2283  HG3 LYS A 151      12.639  17.462 -13.603  1.00  0.00           H  
ATOM   2284  HD2 LYS A 151      13.760  19.166 -12.432  1.00  0.00           H  
ATOM   2285  HD3 LYS A 151      15.099  18.247 -12.326  1.00  0.00           H  
ATOM   2286  HE2 LYS A 151      14.046  19.047 -14.868  1.00  0.00           H  
ATOM   2287  HE3 LYS A 151      15.118  19.976 -14.069  1.00  0.00           H  
ATOM   2288  HZ2 LYS A 151      15.663  17.873 -15.673  1.00  0.00           H  
ATOM   2289  HZ3 LYS A 151      16.730  18.815 -14.869  1.00  0.00           H  
ATOM   2290  H   LYS A 151      12.095  15.172  -9.805  1.00  0.00           H  
ATOM   2291  HA  LYS A 151      11.066  16.214 -12.151  1.00  0.00           H  
ATOM   2292  N   THR A 152      11.543  14.692 -14.071  1.00 14.82           N  
ATOM   2293  CA  THR A 152      11.724  13.676 -15.150  1.00 14.59           C  
ATOM   2294  C   THR A 152      12.952  13.992 -15.993  1.00 15.44           C  
ATOM   2295  O   THR A 152      13.263  15.177 -16.260  1.00 16.43           O  
ATOM   2296  CB  THR A 152      10.474  13.535 -16.046  1.00 14.65           C  
ATOM   2297  OG1 THR A 152      10.193  14.767 -16.688  1.00 16.80           O  
ATOM   2298  CG2 THR A 152       9.259  13.210 -15.258  1.00 16.15           C  
ATOM   2299 HG21 THR A 152       9.394  12.347 -14.772  1.00  0.00           H  
ATOM   2300  HG1 THR A 152      10.231  14.634 -17.678  1.00  0.00           H  
ATOM   2301 HG22 THR A 152       9.085  13.935 -14.592  1.00  0.00           H  
ATOM   2302 HG23 THR A 152       8.480  13.129 -15.880  1.00  0.00           H  
ATOM   2303  H   THR A 152      10.968  15.491 -14.247  1.00  0.00           H  
ATOM   2304  HA  THR A 152      11.861  12.796 -14.696  1.00  0.00           H  
ATOM   2305  HB  THR A 152      10.679  12.803 -16.696  1.00  0.00           H  
ATOM   2306  N   SER A 153      13.640  12.937 -16.402  1.00 16.51           N  
ATOM   2307  CA  SER A 153      14.866  13.048 -17.200  1.00 18.42           C  
ATOM   2308  C   SER A 153      14.599  13.116 -18.694  1.00 19.35           C  
ATOM   2309  O   SER A 153      15.462  13.533 -19.467  1.00 19.85           O  
ATOM   2310  CB  SER A 153      15.827  11.902 -16.921  1.00 16.82           C  
ATOM   2311  OG  SER A 153      15.228  10.618 -17.153  1.00 17.67           O  
ATOM   2312  HG  SER A 153      14.435  10.515 -16.552  1.00  0.00           H  
ATOM   2313  HB2 SER A 153      16.626  11.999 -17.515  1.00  0.00           H  
ATOM   2314  HB3 SER A 153      16.123  11.952 -15.967  1.00  0.00           H  
ATOM   2315  H   SER A 153      13.310  12.026 -16.156  1.00  0.00           H  
ATOM   2316  HA  SER A 153      15.284  13.911 -16.918  1.00  0.00           H  
ATOM   2317  N   LYS A 154      13.403  12.691 -19.107  1.00 17.53           N  
ATOM   2318  CA  LYS A 154      12.919  12.924 -20.438  1.00 18.05           C  
ATOM   2319  C   LYS A 154      11.473  13.463 -20.338  1.00 15.39           C  
ATOM   2320  O   LYS A 154      10.862  13.321 -19.290  1.00 17.36           O  
ATOM   2321  CB  LYS A 154      12.974  11.632 -21.247  1.00 18.43           C  
ATOM   2322  CG  LYS A 154      14.392  11.116 -21.503  1.00 22.02           C  
ATOM   2323  CD  LYS A 154      14.394  10.046 -22.584  1.00 29.68           C  
ATOM   2324  CE  LYS A 154      15.774   9.417 -22.791  1.00 31.60           C  
ATOM   2325  NZ  LYS A 154      16.822  10.416 -23.154  1.00 34.09           N1+
ATOM   2326  HZ1 LYS A 154      16.602  11.300 -22.742  1.00  0.00           H  
ATOM   2327  HB2 LYS A 154      12.465  10.928 -20.752  1.00  0.00           H  
ATOM   2328  HB3 LYS A 154      12.532  11.792 -22.130  1.00  0.00           H  
ATOM   2329  HG2 LYS A 154      14.972  11.878 -21.792  1.00  0.00           H  
ATOM   2330  HG3 LYS A 154      14.760  10.730 -20.657  1.00  0.00           H  
ATOM   2331  HD2 LYS A 154      13.748   9.328 -22.326  1.00  0.00           H  
ATOM   2332  HD3 LYS A 154      14.096  10.458 -23.445  1.00  0.00           H  
ATOM   2333  HE2 LYS A 154      16.047   8.958 -21.945  1.00  0.00           H  
ATOM   2334  HE3 LYS A 154      15.711   8.739 -23.523  1.00  0.00           H  
ATOM   2335  HZ2 LYS A 154      17.712  10.111 -22.814  1.00  0.00           H  
ATOM   2336  HZ3 LYS A 154      16.855  10.506 -24.149  1.00  0.00           H  
ATOM   2337  H   LYS A 154      12.822  12.191 -18.465  1.00  0.00           H  
ATOM   2338  HA  LYS A 154      13.491  13.597 -20.908  1.00  0.00           H  
ATOM   2339  N   LYS A 155      10.951  14.102 -21.385  1.00 15.56           N  
ATOM   2340  CA  LYS A 155       9.627  14.747 -21.306  1.00 16.17           C  
ATOM   2341  C   LYS A 155       8.567  13.683 -21.566  1.00 15.15           C  
ATOM   2342  O   LYS A 155       8.631  13.013 -22.642  1.00 13.82           O  
ATOM   2343  CB  LYS A 155       9.577  15.861 -22.326  1.00 18.72           C  
ATOM   2344  CG  LYS A 155       8.329  16.653 -22.357  1.00 20.98           C  
ATOM   2345  CD  LYS A 155       8.308  17.640 -21.223  1.00 25.29           C  
ATOM   2346  CE  LYS A 155       6.978  18.347 -21.245  1.00 26.93           C  
ATOM   2347  NZ  LYS A 155       6.899  19.357 -20.171  1.00 28.56           N1+
ATOM   2348  HZ1 LYS A 155       7.812  19.717 -19.980  1.00  0.00           H  
ATOM   2349  HB2 LYS A 155      10.335  16.486 -22.137  1.00  0.00           H  
ATOM   2350  HB3 LYS A 155       9.707  15.457 -23.231  1.00  0.00           H  
ATOM   2351  HG2 LYS A 155       8.270  17.144 -23.226  1.00  0.00           H  
ATOM   2352  HG3 LYS A 155       7.544  16.039 -22.276  1.00  0.00           H  
ATOM   2353  HD2 LYS A 155       8.427  17.162 -20.353  1.00  0.00           H  
ATOM   2354  HD3 LYS A 155       9.048  18.303 -21.333  1.00  0.00           H  
ATOM   2355  HE2 LYS A 155       6.860  18.797 -22.130  1.00  0.00           H  
ATOM   2356  HE3 LYS A 155       6.246  17.677 -21.120  1.00  0.00           H  
ATOM   2357  HZ2 LYS A 155       6.306  20.109 -20.458  1.00  0.00           H  
ATOM   2358  HZ3 LYS A 155       6.526  18.929 -19.348  1.00  0.00           H  
ATOM   2359  H   LYS A 155      11.467  14.145 -22.240  1.00  0.00           H  
ATOM   2360  HA  LYS A 155       9.457  15.146 -20.405  1.00  0.00           H  
ATOM   2361  N   ILE A 156       7.647  13.454 -20.607  1.00 14.39           N  
ATOM   2362  CA  ILE A 156       6.742  12.298 -20.748  1.00 15.01           C  
ATOM   2363  C   ILE A 156       5.381  12.911 -21.050  1.00 15.70           C  
ATOM   2364  O   ILE A 156       4.921  13.698 -20.242  1.00 17.28           O  
ATOM   2365  CB  ILE A 156       6.663  11.491 -19.449  1.00 15.01           C  
ATOM   2366  CG1 ILE A 156       8.064  11.092 -18.963  1.00 14.59           C  
ATOM   2367  CG2 ILE A 156       5.721  10.297 -19.578  1.00 16.41           C  
ATOM   2368  CD1 ILE A 156       8.843  10.283 -20.006  1.00 15.77           C  
ATOM   2369 HG21 ILE A 156       4.801  10.617 -19.805  1.00  0.00           H  
ATOM   2370 HD11 ILE A 156       8.343   9.445 -20.224  1.00  0.00           H  
ATOM   2371 HG12 ILE A 156       8.579  11.922 -18.749  1.00  0.00           H  
ATOM   2372 HG13 ILE A 156       7.973  10.543 -18.132  1.00  0.00           H  
ATOM   2373 HG22 ILE A 156       6.043   9.690 -20.304  1.00  0.00           H  
ATOM   2374 HG23 ILE A 156       5.702   9.802 -18.709  1.00  0.00           H  
ATOM   2375 HD12 ILE A 156       8.951  10.823 -20.841  1.00  0.00           H  
ATOM   2376 HD13 ILE A 156       9.743  10.053 -19.634  1.00  0.00           H  
ATOM   2377  H   ILE A 156       7.579  14.058 -19.813  1.00  0.00           H  
ATOM   2378  HA  ILE A 156       7.058  11.670 -21.459  1.00  0.00           H  
ATOM   2379  HB  ILE A 156       6.267  12.080 -18.745  1.00  0.00           H  
ATOM   2380  N   THR A 157       4.814  12.589 -22.205  1.00 14.55           N  
ATOM   2381  CA  THR A 157       3.584  13.210 -22.714  1.00 13.81           C  
ATOM   2382  C   THR A 157       2.510  12.252 -23.001  1.00 13.37           C  
ATOM   2383  O   THR A 157       2.749  11.066 -23.329  1.00 12.30           O  
ATOM   2384  CB  THR A 157       3.820  14.132 -23.977  1.00 14.94           C  
ATOM   2385  OG1 THR A 157       4.441  13.332 -25.004  1.00 15.29           O  
ATOM   2386  CG2 THR A 157       4.664  15.355 -23.554  1.00 15.69           C  
ATOM   2387 HG21 THR A 157       4.181  15.869 -22.845  1.00  0.00           H  
ATOM   2388  HG1 THR A 157       4.994  12.620 -24.572  1.00  0.00           H  
ATOM   2389 HG22 THR A 157       5.544  15.049 -23.191  1.00  0.00           H  
ATOM   2390 HG23 THR A 157       4.814  15.939 -24.352  1.00  0.00           H  
ATOM   2391  H   THR A 157       5.249  11.882 -22.762  1.00  0.00           H  
ATOM   2392  HA  THR A 157       3.285  13.788 -21.954  1.00  0.00           H  
ATOM   2393  HB  THR A 157       2.964  14.490 -24.350  1.00  0.00           H  
ATOM   2394  N   ILE A 158       1.284  12.776 -22.874  1.00 12.15           N  
ATOM   2395  CA  ILE A 158       0.097  12.093 -23.423  1.00 12.95           C  
ATOM   2396  C   ILE A 158      -0.052  12.550 -24.881  1.00 13.31           C  
ATOM   2397  O   ILE A 158      -0.675  13.580 -25.166  1.00 15.07           O  
ATOM   2398  CB  ILE A 158      -1.156  12.398 -22.564  1.00 12.95           C  
ATOM   2399  CG1 ILE A 158      -0.851  12.050 -21.085  1.00 12.96           C  
ATOM   2400  CG2 ILE A 158      -2.380  11.669 -23.147  1.00 13.46           C  
ATOM   2401  CD1 ILE A 158      -1.914  12.461 -20.133  1.00 13.73           C  
ATOM   2402 HG21 ILE A 158      -2.540  11.976 -24.085  1.00  0.00           H  
ATOM   2403 HD11 ILE A 158      -2.045  13.451 -20.181  1.00  0.00           H  
ATOM   2404 HG12 ILE A 158      -0.727  11.060 -21.013  1.00  0.00           H  
ATOM   2405 HG13 ILE A 158       0.000  12.504 -20.822  1.00  0.00           H  
ATOM   2406 HG22 ILE A 158      -2.215  10.683 -23.151  1.00  0.00           H  
ATOM   2407 HG23 ILE A 158      -3.180  11.875 -22.584  1.00  0.00           H  
ATOM   2408 HD12 ILE A 158      -2.773  12.007 -20.370  1.00  0.00           H  
ATOM   2409 HD13 ILE A 158      -1.640  12.201 -19.207  1.00  0.00           H  
ATOM   2410  H   ILE A 158       1.171  13.648 -22.397  1.00  0.00           H  
ATOM   2411  HA  ILE A 158       0.202  11.099 -23.399  1.00  0.00           H  
ATOM   2412  HB  ILE A 158      -1.385  13.371 -22.587  1.00  0.00           H  
ATOM   2413  N   ALA A 159       0.536  11.794 -25.815  1.00 13.57           N  
ATOM   2414  CA  ALA A 159       0.457  12.110 -27.237  1.00 12.50           C  
ATOM   2415  C   ALA A 159      -0.917  12.047 -27.825  1.00 13.59           C  
ATOM   2416  O   ALA A 159      -1.252  12.869 -28.714  1.00 14.64           O  
ATOM   2417  CB  ALA A 159       1.393  11.261 -27.988  1.00 13.88           C  
ATOM   2418  HB1 ALA A 159       2.326  11.420 -27.665  1.00  0.00           H  
ATOM   2419  HB2 ALA A 159       1.161  10.298 -27.850  1.00  0.00           H  
ATOM   2420  HB3 ALA A 159       1.329  11.487 -28.960  1.00  0.00           H  
ATOM   2421  H   ALA A 159       1.048  10.984 -25.528  1.00  0.00           H  
ATOM   2422  HA  ALA A 159       0.719  13.072 -27.318  1.00  0.00           H  
ATOM   2423  N   ASP A 160      -1.698  11.101 -27.349  1.00 12.38           N  
ATOM   2424  CA  ASP A 160      -3.101  10.957 -27.745  1.00 13.94           C  
ATOM   2425  C   ASP A 160      -3.855  10.351 -26.608  1.00 13.73           C  
ATOM   2426  O   ASP A 160      -3.249   9.650 -25.771  1.00 13.38           O  
ATOM   2427  CB  ASP A 160      -3.239  10.096 -28.981  1.00 16.84           C  
ATOM   2428  CG  ASP A 160      -4.554  10.306 -29.717  1.00 20.56           C  
ATOM   2429  OD1 ASP A 160      -5.291  11.295 -29.423  1.00 18.89           O  
ATOM   2430  OD2 ASP A 160      -4.855   9.408 -30.569  1.00 27.53           O1-
ATOM   2431  HB2 ASP A 160      -2.486  10.309 -29.604  1.00  0.00           H  
ATOM   2432  HB3 ASP A 160      -3.175   9.135 -28.710  1.00  0.00           H  
ATOM   2433  H   ASP A 160      -1.318  10.453 -26.689  1.00  0.00           H  
ATOM   2434  HA  ASP A 160      -3.473  11.859 -27.966  1.00  0.00           H  
ATOM   2435  N   CYS A 161      -5.166  10.558 -26.573  1.00 13.34           N  
ATOM   2436  CA  CYS A 161      -6.010   9.943 -25.545  1.00 13.62           C  
ATOM   2437  C   CYS A 161      -7.440   9.936 -26.034  1.00 13.20           C  
ATOM   2438  O   CYS A 161      -7.790  10.691 -26.928  1.00 14.48           O  
ATOM   2439  CB  CYS A 161      -5.889  10.625 -24.179  1.00 13.22           C  
ATOM   2440  SG  CYS A 161      -6.041  12.441 -24.204  1.00 14.04           S  
ATOM   2441  HG  CYS A 161      -7.233  12.769 -24.694  1.00  0.00           H  
ATOM   2442  HB2 CYS A 161      -6.606  10.260 -23.585  1.00  0.00           H  
ATOM   2443  HB3 CYS A 161      -4.996  10.393 -23.792  1.00  0.00           H  
ATOM   2444  H   CYS A 161      -5.587  11.147 -27.263  1.00  0.00           H  
ATOM   2445  HA  CYS A 161      -5.693   9.006 -25.400  1.00  0.00           H  
ATOM   2446  N   GLY A 162      -8.251   9.050 -25.491  1.00 13.90           N  
ATOM   2447  CA  GLY A 162      -9.688   9.030 -25.810  1.00 13.56           C  
ATOM   2448  C   GLY A 162     -10.365   7.874 -25.122  1.00 14.60           C  
ATOM   2449  O   GLY A 162      -9.854   7.308 -24.151  1.00 14.47           O  
ATOM   2450  HA2 GLY A 162     -10.106   9.887 -25.507  1.00  0.00           H  
ATOM   2451  HA3 GLY A 162      -9.807   8.942 -26.799  1.00  0.00           H  
ATOM   2452  H   GLY A 162      -7.882   8.378 -24.849  1.00  0.00           H  
ATOM   2453  N   GLN A 163     -11.551   7.504 -25.647  1.00 16.78           N  
ATOM   2454  CA  GLN A 163     -12.353   6.501 -24.986  1.00 19.28           C  
ATOM   2455  C   GLN A 163     -12.381   5.278 -25.864  1.00 21.18           C  
ATOM   2456  O   GLN A 163     -12.479   5.416 -27.093  1.00 20.86           O  
ATOM   2457  CB  GLN A 163     -13.731   7.040 -24.719  1.00 19.16           C  
ATOM   2458  CG  GLN A 163     -14.661   6.091 -24.038  1.00 19.73           C  
ATOM   2459  CD  GLN A 163     -15.927   6.695 -23.555  1.00 19.82           C  
ATOM   2460  OE1 GLN A 163     -16.190   7.872 -23.741  1.00 19.76           O  
ATOM   2461  NE2 GLN A 163     -16.721   5.886 -22.833  1.00 20.31           N  
ATOM   2462 HE21 GLN A 163     -16.443   4.943 -22.653  1.00  0.00           H  
ATOM   2463  HB2 GLN A 163     -13.641   7.854 -24.146  1.00  0.00           H  
ATOM   2464  HB3 GLN A 163     -14.139   7.302 -25.594  1.00  0.00           H  
ATOM   2465  HG2 GLN A 163     -14.888   5.361 -24.682  1.00  0.00           H  
ATOM   2466  HG3 GLN A 163     -14.185   5.695 -23.253  1.00  0.00           H  
ATOM   2467  H   GLN A 163     -11.875   7.924 -26.494  1.00  0.00           H  
ATOM   2468 HE22 GLN A 163     -17.590   6.228 -22.476  1.00  0.00           H  
ATOM   2469  HA  GLN A 163     -11.963   6.254 -24.099  1.00  0.00           H  
ATOM   2470  N   LEU A 164     -12.244   4.105 -25.250  1.00 24.01           N  
ATOM   2471  CA  LEU A 164     -12.284   2.856 -26.013  1.00 26.27           C  
ATOM   2472  C   LEU A 164     -13.730   2.335 -26.005  1.00 33.87           C  
ATOM   2473  O   LEU A 164     -14.444   2.500 -25.013  1.00 31.07           O  
ATOM   2474  CB  LEU A 164     -11.346   1.807 -25.447  1.00 27.44           C  
ATOM   2475  CG  LEU A 164      -9.849   2.128 -25.470  1.00 28.31           C  
ATOM   2476  CD1 LEU A 164      -9.099   1.102 -24.613  1.00 28.40           C  
ATOM   2477  CD2 LEU A 164      -9.287   2.245 -26.901  1.00 29.78           C  
ATOM   2478 HD11 LEU A 164      -9.436   1.138 -23.672  1.00  0.00           H  
ATOM   2479 HD21 LEU A 164      -9.423   1.382 -27.388  1.00  0.00           H  
ATOM   2480  HB2 LEU A 164     -11.608   1.648 -24.495  1.00  0.00           H  
ATOM   2481  HB3 LEU A 164     -11.483   0.964 -25.967  1.00  0.00           H  
ATOM   2482 HD12 LEU A 164      -9.250   0.183 -24.977  1.00  0.00           H  
ATOM   2483 HD13 LEU A 164      -8.122   1.315 -24.631  1.00  0.00           H  
ATOM   2484 HD22 LEU A 164      -9.763   2.974 -27.392  1.00  0.00           H  
ATOM   2485 HD23 LEU A 164      -8.310   2.455 -26.851  1.00  0.00           H  
ATOM   2486  H   LEU A 164     -12.113   4.077 -24.259  1.00  0.00           H  
ATOM   2487  HA  LEU A 164     -11.978   3.040 -26.947  1.00  0.00           H  
ATOM   2488  HG  LEU A 164      -9.709   3.034 -25.071  1.00  0.00           H  
ATOM   2489  N   GLU A 165     -14.076   1.632 -27.087  1.00 43.95           N  
ATOM   2490  CA  GLU A 165     -15.441   1.151 -27.417  1.00 58.56           C  
ATOM   2491  C   GLU A 165     -16.383   2.318 -27.783  1.00 65.43           C  
ATOM   2492  O   GLU A 165     -16.896   2.358 -28.914  1.00 69.14           O  
ATOM   2493  CB  GLU A 165     -16.044   0.217 -26.341  1.00 61.65           C  
ATOM   2494  CG  GLU A 165     -15.285  -1.097 -26.130  1.00 65.21           C  
ATOM   2495  CD  GLU A 165     -14.145  -1.015 -25.104  1.00 64.98           C  
ATOM   2496  OE1 GLU A 165     -14.333  -0.443 -23.998  1.00 55.62           O  
ATOM   2497  OE2 GLU A 165     -13.053  -1.559 -25.396  1.00 64.13           O1-
ATOM   2498  OXT GLU A 165     -16.640   3.247 -26.997  1.00 68.42           O1-
ATOM   2499  HB2 GLU A 165     -16.061   0.712 -25.472  1.00  0.00           H  
ATOM   2500  HB3 GLU A 165     -16.982  -0.004 -26.608  1.00  0.00           H  
ATOM   2501  HG2 GLU A 165     -15.937  -1.790 -25.822  1.00  0.00           H  
ATOM   2502  HG3 GLU A 165     -14.898  -1.382 -27.007  1.00  0.00           H  
ATOM   2503  H   GLU A 165     -13.348   1.409 -27.735  1.00  0.00           H  
ATOM   2504  HA  GLU A 165     -15.345   0.580 -28.233  1.00  0.00           H  
TER    2505      GLU A 165                                                      
HETATM 2506  O   F0Q A 201       0.741  17.096  -5.977  1.00 23.00           O  
HETATM 2507  C11 F0Q A 201      -0.005  17.901  -5.454  1.00 18.93           C  
HETATM 2508  N1  F0Q A 201      -0.346  19.084  -6.078  1.00 24.00           N  
HETATM 2509  C4  F0Q A 201      -1.285  20.105  -5.567  1.00 20.43           C  
HETATM 2510  C5  F0Q A 201      -2.494  20.284  -6.472  1.00 19.23           C  
HETATM 2511  C6  F0Q A 201      -3.215  19.156  -6.892  1.00 17.87           C  
HETATM 2512  C7  F0Q A 201      -4.387  19.309  -7.641  1.00 17.80           C  
HETATM 2513  C8  F0Q A 201      -4.835  20.589  -7.984  1.00 16.26           C  
HETATM 2514  N2  F0Q A 201      -6.037  20.750  -8.625  1.00 17.89           N  
HETATM 2515  C9  F0Q A 201      -4.077  21.712  -7.640  1.00 18.15           C  
HETATM 2516  C10 F0Q A 201      -2.908  21.566  -6.879  1.00 19.77           C  
HETATM 2517  C3  F0Q A 201       0.176  19.373  -7.431  1.00 29.38           C  
HETATM 2518  C2  F0Q A 201       1.688  19.444  -7.541  1.00 26.63           C  
HETATM 2519  N5  F0Q A 201       2.385  18.729  -8.484  1.00 23.70           N  
HETATM 2520  N6  F0Q A 201       3.649  18.988  -8.302  1.00 27.87           N  
HETATM 2521  N   F0Q A 201       3.675  19.848  -7.255  1.00 32.09           N  
HETATM 2522  C   F0Q A 201       4.926  20.335  -6.661  1.00 36.89           C  
HETATM 2523  N7  F0Q A 201       2.461  20.162  -6.749  1.00 32.82           N  
HETATM 2524  N3  F0Q A 201      -0.573  17.668  -4.234  1.00 14.76           N  
HETATM 2525  C12 F0Q A 201      -0.346  16.378  -3.531  1.00 15.21           C  
HETATM 2526  C13 F0Q A 201      -0.976  15.227  -4.332  1.00 13.68           C  
HETATM 2527  O1  F0Q A 201      -2.100  15.348  -4.786  1.00 12.10           O  
HETATM 2528  N4  F0Q A 201      -0.267  14.042  -4.476  1.00 15.10           N  
HETATM 2529  C14 F0Q A 201      -0.851  12.866  -5.128  1.00 14.09           C  
HETATM 2530  C15 F0Q A 201       0.236  11.786  -5.140  1.00 16.51           C  
HETATM 2531  C16 F0Q A 201       1.542  12.580  -5.057  1.00 16.35           C  
HETATM 2532  C17 F0Q A 201       1.179  13.842  -4.255  1.00 17.76           C  
HETATM 2533  C18 F0Q A 201       1.558  13.660  -2.780  1.00 18.82           C  
HETATM 2534  C23 F0Q A 201       2.907  13.764  -2.369  1.00 21.23           C  
HETATM 2535 BR   F0Q A 201       4.322  14.084  -3.616  1.00 24.40          BR  
HETATM 2536  C19 F0Q A 201       0.578  13.338  -1.816  1.00 19.77           C  
HETATM 2537  C20 F0Q A 201       0.934  13.176  -0.469  1.00 22.09           C  
HETATM 2538  C21 F0Q A 201       2.271  13.320  -0.068  1.00 25.39           C  
HETATM 2539  C22 F0Q A 201       3.259  13.600  -1.021  1.00 17.22           C  
HETATM 2540  H1  F0Q A 201       5.384  19.540  -6.063  1.00  0.00           H  
HETATM 2541  H21 F0Q A 201      -6.747  20.041  -8.534  1.00  0.00           H  
HETATM 2542  H42 F0Q A 201      -1.643  19.844  -4.568  1.00  0.00           H  
HETATM 2543  H43 F0Q A 201      -0.747  21.057  -5.478  1.00  0.00           H  
HETATM 2544  H32 F0Q A 201      -0.196  18.607  -8.115  1.00  0.00           H  
HETATM 2545  H33 F0Q A 201      -0.256  20.312  -7.762  1.00  0.00           H  
HETATM 2546  H2  F0Q A 201       5.619  20.633  -7.455  1.00  0.00           H  
HETATM 2547  H3  F0Q A 201       4.720  21.199  -6.017  1.00  0.00           H  
HETATM 2548 H122 F0Q A 201       0.727  16.215  -3.397  1.00  0.00           H  
HETATM 2549 H123 F0Q A 201      -0.827  16.395  -2.546  1.00  0.00           H  
HETATM 2550 H142 F0Q A 201      -1.735  12.528  -4.573  1.00  0.00           H  
HETATM 2551 H143 F0Q A 201      -1.131  13.131  -6.157  1.00  0.00           H  
HETATM 2552 H152 F0Q A 201       0.129  11.145  -4.256  1.00  0.00           H  
HETATM 2553 H153 F0Q A 201       0.194  11.159  -6.037  1.00  0.00           H  
HETATM 2554 H162 F0Q A 201       2.350  11.994  -4.600  1.00  0.00           H  
HETATM 2555 H163 F0Q A 201       1.859  12.878  -6.065  1.00  0.00           H  
HETATM 2556  H6  F0Q A 201      -2.877  18.165  -6.601  1.00  0.00           H  
HETATM 2557  H7  F0Q A 201      -4.957  18.435  -7.931  1.00  0.00           H  
HETATM 2558  H22 F0Q A 201      -6.333  21.691  -8.866  1.00  0.00           H  
HETATM 2559  H9  F0Q A 201      -4.417  22.703  -7.927  1.00  0.00           H  
HETATM 2560  H10 F0Q A 201      -2.350  22.449  -6.578  1.00  0.00           H  
HETATM 2561  H   F0Q A 201      -1.329  18.279  -3.947  1.00  0.00           H  
HETATM 2562  H19 F0Q A 201      -0.461  13.197  -2.108  1.00  0.00           H  
HETATM 2563  H20 F0Q A 201       0.168  12.926   0.259  1.00  0.00           H  
HETATM 2564  H4  F0Q A 201       2.552  13.197   0.975  1.00  0.00           H  
HETATM 2565  H5  F0Q A 201       4.301  13.678  -0.719  1.00  0.00           H  
HETATM 2566  H17 F0Q A 201       1.725  14.700  -4.669  1.00  0.00           H  
HETATM 2567  O   HOH A 305       2.693  18.769  -4.285  1.00 50.28           O  
HETATM 2568  H2  HOH A 305       3.611  18.664  -4.029  1.00  0.00           H  
HETATM 2569  H1  HOH A 305       2.692  19.569  -4.885  1.00  0.00           H  
HETATM 2570  O   HOH A 333      -8.269  23.089 -10.063  1.00 36.39           O  
HETATM 2571  H2  HOH A 333      -8.089  23.392  -9.172  1.00  0.00           H  
HETATM 2572  H1  HOH A 333      -9.024  23.666 -10.375  1.00  0.00           H  
HETATM 2573  O   HOH A 337      -6.961  17.286  -9.185  1.00 10.20           O  
HETATM 2574  H2  HOH A 337      -6.683  16.387  -9.365  1.00  0.00           H  
HETATM 2575  H1  HOH A 337      -7.079  17.317  -8.193  1.00  0.00           H  
HETATM 2576  O   HOH A 342      -2.071  15.057   0.141  1.00 15.39           O  
HETATM 2577  H2  HOH A 342      -1.225  14.939  -0.294  1.00  0.00           H  
HETATM 2578  H1  HOH A 342      -2.400  15.942  -0.188  1.00  0.00           H  
HETATM 2579  O   HOH A 371       0.475  12.805   3.117  1.00 17.96           O  
HETATM 2580  H2  HOH A 371       0.601  12.299   2.313  1.00  0.00           H  
HETATM 2581  H1  HOH A 371       1.264  13.419   3.152  1.00  0.00           H  
HETATM 2582  O   HOH A 381      -2.660  14.574   5.323  1.00 21.48           O  
HETATM 2583  H2  HOH A 381      -3.007  13.714   5.565  1.00  0.00           H  
HETATM 2584  H1  HOH A 381      -1.772  14.622   5.780  1.00  0.00           H  
HETATM 2585  O   HOH A 383      -5.853  20.240 -11.478  1.00 12.56           O  
HETATM 2586  H2  HOH A 383      -5.480  19.694 -10.784  1.00  0.00           H  
HETATM 2587  H1  HOH A 383      -5.085  20.794 -11.799  1.00  0.00           H  
HETATM 2588  O   HOH A 406      -3.145  17.596  -0.591  1.00 12.15           O  
HETATM 2589  H2  HOH A 406      -4.057  17.639  -0.881  1.00  0.00           H  
HETATM 2590  H1  HOH A 406      -2.641  18.122  -1.275  1.00  0.00           H  
HETATM 2591  O   HOH A 413      -4.671  25.465  -9.253  1.00 27.72           O  
HETATM 2592  H2  HOH A 413      -5.165  26.258  -9.466  1.00  0.00           H  
HETATM 2593  H1  HOH A 413      -3.736  25.787  -9.104  1.00  0.00           H  
HETATM 2594  O   HOH A 414      -7.625  23.149  -6.812  1.00 32.22           O  
HETATM 2595  H2  HOH A 414      -8.075  23.666  -6.142  1.00  0.00           H  
HETATM 2596  H1  HOH A 414      -7.843  22.200  -6.583  1.00  0.00           H  
HETATM 2597  O   HOH A 417      -5.657  27.989  -9.074  1.00 45.12           O  
HETATM 2598  H2  HOH A 417      -6.370  28.097  -9.705  1.00  0.00           H  
HETATM 2599  H1  HOH A 417      -5.321  28.917  -8.915  1.00  0.00           H  
HETATM 2600  O   HOH A 420       0.986  23.272  -6.752  1.00 29.49           O  
HETATM 2601  H2  HOH A 420       0.399  23.331  -5.997  1.00  0.00           H  
HETATM 2602  H1  HOH A 420       0.578  22.566  -7.331  1.00  0.00           H  
HETATM 2603  O   HOH A 432       4.423  22.683  -8.605  1.00 34.09           O  
HETATM 2604  H2  HOH A 432       3.975  22.200  -9.301  1.00  0.00           H  
HETATM 2605  H1  HOH A 432       4.812  23.481  -9.065  1.00  0.00           H  
HETATM 2606  O   HOH A 433       8.383  17.678 -10.420  1.00 33.49           O  
HETATM 2607  H2  HOH A 433       8.136  17.167  -9.648  1.00  0.00           H  
HETATM 2608  H1  HOH A 433       7.857  17.271 -11.167  1.00  0.00           H  
HETATM 2609  O   HOH A 438      -6.154  24.202 -10.347  1.00 39.63           O  
HETATM 2610  H2  HOH A 438      -5.967  25.081 -10.679  1.00  0.00           H  
HETATM 2611  H1  HOH A 438      -7.053  23.979 -10.724  1.00  0.00           H  
HETATM 2612  O   HOH A 461       1.118  17.902  -0.759  1.00 20.18           O  
HETATM 2613  H2  HOH A 461       1.688  18.447  -0.214  1.00  0.00           H  
HETATM 2614  H1  HOH A 461       0.744  17.223  -0.128  1.00  0.00           H  
HETATM 2615  O   HOH A 464       1.677  21.245  -3.916  1.00 35.64           O  
HETATM 2616  H2  HOH A 464       2.146  21.611  -4.667  1.00  0.00           H  
HETATM 2617  H1  HOH A 464       1.935  20.279  -3.906  1.00  0.00           H  
HETATM 2618  O   HOH A 469      -6.158  24.781  -2.565  1.00 36.65           O  
HETATM 2619  H2  HOH A 469      -6.439  25.279  -1.796  1.00  0.00           H  
HETATM 2620  H1  HOH A 469      -5.561  24.069  -2.197  1.00  0.00           H  
HETATM 2621  O   HOH A 488      -1.167  19.560  -0.891  1.00 21.38           O  
HETATM 2622  H2  HOH A 488      -0.675  20.263  -0.464  1.00  0.00           H  
HETATM 2623  H1  HOH A 488      -0.480  18.864  -1.096  1.00  0.00           H  
HETATM 2624  O   HOH A 490       8.652  19.068  -4.823  1.00 24.71           O  
HETATM 2625  H2  HOH A 490       8.479  19.491  -5.665  1.00  0.00           H  
HETATM 2626  H1  HOH A 490       8.298  19.710  -4.144  1.00  0.00           H  
HETATM 2627  O   HOH A 491       3.499  23.684  -6.418  1.00 58.83           O  
HETATM 2628  H2  HOH A 491       3.715  23.520  -7.337  1.00  0.00           H  
HETATM 2629  H1  HOH A 491       2.512  23.844  -6.419  1.00  0.00           H  
HETATM 2630  O   HOH A 504      -0.761  21.367  -2.827  1.00 28.41           O  
HETATM 2631  H2  HOH A 504      -0.873  20.629  -2.226  1.00  0.00           H  
HETATM 2632  H1  HOH A 504       0.160  21.249  -3.198  1.00  0.00           H  
HETATM 2633  O   HOH A 531      10.568  20.239 -11.324  1.00 45.88           O  
HETATM 2634  H2  HOH A 531      10.985  20.355 -10.469  1.00  0.00           H  
HETATM 2635  H1  HOH A 531       9.791  19.636 -11.143  1.00  0.00           H  
HETATM 2636  O   HOH A 536      -3.900  25.262  -5.935  1.00 37.46           O  
HETATM 2637  H2  HOH A 536      -3.233  25.950  -5.915  1.00  0.00           H  
HETATM 2638  H1  HOH A 536      -4.307  25.336  -6.846  1.00  0.00           H  
CONECT 2506 2507 2507                                                           
CONECT 2507 2506 2506 2508 2524                                                 
CONECT 2508 2507 2509 2517                                                      
CONECT 2509 2508 2510 2542 2543                                                 
CONECT 2510 2509 2511 2511 2516                                                 
CONECT 2511 2510 2510 2512 2556                                                 
CONECT 2512 2511 2513 2513 2557                                                 
CONECT 2513 2512 2512 2514 2515                                                 
CONECT 2514 2513 2541 2558                                                      
CONECT 2515 2513 2516 2516 2559                                                 
CONECT 2516 2510 2515 2515 2560                                                 
CONECT 2517 2508 2518 2544 2545                                                 
CONECT 2518 2517 2519 2523 2523                                                 
CONECT 2519 2518 2520 2520                                                      
CONECT 2520 2519 2519 2521                                                      
CONECT 2521 2520 2522 2523                                                      
CONECT 2522 2521 2540 2546 2547                                                 
CONECT 2523 2518 2518 2521                                                      
CONECT 2524 2507 2525 2561                                                      
CONECT 2525 2524 2526 2548 2549                                                 
CONECT 2526 2525 2527 2527 2528                                                 
CONECT 2527 2526 2526                                                           
CONECT 2528 2526 2529 2532                                                      
CONECT 2529 2528 2530 2550 2551                                                 
CONECT 2530 2529 2531 2552 2553                                                 
CONECT 2531 2530 2532 2554 2555                                                 
CONECT 2532 2528 2531 2533 2566                                                 
CONECT 2533 2532 2534 2534 2536                                                 
CONECT 2534 2533 2533 2535 2539                                                 
CONECT 2535 2534                                                                
CONECT 2536 2533 2537 2537 2562                                                 
CONECT 2537 2536 2536 2538 2563                                                 
CONECT 2538 2537 2539 2539 2564                                                 
CONECT 2539 2534 2538 2538 2565                                                 
CONECT 2540 2522                                                                
CONECT 2541 2514                                                                
CONECT 2542 2509                                                                
CONECT 2543 2509                                                                
CONECT 2544 2517                                                                
CONECT 2545 2517                                                                
CONECT 2546 2522                                                                
CONECT 2547 2522                                                                
CONECT 2548 2525                                                                
CONECT 2549 2525                                                                
CONECT 2550 2529                                                                
CONECT 2551 2529                                                                
CONECT 2552 2530                                                                
CONECT 2553 2530                                                                
CONECT 2554 2531                                                                
CONECT 2555 2531                                                                
CONECT 2556 2511                                                                
CONECT 2557 2512                                                                
CONECT 2558 2514                                                                
CONECT 2559 2515                                                                
CONECT 2560 2516                                                                
CONECT 2561 2524                                                                
CONECT 2562 2536                                                                
CONECT 2563 2537                                                                
CONECT 2564 2538                                                                
CONECT 2565 2539                                                                
CONECT 2566 2532                                                                
MASTER        0    0    0    3    8    0    0    0 2637    1   61   13          
END                                                                             
