# Supplementary material for: Optimization of Cyclophilin B-Targeted Tri-vector Inhibitors for Novel MASH Treatments
Source: J Med Chem. 2025 Mar 12;68(6):6815–31. doi: 10.1021/acs.jmedchem.5c00301 (PMC11956012; doi:10.1021/acs.jmedchem.5c00301)
Supplement: Supplementary file 3 — jm5c00301_si_003.zip [file jm5c00301_si_003.zip › Kouridaki-et-al-models-PDBs/CypD/6_4J5B_P.pdb]

HEADER                                                                          
TITLE     4J5B_P                                                                
SEQRES   1 A  164  GLY ASN PRO LEU VAL TYR LEU ASP VAL ASP ALA ASN GLY          
SEQRES   2 A  164  LYS PRO LEU GLY ARG VAL VAL LEU GLU LEU LYS ALA ASP          
SEQRES   3 A  164  VAL VAL PRO LYS THR ALA GLU ASN PHE ARG ALA LEU CYS          
SEQRES   4 A  164  THR GLY GLU LYS GLY PHE GLY TYR LYS GLY SER THR PHE          
SEQRES   5 A  164  HIS ARG VAL ILE PRO SER PHE MET CYS GLN ALA GLY ASP          
SEQRES   6 A  164  PHE THR ASN HIS ASN GLY THR GLY GLY LYS SER ILE TYR          
SEQRES   7 A  164  GLY SER ARG PHE PRO ASP GLU ASN PHE THR LEU LYS HIS          
SEQRES   8 A  164  VAL GLY PRO GLY VAL LEU SER MET ALA ASN ALA GLY PRO          
SEQRES   9 A  164  ASN THR ASN GLY SER GLN PHE PHE ILE CYS THR ILE LYS          
SEQRES  10 A  164  THR ASP TRP LEU ASP GLY LYS HIS VAL VAL PHE GLY HIS          
SEQRES  11 A  164  VAL ILE GLU GLY MET ASP VAL VAL LYS LYS ILE GLU SER          
SEQRES  12 A  164  PHE GLY SER LYS SER GLY ARG THR SER LYS LYS ILE VAL          
SEQRES  13 A  164  ILE THR ASP CYS GLY GLN LEU SER                              
HELIX    1   1 VAL A   71  GLY A   84  1                                  14    
HELIX    2   2 THR A  161  ASP A  165  1                                   5    
HELIX    3   3 GLY A  177  PHE A  187  1                                  11    
SHEET    1   1 1 LEU A  47  ALA A  54  0                                        
SHEET    1   2 1 LYS A  57  LEU A  66  0                                        
SHEET    1   3 1 PHE A  95  ILE A  99  0                                        
SHEET    1   4 1 MET A 103  ALA A 106  0                                        
SHEET    1   5 1 VAL A 139  MET A 142  0                                        
SHEET    1   6 1 PHE A 154  CYS A 157  0                                        
SHEET    1   7 1 VAL A 170  GLU A 176  0                                        
SHEET    1   8 1 ILE A 198  GLN A 205  0                                        
ATOM      1  N   GLY A  44     -21.922  -0.095 -18.824  1.00 23.87           N1+
ATOM      2  CA  GLY A  44     -20.847  -0.361 -17.887  1.00 22.93           C  
ATOM      3  C   GLY A  44     -19.881   0.758 -17.671  1.00 21.96           C  
ATOM      4  O   GLY A  44     -20.161   1.875 -18.206  1.00 22.61           O  
ATOM      5  H1  GLY A  44     -22.463   0.683 -18.504  1.00  0.00           H  
ATOM      6  H2  GLY A  44     -21.542   0.121 -19.723  1.00  0.00           H  
ATOM      7  H3  GLY A  44     -22.504  -0.906 -18.890  1.00  0.00           H  
ATOM      8  HA2 GLY A  44     -21.256  -0.590 -17.004  1.00  0.00           H  
ATOM      9  HA3 GLY A  44     -20.333  -1.151 -18.223  1.00  0.00           H  
ATOM     10  N   ASN A  45     -18.789   0.476 -16.962  1.00 20.34           N  
ATOM     11  CA  ASN A  45     -17.801   1.503 -16.699  1.00 17.95           C  
ATOM     12  C   ASN A  45     -17.031   1.887 -17.980  1.00 16.58           C  
ATOM     13  O   ASN A  45     -16.653   1.021 -18.722  1.00 16.41           O  
ATOM     14  CB  ASN A  45     -16.832   1.054 -15.622  1.00 16.94           C  
ATOM     15  CG  ASN A  45     -17.484   0.986 -14.257  1.00 16.40           C  
ATOM     16  OD1 ASN A  45     -18.425   1.725 -13.965  1.00 16.05           O  
ATOM     17  ND2 ASN A  45     -16.965   0.122 -13.403  1.00 16.27           N  
ATOM     18 HD21 ASN A  45     -16.185  -0.441 -13.673  1.00  0.00           H  
ATOM     19  HB2 ASN A  45     -16.482   0.148 -15.859  1.00  0.00           H  
ATOM     20  HB3 ASN A  45     -16.068   1.698 -15.584  1.00  0.00           H  
ATOM     21  H   ASN A  45     -18.650  -0.450 -16.610  1.00  0.00           H  
ATOM     22 HD22 ASN A  45     -17.353   0.032 -12.485  1.00  0.00           H  
ATOM     23  HA  ASN A  45     -18.291   2.313 -16.377  1.00  0.00           H  
ATOM     24  N   PRO A  46     -16.718   3.173 -18.153  1.00 15.70           N  
ATOM     25  CA  PRO A  46     -15.971   3.611 -19.356  1.00 15.54           C  
ATOM     26  C   PRO A  46     -14.564   3.041 -19.332  1.00 15.29           C  
ATOM     27  O   PRO A  46     -13.965   2.882 -18.263  1.00 15.74           O  
ATOM     28  CB  PRO A  46     -15.895   5.131 -19.182  1.00 15.22           C  
ATOM     29  CG  PRO A  46     -17.001   5.485 -18.230  1.00 15.32           C  
ATOM     30  CD  PRO A  46     -17.145   4.304 -17.332  1.00 15.16           C  
ATOM     31  HB2 PRO A  46     -15.008   5.397 -18.803  1.00  0.00           H  
ATOM     32  HB3 PRO A  46     -16.025   5.593 -20.058  1.00  0.00           H  
ATOM     33  HG2 PRO A  46     -16.764   6.301 -17.703  1.00  0.00           H  
ATOM     34  HG3 PRO A  46     -17.852   5.654 -18.727  1.00  0.00           H  
ATOM     35  HD2 PRO A  46     -18.095   4.192 -17.038  1.00  0.00           H  
ATOM     36  HD3 PRO A  46     -16.564   4.398 -16.524  1.00  0.00           H  
ATOM     37  HA  PRO A  46     -16.401   3.320 -20.211  1.00  0.00           H  
ATOM     38  N   LEU A  47     -14.051   2.718 -20.516  1.00 14.41           N  
ATOM     39  CA  LEU A  47     -12.646   2.420 -20.698  1.00 13.65           C  
ATOM     40  C   LEU A  47     -12.065   3.574 -21.493  1.00 13.24           C  
ATOM     41  O   LEU A  47     -12.631   3.966 -22.516  1.00 13.15           O  
ATOM     42  CB  LEU A  47     -12.448   1.142 -21.511  1.00 13.92           C  
ATOM     43  CG  LEU A  47     -12.743  -0.241 -20.947  1.00 14.24           C  
ATOM     44  CD1 LEU A  47     -12.091  -1.262 -21.846  1.00 14.55           C  
ATOM     45  CD2 LEU A  47     -12.241  -0.372 -19.520  1.00 14.14           C  
ATOM     46 HD11 LEU A  47     -12.460  -1.181 -22.772  1.00  0.00           H  
ATOM     47 HD21 LEU A  47     -11.252  -0.222 -19.496  1.00  0.00           H  
ATOM     48  HB2 LEU A  47     -13.019   1.240 -22.326  1.00  0.00           H  
ATOM     49  HB3 LEU A  47     -11.487   1.132 -21.787  1.00  0.00           H  
ATOM     50 HD12 LEU A  47     -11.103  -1.105 -21.874  1.00  0.00           H  
ATOM     51 HD13 LEU A  47     -12.276  -2.177 -21.488  1.00  0.00           H  
ATOM     52 HD22 LEU A  47     -12.687   0.310 -18.941  1.00  0.00           H  
ATOM     53 HD23 LEU A  47     -12.451  -1.289 -19.184  1.00  0.00           H  
ATOM     54  H   LEU A  47     -14.659   2.680 -21.310  1.00  0.00           H  
ATOM     55  HA  LEU A  47     -12.208   2.296 -19.807  1.00  0.00           H  
ATOM     56  HG  LEU A  47     -13.732  -0.391 -20.920  1.00  0.00           H  
ATOM     57  N   VAL A  48     -10.946   4.117 -21.031  1.00 12.79           N  
ATOM     58  CA  VAL A  48     -10.295   5.216 -21.728  1.00 12.62           C  
ATOM     59  C   VAL A  48      -8.836   4.873 -21.900  1.00 13.22           C  
ATOM     60  O   VAL A  48      -8.317   4.008 -21.197  1.00 13.28           O  
ATOM     61  CB  VAL A  48     -10.439   6.551 -20.959  1.00 11.99           C  
ATOM     62  CG1 VAL A  48     -11.926   6.944 -20.864  1.00 11.83           C  
ATOM     63  CG2 VAL A  48      -9.803   6.454 -19.558  1.00 11.49           C  
ATOM     64 HG11 VAL A  48     -12.305   7.050 -21.783  1.00  0.00           H  
ATOM     65 HG21 VAL A  48     -10.252   5.731 -19.033  1.00  0.00           H  
ATOM     66 HG12 VAL A  48     -12.434   6.230 -20.383  1.00  0.00           H  
ATOM     67 HG13 VAL A  48     -12.003   7.807 -20.365  1.00  0.00           H  
ATOM     68 HG22 VAL A  48      -8.830   6.237 -19.643  1.00  0.00           H  
ATOM     69 HG23 VAL A  48      -9.913   7.330 -19.089  1.00  0.00           H  
ATOM     70  H   VAL A  48     -10.542   3.764 -20.187  1.00  0.00           H  
ATOM     71  HA  VAL A  48     -10.734   5.340 -22.618  1.00  0.00           H  
ATOM     72  HB  VAL A  48      -9.951   7.264 -21.461  1.00  0.00           H  
ATOM     73  N   TYR A  49      -8.168   5.542 -22.832  1.00 13.74           N  
ATOM     74  CA  TYR A  49      -6.760   5.256 -23.053  1.00 14.34           C  
ATOM     75  C   TYR A  49      -5.931   6.521 -23.071  1.00 14.48           C  
ATOM     76  O   TYR A  49      -6.441   7.598 -23.386  1.00 14.57           O  
ATOM     77  CB  TYR A  49      -6.554   4.485 -24.359  1.00 15.25           C  
ATOM     78  CG  TYR A  49      -6.821   5.304 -25.600  1.00 16.02           C  
ATOM     79  CD1 TYR A  49      -5.795   5.996 -26.241  1.00 16.81           C  
ATOM     80  CD2 TYR A  49      -8.101   5.383 -26.136  1.00 16.24           C  
ATOM     81  CE1 TYR A  49      -6.044   6.753 -27.388  1.00 17.32           C  
ATOM     82  CE2 TYR A  49      -8.361   6.130 -27.269  1.00 16.84           C  
ATOM     83  CZ  TYR A  49      -7.334   6.816 -27.891  1.00 17.48           C  
ATOM     84  OH  TYR A  49      -7.611   7.558 -29.018  1.00 18.33           O  
ATOM     85  HH  TYR A  49      -6.766   7.985 -29.342  1.00  0.00           H  
ATOM     86  HB2 TYR A  49      -5.610   4.161 -24.390  1.00  0.00           H  
ATOM     87  HB3 TYR A  49      -7.169   3.697 -24.363  1.00  0.00           H  
ATOM     88  H   TYR A  49      -8.631   6.239 -23.379  1.00  0.00           H  
ATOM     89  HD1 TYR A  49      -4.866   5.950 -25.873  1.00  0.00           H  
ATOM     90  HD2 TYR A  49      -8.850   4.889 -25.693  1.00  0.00           H  
ATOM     91  HE1 TYR A  49      -5.299   7.244 -27.841  1.00  0.00           H  
ATOM     92  HE2 TYR A  49      -9.290   6.174 -27.637  1.00  0.00           H  
ATOM     93  HA  TYR A  49      -6.454   4.687 -22.289  1.00  0.00           H  
ATOM     94  N   LEU A  50      -4.654   6.374 -22.718  1.00 14.56           N  
ATOM     95  CA  LEU A  50      -3.647   7.409 -22.906  1.00 14.94           C  
ATOM     96  C   LEU A  50      -2.510   6.792 -23.705  1.00 15.64           C  
ATOM     97  O   LEU A  50      -1.963   5.759 -23.308  1.00 15.32           O  
ATOM     98  CB  LEU A  50      -3.098   7.867 -21.557  1.00 14.90           C  
ATOM     99  CG  LEU A  50      -4.075   8.159 -20.419  1.00 15.00           C  
ATOM    100  CD1 LEU A  50      -3.319   8.247 -19.085  1.00 15.23           C  
ATOM    101  CD2 LEU A  50      -4.850   9.437 -20.685  1.00 15.24           C  
ATOM    102 HD11 LEU A  50      -2.853   7.381 -18.905  1.00  0.00           H  
ATOM    103 HD21 LEU A  50      -4.215  10.205 -20.768  1.00  0.00           H  
ATOM    104  HB2 LEU A  50      -2.474   7.155 -21.236  1.00  0.00           H  
ATOM    105  HB3 LEU A  50      -2.578   8.706 -21.720  1.00  0.00           H  
ATOM    106 HD12 LEU A  50      -2.641   8.980 -19.130  1.00  0.00           H  
ATOM    107 HD13 LEU A  50      -3.973   8.438 -18.352  1.00  0.00           H  
ATOM    108 HD22 LEU A  50      -5.367   9.348 -21.536  1.00  0.00           H  
ATOM    109 HD23 LEU A  50      -5.479   9.601 -19.925  1.00  0.00           H  
ATOM    110  H   LEU A  50      -4.374   5.508 -22.303  1.00  0.00           H  
ATOM    111  HA  LEU A  50      -4.049   8.195 -23.376  1.00  0.00           H  
ATOM    112  HG  LEU A  50      -4.733   7.408 -20.364  1.00  0.00           H  
ATOM    113  N   ASP A  51      -2.172   7.400 -24.840  1.00 16.71           N  
ATOM    114  CA  ASP A  51      -0.975   7.006 -25.577  1.00 17.62           C  
ATOM    115  C   ASP A  51       0.159   7.940 -25.157  1.00 19.13           C  
ATOM    116  O   ASP A  51       0.019   9.164 -25.227  1.00 19.37           O  
ATOM    117  CB  ASP A  51      -1.195   7.083 -27.089  1.00 17.47           C  
ATOM    118  CG  ASP A  51      -2.152   6.026 -27.597  1.00 16.92           C  
ATOM    119  OD1 ASP A  51      -2.296   4.976 -26.942  1.00 16.51           O  
ATOM    120  OD2 ASP A  51      -2.759   6.249 -28.661  1.00 16.94           O1-
ATOM    121  HB2 ASP A  51      -1.564   7.985 -27.314  1.00  0.00           H  
ATOM    122  HB3 ASP A  51      -0.315   6.968 -27.549  1.00  0.00           H  
ATOM    123  H   ASP A  51      -2.746   8.138 -25.194  1.00  0.00           H  
ATOM    124  HA  ASP A  51      -0.748   6.056 -25.364  1.00  0.00           H  
ATOM    125  N   VAL A  52       1.275   7.365 -24.713  1.00 20.06           N  
ATOM    126  CA  VAL A  52       2.351   8.149 -24.106  1.00 21.19           C  
ATOM    127  C   VAL A  52       3.651   8.127 -24.915  1.00 22.58           C  
ATOM    128  O   VAL A  52       4.062   7.078 -25.395  1.00 22.56           O  
ATOM    129  CB  VAL A  52       2.672   7.631 -22.689  1.00 21.31           C  
ATOM    130  CG1 VAL A  52       3.692   8.524 -22.024  1.00 21.85           C  
ATOM    131  CG2 VAL A  52       1.409   7.544 -21.857  1.00 20.83           C  
ATOM    132 HG11 VAL A  52       4.533   8.537 -22.566  1.00  0.00           H  
ATOM    133 HG21 VAL A  52       0.990   8.449 -21.784  1.00  0.00           H  
ATOM    134 HG12 VAL A  52       3.333   9.455 -21.957  1.00  0.00           H  
ATOM    135 HG13 VAL A  52       3.885   8.171 -21.108  1.00  0.00           H  
ATOM    136 HG22 VAL A  52       0.760   6.919 -22.290  1.00  0.00           H  
ATOM    137 HG23 VAL A  52       1.643   7.207 -20.945  1.00  0.00           H  
ATOM    138  H   VAL A  52       1.380   6.374 -24.796  1.00  0.00           H  
ATOM    139  HA  VAL A  52       2.011   9.088 -24.079  1.00  0.00           H  
ATOM    140  HB  VAL A  52       3.058   6.711 -22.765  1.00  0.00           H  
ATOM    141  N   ASP A  53       4.281   9.293 -25.060  1.00 24.20           N  
ATOM    142  CA  ASP A  53       5.601   9.423 -25.682  1.00 26.70           C  
ATOM    143  C   ASP A  53       6.637   9.833 -24.645  1.00 26.95           C  
ATOM    144  O   ASP A  53       6.314  10.532 -23.678  1.00 26.40           O  
ATOM    145  CB  ASP A  53       5.586  10.539 -26.725  1.00 28.65           C  
ATOM    146  CG  ASP A  53       5.134  10.074 -28.083  1.00 30.14           C  
ATOM    147  OD1 ASP A  53       5.279  10.872 -29.037  1.00 31.35           O  
ATOM    148  OD2 ASP A  53       4.610   8.946 -28.198  1.00 30.08           O1-
ATOM    149  HB2 ASP A  53       4.970  11.261 -26.411  1.00  0.00           H  
ATOM    150  HB3 ASP A  53       6.510  10.912 -26.806  1.00  0.00           H  
ATOM    151  H   ASP A  53       3.830  10.121 -24.726  1.00  0.00           H  
ATOM    152  HA  ASP A  53       5.823   8.538 -26.092  1.00  0.00           H  
ATOM    153  N   ALA A  54       7.887   9.438 -24.872  1.00 27.59           N  
ATOM    154  CA  ALA A  54       9.010   9.992 -24.120  1.00 28.02           C  
ATOM    155  C   ALA A  54      10.069  10.484 -25.102  1.00 29.18           C  
ATOM    156  O   ALA A  54      10.556   9.714 -25.924  1.00 29.19           O  
ATOM    157  CB  ALA A  54       9.588   8.959 -23.161  1.00 27.88           C  
ATOM    158  HB1 ALA A  54       8.883   8.667 -22.515  1.00  0.00           H  
ATOM    159  HB2 ALA A  54       9.908   8.163 -23.674  1.00  0.00           H  
ATOM    160  HB3 ALA A  54      10.352   9.368 -22.663  1.00  0.00           H  
ATOM    161  H   ALA A  54       8.061   8.745 -25.572  1.00  0.00           H  
ATOM    162  HA  ALA A  54       8.692  10.761 -23.566  1.00  0.00           H  
ATOM    163  N   ASN A  55      10.408  11.768 -25.018  1.00 30.18           N  
ATOM    164  CA  ASN A  55      11.303  12.402 -25.989  1.00 31.97           C  
ATOM    165  C   ASN A  55      10.911  12.088 -27.429  1.00 32.44           C  
ATOM    166  O   ASN A  55      11.770  11.823 -28.266  1.00 33.40           O  
ATOM    167  CB  ASN A  55      12.762  11.995 -25.751  1.00 33.08           C  
ATOM    168  CG  ASN A  55      13.310  12.516 -24.435  1.00 33.49           C  
ATOM    169  OD1 ASN A  55      12.886  13.561 -23.938  1.00 33.28           O  
ATOM    170  ND2 ASN A  55      14.262  11.789 -23.864  1.00 34.03           N  
ATOM    171 HD21 ASN A  55      14.580  10.948 -24.303  1.00  0.00           H  
ATOM    172  HB2 ASN A  55      12.821  10.998 -25.752  1.00  0.00           H  
ATOM    173  HB3 ASN A  55      13.323  12.355 -26.497  1.00  0.00           H  
ATOM    174  H   ASN A  55      10.040  12.319 -24.269  1.00  0.00           H  
ATOM    175 HD22 ASN A  55      14.662  12.082 -22.995  1.00  0.00           H  
ATOM    176  HA  ASN A  55      11.211  13.389 -25.850  1.00  0.00           H  
ATOM    177  N   GLY A  56       9.610  12.078 -27.703  1.00 31.75           N  
ATOM    178  CA  GLY A  56       9.123  11.796 -29.039  1.00 31.91           C  
ATOM    179  C   GLY A  56       9.066  10.321 -29.405  1.00 31.76           C  
ATOM    180  O   GLY A  56       8.556   9.970 -30.468  1.00 32.22           O  
ATOM    181  HA2 GLY A  56       8.200  12.173 -29.120  1.00  0.00           H  
ATOM    182  HA3 GLY A  56       9.722  12.256 -29.694  1.00  0.00           H  
ATOM    183  H   GLY A  56       8.954  12.269 -26.973  1.00  0.00           H  
ATOM    184  N   LYS A  57       9.589   9.456 -28.543  1.00 31.04           N  
ATOM    185  CA  LYS A  57       9.558   8.021 -28.805  1.00 30.48           C  
ATOM    186  C   LYS A  57       8.364   7.386 -28.106  1.00 28.84           C  
ATOM    187  O   LYS A  57       8.234   7.505 -26.889  1.00 28.16           O  
ATOM    188  CB  LYS A  57      10.874   7.353 -28.388  1.00 31.09           C  
ATOM    189  HB2 LYS A  57      11.629   7.827 -28.842  1.00  0.00           H  
ATOM    190  HB3 LYS A  57      10.979   7.443 -27.398  1.00  0.00           H  
ATOM    191  H   LYS A  57      10.010   9.794 -27.702  1.00  0.00           H  
ATOM    192  HA  LYS A  57       9.455   7.880 -29.789  1.00  0.00           H  
ATOM    193  CG  LYS A  57      10.937   5.861 -28.757  1.00  0.00           C  
ATOM    194  HG2 LYS A  57      10.186   5.385 -28.300  1.00  0.00           H  
ATOM    195  HG3 LYS A  57      10.827   5.768 -29.746  1.00  0.00           H  
ATOM    196  CD  LYS A  57      12.249   5.211 -28.349  1.00  0.00           C  
ATOM    197  HD2 LYS A  57      13.007   5.691 -28.791  1.00  0.00           H  
ATOM    198  HD3 LYS A  57      12.357   5.276 -27.358  1.00  0.00           H  
ATOM    199  CE  LYS A  57      12.269   3.736 -28.766  1.00  0.00           C  
ATOM    200  HE2 LYS A  57      11.497   3.270 -28.334  1.00  0.00           H  
ATOM    201  HE3 LYS A  57      12.169   3.680 -29.759  1.00  0.00           H  
ATOM    202  NZ  LYS A  57      13.533   3.041 -28.371  1.00  0.00           N1+
ATOM    203  HZ1 LYS A  57      14.315   3.491 -28.803  1.00  0.00           H  
ATOM    204  HZ2 LYS A  57      13.644   3.078 -27.378  1.00  0.00           H  
ATOM    205  HZ3 LYS A  57      13.487   2.086 -28.669  1.00  0.00           H  
ATOM    206  N   PRO A  58       7.483   6.718 -28.871  1.00 28.18           N  
ATOM    207  CA  PRO A  58       6.269   6.135 -28.292  1.00 27.02           C  
ATOM    208  C   PRO A  58       6.592   5.066 -27.252  1.00 26.46           C  
ATOM    209  O   PRO A  58       7.390   4.177 -27.544  1.00 26.97           O  
ATOM    210  CB  PRO A  58       5.580   5.473 -29.491  1.00 27.39           C  
ATOM    211  CG  PRO A  58       6.218   6.070 -30.704  1.00 28.34           C  
ATOM    212  CD  PRO A  58       7.616   6.407 -30.307  1.00 28.77           C  
ATOM    213  HB2 PRO A  58       5.719   4.483 -29.473  1.00  0.00           H  
ATOM    214  HB3 PRO A  58       4.598   5.663 -29.482  1.00  0.00           H  
ATOM    215  HG2 PRO A  58       6.216   5.414 -31.459  1.00  0.00           H  
ATOM    216  HG3 PRO A  58       5.727   6.895 -30.987  1.00  0.00           H  
ATOM    217  HD2 PRO A  58       7.958   7.195 -30.818  1.00  0.00           H  
ATOM    218  HD3 PRO A  58       8.230   5.632 -30.456  1.00  0.00           H  
ATOM    219  HA  PRO A  58       5.714   6.824 -27.826  1.00  0.00           H  
ATOM    220  N   LEU A  59       5.993   5.162 -26.066  1.00 24.93           N  
ATOM    221  CA  LEU A  59       6.146   4.140 -25.033  1.00 24.03           C  
ATOM    222  C   LEU A  59       5.029   3.113 -25.122  1.00 22.96           C  
ATOM    223  O   LEU A  59       5.208   1.952 -24.754  1.00 23.49           O  
ATOM    224  CB  LEU A  59       6.123   4.761 -23.639  1.00 23.44           C  
ATOM    225  CG  LEU A  59       7.212   5.763 -23.263  1.00 24.14           C  
ATOM    226  CD1 LEU A  59       6.937   6.311 -21.860  1.00 23.77           C  
ATOM    227  CD2 LEU A  59       8.587   5.113 -23.348  1.00 24.90           C  
ATOM    228 HD11 LEU A  59       6.046   6.765 -21.844  1.00  0.00           H  
ATOM    229 HD21 LEU A  59       8.631   4.335 -22.722  1.00  0.00           H  
ATOM    230  HB2 LEU A  59       5.244   5.226 -23.537  1.00  0.00           H  
ATOM    231  HB3 LEU A  59       6.173   4.010 -22.979  1.00  0.00           H  
ATOM    232 HD12 LEU A  59       6.932   5.561 -21.199  1.00  0.00           H  
ATOM    233 HD13 LEU A  59       7.653   6.966 -21.621  1.00  0.00           H  
ATOM    234 HD22 LEU A  59       8.751   4.790 -24.280  1.00  0.00           H  
ATOM    235 HD23 LEU A  59       9.282   5.787 -23.098  1.00  0.00           H  
ATOM    236  H   LEU A  59       5.419   5.960 -25.876  1.00  0.00           H  
ATOM    237  HA  LEU A  59       7.029   3.696 -25.186  1.00  0.00           H  
ATOM    238  HG  LEU A  59       7.200   6.526 -23.909  1.00  0.00           H  
ATOM    239  N   GLY A  60       3.868   3.546 -25.587  1.00 21.15           N  
ATOM    240  CA  GLY A  60       2.727   2.659 -25.665  1.00 19.81           C  
ATOM    241  C   GLY A  60       1.454   3.256 -25.083  1.00 18.37           C  
ATOM    242  O   GLY A  60       1.349   4.460 -24.852  1.00 17.92           O  
ATOM    243  HA2 GLY A  60       2.564   2.433 -26.625  1.00  0.00           H  
ATOM    244  HA3 GLY A  60       2.942   1.820 -25.165  1.00  0.00           H  
ATOM    245  H   GLY A  60       3.778   4.496 -25.888  1.00  0.00           H  
ATOM    246  N   ARG A  61       0.484   2.387 -24.834  1.00 17.41           N  
ATOM    247  CA  ARG A  61      -0.848   2.805 -24.441  1.00 16.68           C  
ATOM    248  C   ARG A  61      -1.171   2.311 -23.037  1.00 15.93           C  
ATOM    249  O   ARG A  61      -0.868   1.177 -22.678  1.00 15.93           O  
ATOM    250  CB  ARG A  61      -1.875   2.264 -25.448  1.00 16.81           C  
ATOM    251  CG  ARG A  61      -3.326   2.459 -25.036  1.00 16.23           C  
ATOM    252  CD  ARG A  61      -4.264   2.164 -26.183  1.00 16.29           C  
ATOM    253  NE  ARG A  61      -4.158   3.176 -27.234  1.00 16.41           N  
ATOM    254  CZ  ARG A  61      -4.927   3.211 -28.316  1.00 16.43           C  
ATOM    255  NH1 ARG A  61      -5.856   2.285 -28.498  1.00 16.19           N  
ATOM    256  NH2 ARG A  61      -4.769   4.169 -29.219  1.00 16.78           N1+
ATOM    257 HH11 ARG A  61      -5.978   1.560 -27.819  1.00  0.00           H  
ATOM    258 HH21 ARG A  61      -4.069   4.871 -29.086  1.00  0.00           H  
ATOM    259  HB2 ARG A  61      -1.731   2.728 -26.322  1.00  0.00           H  
ATOM    260  HB3 ARG A  61      -1.712   1.285 -25.568  1.00  0.00           H  
ATOM    261  HG2 ARG A  61      -3.536   1.847 -24.275  1.00  0.00           H  
ATOM    262  HG3 ARG A  61      -3.459   3.405 -24.739  1.00  0.00           H  
ATOM    263  HD2 ARG A  61      -4.041   1.268 -26.566  1.00  0.00           H  
ATOM    264  HD3 ARG A  61      -5.204   2.147 -25.842  1.00  0.00           H  
ATOM    265  H   ARG A  61       0.678   1.410 -24.919  1.00  0.00           H  
ATOM    266  HE  ARG A  61      -3.462   3.887 -27.131  1.00  0.00           H  
ATOM    267 HH12 ARG A  61      -6.435   2.311 -29.312  1.00  0.00           H  
ATOM    268 HH22 ARG A  61      -5.352   4.190 -30.031  1.00  0.00           H  
ATOM    269  HA  ARG A  61      -0.887   3.804 -24.436  1.00  0.00           H  
ATOM    270  N   VAL A  62      -1.778   3.179 -22.239  1.00 15.25           N  
ATOM    271  CA  VAL A  62      -2.313   2.779 -20.950  1.00 14.43           C  
ATOM    272  C   VAL A  62      -3.830   2.773 -21.078  1.00 13.73           C  
ATOM    273  O   VAL A  62      -4.408   3.759 -21.527  1.00 13.83           O  
ATOM    274  CB  VAL A  62      -1.909   3.775 -19.855  1.00 14.46           C  
ATOM    275  CG1 VAL A  62      -2.450   3.330 -18.505  1.00 14.20           C  
ATOM    276  CG2 VAL A  62      -0.405   3.919 -19.804  1.00 14.95           C  
ATOM    277 HG11 VAL A  62      -3.447   3.276 -18.543  1.00  0.00           H  
ATOM    278 HG21 VAL A  62       0.012   3.031 -19.608  1.00  0.00           H  
ATOM    279 HG12 VAL A  62      -2.083   2.429 -18.274  1.00  0.00           H  
ATOM    280 HG13 VAL A  62      -2.174   3.993 -17.809  1.00  0.00           H  
ATOM    281 HG22 VAL A  62      -0.066   4.249 -20.685  1.00  0.00           H  
ATOM    282 HG23 VAL A  62      -0.164   4.571 -19.085  1.00  0.00           H  
ATOM    283  H   VAL A  62      -1.869   4.131 -22.532  1.00  0.00           H  
ATOM    284  HA  VAL A  62      -1.956   1.879 -20.697  1.00  0.00           H  
ATOM    285  HB  VAL A  62      -2.305   4.666 -20.074  1.00  0.00           H  
ATOM    286  N   VAL A  63      -4.474   1.665 -20.714  1.00 13.13           N  
ATOM    287  CA  VAL A  63      -5.938   1.595 -20.713  1.00 12.63           C  
ATOM    288  C   VAL A  63      -6.424   1.569 -19.269  1.00 12.23           C  
ATOM    289  O   VAL A  63      -5.875   0.837 -18.438  1.00 12.14           O  
ATOM    290  CB  VAL A  63      -6.471   0.345 -21.463  1.00 12.69           C  
ATOM    291  CG1 VAL A  63      -8.003   0.316 -21.465  1.00 12.36           C  
ATOM    292  CG2 VAL A  63      -5.938   0.314 -22.897  1.00 12.81           C  
ATOM    293 HG11 VAL A  63      -8.340   0.294 -20.524  1.00  0.00           H  
ATOM    294 HG21 VAL A  63      -6.233   1.136 -23.383  1.00  0.00           H  
ATOM    295 HG12 VAL A  63      -8.356   1.135 -21.917  1.00  0.00           H  
ATOM    296 HG13 VAL A  63      -8.313  -0.499 -21.955  1.00  0.00           H  
ATOM    297 HG22 VAL A  63      -4.939   0.283 -22.885  1.00  0.00           H  
ATOM    298 HG23 VAL A  63      -6.295  -0.498 -23.359  1.00  0.00           H  
ATOM    299  H   VAL A  63      -3.946   0.862 -20.435  1.00  0.00           H  
ATOM    300  HA  VAL A  63      -6.288   2.398 -21.194  1.00  0.00           H  
ATOM    301  HB  VAL A  63      -6.144  -0.467 -20.981  1.00  0.00           H  
ATOM    302  N   LEU A  64      -7.438   2.377 -18.981  1.00 11.71           N  
ATOM    303  CA  LEU A  64      -7.946   2.540 -17.628  1.00 11.54           C  
ATOM    304  C   LEU A  64      -9.449   2.278 -17.570  1.00 11.53           C  
ATOM    305  O   LEU A  64     -10.195   2.699 -18.461  1.00 11.86           O  
ATOM    306  CB  LEU A  64      -7.664   3.969 -17.152  1.00 11.56           C  
ATOM    307  CG  LEU A  64      -6.209   4.434 -17.304  1.00 11.77           C  
ATOM    308  CD1 LEU A  64      -6.131   5.921 -17.514  1.00 11.89           C  
ATOM    309  CD2 LEU A  64      -5.360   4.005 -16.122  1.00 11.91           C  
ATOM    310 HD11 LEU A  64      -6.635   6.171 -18.342  1.00  0.00           H  
ATOM    311 HD21 LEU A  64      -5.731   4.398 -15.280  1.00  0.00           H  
ATOM    312  HB2 LEU A  64      -8.246   4.591 -17.676  1.00  0.00           H  
ATOM    313  HB3 LEU A  64      -7.910   4.029 -16.184  1.00  0.00           H  
ATOM    314 HD12 LEU A  64      -6.536   6.394 -16.732  1.00  0.00           H  
ATOM    315 HD13 LEU A  64      -5.172   6.187 -17.608  1.00  0.00           H  
ATOM    316 HD22 LEU A  64      -5.366   3.008 -16.046  1.00  0.00           H  
ATOM    317 HD23 LEU A  64      -4.423   4.327 -16.260  1.00  0.00           H  
ATOM    318  H   LEU A  64      -7.868   2.894 -19.722  1.00  0.00           H  
ATOM    319  HA  LEU A  64      -7.487   1.879 -17.035  1.00  0.00           H  
ATOM    320  HG  LEU A  64      -5.837   3.990 -18.120  1.00  0.00           H  
ATOM    321  N   GLU A  65      -9.885   1.578 -16.525  1.00 11.26           N  
ATOM    322  CA  GLU A  65     -11.302   1.501 -16.194  1.00 10.73           C  
ATOM    323  C   GLU A  65     -11.646   2.619 -15.211  1.00 10.40           C  
ATOM    324  O   GLU A  65     -10.977   2.784 -14.191  1.00 10.42           O  
ATOM    325  CB  GLU A  65     -11.655   0.149 -15.569  1.00 10.68           C  
ATOM    326  CG  GLU A  65     -13.115   0.077 -15.102  1.00 10.63           C  
ATOM    327  CD  GLU A  65     -13.547  -1.302 -14.638  1.00 11.17           C  
ATOM    328  OE1 GLU A  65     -12.763  -2.260 -14.773  1.00 11.34           O  
ATOM    329  OE2 GLU A  65     -14.683  -1.433 -14.141  1.00 11.78           O1-
ATOM    330  HB2 GLU A  65     -11.497  -0.569 -16.247  1.00  0.00           H  
ATOM    331  HB3 GLU A  65     -11.057  -0.009 -14.784  1.00  0.00           H  
ATOM    332  HG2 GLU A  65     -13.236   0.718 -14.345  1.00  0.00           H  
ATOM    333  HG3 GLU A  65     -13.705   0.354 -15.861  1.00  0.00           H  
ATOM    334  H   GLU A  65      -9.224   1.092 -15.954  1.00  0.00           H  
ATOM    335  HA  GLU A  65     -11.830   1.603 -17.037  1.00  0.00           H  
ATOM    336  N   LEU A  66     -12.679   3.394 -15.522  1.00 10.10           N  
ATOM    337  CA  LEU A  66     -13.150   4.428 -14.601  1.00 10.81           C  
ATOM    338  C   LEU A  66     -14.355   3.898 -13.830  1.00 11.91           C  
ATOM    339  O   LEU A  66     -15.353   3.492 -14.427  1.00 12.31           O  
ATOM    340  CB  LEU A  66     -13.523   5.703 -15.362  1.00 10.53           C  
ATOM    341  CG  LEU A  66     -12.452   6.180 -16.354  1.00 10.74           C  
ATOM    342  CD1 LEU A  66     -12.963   7.363 -17.156  1.00 11.08           C  
ATOM    343  CD2 LEU A  66     -11.124   6.532 -15.638  1.00 10.33           C  
ATOM    344 HD11 LEU A  66     -13.783   7.097 -17.664  1.00  0.00           H  
ATOM    345 HD21 LEU A  66     -11.283   7.261 -14.973  1.00  0.00           H  
ATOM    346  HB2 LEU A  66     -14.369   5.533 -15.867  1.00  0.00           H  
ATOM    347  HB3 LEU A  66     -13.683   6.433 -14.697  1.00  0.00           H  
ATOM    348 HD12 LEU A  66     -13.192   8.116 -16.540  1.00  0.00           H  
ATOM    349 HD13 LEU A  66     -12.251   7.655 -17.795  1.00  0.00           H  
ATOM    350 HD22 LEU A  66     -10.774   5.725 -15.162  1.00  0.00           H  
ATOM    351 HD23 LEU A  66     -10.458   6.836 -16.320  1.00  0.00           H  
ATOM    352  H   LEU A  66     -13.141   3.270 -16.400  1.00  0.00           H  
ATOM    353  HA  LEU A  66     -12.417   4.656 -13.961  1.00  0.00           H  
ATOM    354  HG  LEU A  66     -12.262   5.425 -16.982  1.00  0.00           H  
ATOM    355  N   LYS A  67     -14.264   3.895 -12.506  1.00 12.30           N  
ATOM    356  CA  LYS A  67     -15.316   3.292 -11.694  1.00 13.26           C  
ATOM    357  C   LYS A  67     -16.509   4.224 -11.536  1.00 13.38           C  
ATOM    358  O   LYS A  67     -16.768   4.757 -10.458  1.00 13.40           O  
ATOM    359  CB  LYS A  67     -14.761   2.846 -10.341  1.00 14.39           C  
ATOM    360  CG  LYS A  67     -13.685   1.766 -10.461  1.00 15.29           C  
ATOM    361  CD  LYS A  67     -14.302   0.403 -10.843  1.00 16.47           C  
ATOM    362  CE  LYS A  67     -14.674  -0.427  -9.605  1.00 17.52           C  
ATOM    363  NZ  LYS A  67     -15.862  -1.319  -9.818  1.00 18.28           N1+
ATOM    364  HZ1 LYS A  67     -16.659  -0.766 -10.059  1.00  0.00           H  
ATOM    365  HB2 LYS A  67     -14.368   3.641  -9.879  1.00  0.00           H  
ATOM    366  HB3 LYS A  67     -15.513   2.488  -9.787  1.00  0.00           H  
ATOM    367  HG2 LYS A  67     -13.027   2.036 -11.163  1.00  0.00           H  
ATOM    368  HG3 LYS A  67     -13.210   1.677  -9.585  1.00  0.00           H  
ATOM    369  HD2 LYS A  67     -15.125   0.561 -11.388  1.00  0.00           H  
ATOM    370  HD3 LYS A  67     -13.642  -0.111 -11.392  1.00  0.00           H  
ATOM    371  HE2 LYS A  67     -13.889  -0.995  -9.356  1.00  0.00           H  
ATOM    372  HE3 LYS A  67     -14.875   0.197  -8.851  1.00  0.00           H  
ATOM    373  HZ2 LYS A  67     -15.674  -1.960 -10.563  1.00  0.00           H  
ATOM    374  HZ3 LYS A  67     -16.044  -1.825  -8.975  1.00  0.00           H  
ATOM    375  H   LYS A  67     -13.469   4.308 -12.061  1.00  0.00           H  
ATOM    376  HA  LYS A  67     -15.648   2.479 -12.172  1.00  0.00           H  
ATOM    377  N   ALA A  68     -17.227   4.421 -12.638  1.00 13.47           N  
ATOM    378  CA  ALA A  68     -18.413   5.269 -12.651  1.00 13.45           C  
ATOM    379  C   ALA A  68     -19.517   4.702 -11.761  1.00 13.70           C  
ATOM    380  O   ALA A  68     -20.405   5.426 -11.341  1.00 13.53           O  
ATOM    381  CB  ALA A  68     -18.919   5.449 -14.084  1.00 13.03           C  
ATOM    382  HB1 ALA A  68     -18.206   5.874 -14.642  1.00  0.00           H  
ATOM    383  HB2 ALA A  68     -19.150   4.557 -14.474  1.00  0.00           H  
ATOM    384  HB3 ALA A  68     -19.732   6.032 -14.072  1.00  0.00           H  
ATOM    385  H   ALA A  68     -16.943   3.973 -13.486  1.00  0.00           H  
ATOM    386  HA  ALA A  68     -18.157   6.162 -12.282  1.00  0.00           H  
ATOM    387  N   ASP A  69     -19.459   3.403 -11.485  1.00 14.35           N  
ATOM    388  CA  ASP A  69     -20.430   2.773 -10.603  1.00 14.85           C  
ATOM    389  C   ASP A  69     -20.271   3.248  -9.158  1.00 15.55           C  
ATOM    390  O   ASP A  69     -21.237   3.255  -8.405  1.00 16.90           O  
ATOM    391  CB  ASP A  69     -20.375   1.240 -10.711  1.00 15.14           C  
ATOM    392  CG  ASP A  69     -18.969   0.681 -10.564  1.00 15.10           C  
ATOM    393  OD1 ASP A  69     -17.995   1.455 -10.625  1.00 13.88           O  
ATOM    394  OD2 ASP A  69     -18.845  -0.550 -10.399  1.00 16.23           O1-
ATOM    395  HB2 ASP A  69     -20.952   0.848  -9.994  1.00  0.00           H  
ATOM    396  HB3 ASP A  69     -20.736   0.968 -11.604  1.00  0.00           H  
ATOM    397  H   ASP A  69     -18.734   2.847 -11.893  1.00  0.00           H  
ATOM    398  HA  ASP A  69     -21.338   3.059 -10.906  1.00  0.00           H  
ATOM    399  N   VAL A  70     -19.069   3.679  -8.786  1.00 14.64           N  
ATOM    400  CA  VAL A  70     -18.788   4.116  -7.413  1.00 14.28           C  
ATOM    401  C   VAL A  70     -18.620   5.646  -7.282  1.00 13.49           C  
ATOM    402  O   VAL A  70     -19.078   6.259  -6.306  1.00 13.37           O  
ATOM    403  CB  VAL A  70     -17.517   3.422  -6.873  1.00 14.60           C  
ATOM    404  CG1 VAL A  70     -17.167   3.935  -5.465  1.00 14.69           C  
ATOM    405  CG2 VAL A  70     -17.688   1.891  -6.898  1.00 15.15           C  
ATOM    406 HG11 VAL A  70     -17.006   4.921  -5.496  1.00  0.00           H  
ATOM    407 HG21 VAL A  70     -18.468   1.629  -6.330  1.00  0.00           H  
ATOM    408 HG12 VAL A  70     -17.925   3.749  -4.839  1.00  0.00           H  
ATOM    409 HG13 VAL A  70     -16.343   3.469  -5.144  1.00  0.00           H  
ATOM    410 HG22 VAL A  70     -17.851   1.584  -7.836  1.00  0.00           H  
ATOM    411 HG23 VAL A  70     -16.855   1.464  -6.545  1.00  0.00           H  
ATOM    412  H   VAL A  70     -18.333   3.706  -9.463  1.00  0.00           H  
ATOM    413  HA  VAL A  70     -19.587   3.852  -6.873  1.00  0.00           H  
ATOM    414  HB  VAL A  70     -16.749   3.653  -7.469  1.00  0.00           H  
ATOM    415  N   VAL A  71     -17.956   6.255  -8.266  1.00 12.41           N  
ATOM    416  CA  VAL A  71     -17.713   7.699  -8.252  1.00 11.78           C  
ATOM    417  C   VAL A  71     -18.073   8.307  -9.602  1.00 11.68           C  
ATOM    418  O   VAL A  71     -17.195   8.644 -10.384  1.00 11.64           O  
ATOM    419  CB  VAL A  71     -16.246   8.023  -7.881  1.00 11.30           C  
ATOM    420  CG1 VAL A  71     -16.072   8.015  -6.367  1.00 11.62           C  
ATOM    421  CG2 VAL A  71     -15.284   7.028  -8.542  1.00 11.03           C  
ATOM    422 HG11 VAL A  71     -16.673   8.700  -5.954  1.00  0.00           H  
ATOM    423 HG21 VAL A  71     -15.497   6.099  -8.236  1.00  0.00           H  
ATOM    424 HG12 VAL A  71     -16.309   7.113  -6.004  1.00  0.00           H  
ATOM    425 HG13 VAL A  71     -15.119   8.226  -6.148  1.00  0.00           H  
ATOM    426 HG22 VAL A  71     -15.382   7.072  -9.537  1.00  0.00           H  
ATOM    427 HG23 VAL A  71     -14.347   7.262  -8.286  1.00  0.00           H  
ATOM    428  H   VAL A  71     -17.615   5.711  -9.032  1.00  0.00           H  
ATOM    429  HA  VAL A  71     -18.299   8.104  -7.550  1.00  0.00           H  
ATOM    430  HB  VAL A  71     -16.028   8.937  -8.223  1.00  0.00           H  
ATOM    431  N   PRO A  72     -19.367   8.428  -9.892  1.00 11.84           N  
ATOM    432  CA  PRO A  72     -19.774   8.860 -11.234  1.00 11.72           C  
ATOM    433  C   PRO A  72     -19.320  10.274 -11.611  1.00 11.32           C  
ATOM    434  O   PRO A  72     -19.005  10.507 -12.775  1.00 10.42           O  
ATOM    435  CB  PRO A  72     -21.314   8.772 -11.207  1.00 12.21           C  
ATOM    436  CG  PRO A  72     -21.691   8.740  -9.747  1.00 12.44           C  
ATOM    437  CD  PRO A  72     -20.529   8.074  -9.040  1.00 12.07           C  
ATOM    438  HB2 PRO A  72     -21.719   9.567 -11.658  1.00  0.00           H  
ATOM    439  HB3 PRO A  72     -21.628   7.942 -11.669  1.00  0.00           H  
ATOM    440  HG2 PRO A  72     -21.829   9.668  -9.400  1.00  0.00           H  
ATOM    441  HG3 PRO A  72     -22.531   8.215  -9.612  1.00  0.00           H  
ATOM    442  HD2 PRO A  72     -20.655   7.083  -8.995  1.00  0.00           H  
ATOM    443  HD3 PRO A  72     -20.419   8.431  -8.113  1.00  0.00           H  
ATOM    444  HA  PRO A  72     -19.344   8.282 -11.928  1.00  0.00           H  
ATOM    445  N   LYS A  73     -19.291  11.202 -10.663  1.00 11.65           N  
ATOM    446  CA  LYS A  73     -18.945  12.574 -11.012  1.00 12.25           C  
ATOM    447  C   LYS A  73     -17.465  12.668 -11.331  1.00 11.46           C  
ATOM    448  O   LYS A  73     -17.058  13.366 -12.261  1.00 11.74           O  
ATOM    449  CB  LYS A  73     -19.318  13.532  -9.881  1.00 13.63           C  
ATOM    450  CG  LYS A  73     -20.824  13.630  -9.666  1.00 15.31           C  
ATOM    451  CD  LYS A  73     -21.178  14.459  -8.438  1.00 16.48           C  
ATOM    452  CE  LYS A  73     -22.679  14.449  -8.183  1.00 17.73           C  
ATOM    453  NZ  LYS A  73     -22.982  14.331  -6.729  1.00 18.33           N1+
ATOM    454  HZ1 LYS A  73     -22.593  13.482  -6.372  1.00  0.00           H  
ATOM    455  HB2 LYS A  73     -18.890  13.213  -9.036  1.00  0.00           H  
ATOM    456  HB3 LYS A  73     -18.964  14.442 -10.101  1.00  0.00           H  
ATOM    457  HG2 LYS A  73     -21.239  14.050 -10.472  1.00  0.00           H  
ATOM    458  HG3 LYS A  73     -21.195  12.708  -9.551  1.00  0.00           H  
ATOM    459  HD2 LYS A  73     -20.707  14.082  -7.641  1.00  0.00           H  
ATOM    460  HD3 LYS A  73     -20.876  15.402  -8.579  1.00  0.00           H  
ATOM    461  HE2 LYS A  73     -23.076  15.299  -8.533  1.00  0.00           H  
ATOM    462  HE3 LYS A  73     -23.090  13.676  -8.666  1.00  0.00           H  
ATOM    463  HZ2 LYS A  73     -22.582  15.104  -6.236  1.00  0.00           H  
ATOM    464  HZ3 LYS A  73     -23.974  14.328  -6.602  1.00  0.00           H  
ATOM    465  H   LYS A  73     -19.503  10.961  -9.715  1.00  0.00           H  
ATOM    466  HA  LYS A  73     -19.467  12.839 -11.823  1.00  0.00           H  
ATOM    467  N   THR A  74     -16.664  11.950 -10.557  1.00 10.47           N  
ATOM    468  CA  THR A  74     -15.221  11.969 -10.727  1.00 10.04           C  
ATOM    469  C   THR A  74     -14.825  11.211 -11.987  1.00  9.55           C  
ATOM    470  O   THR A  74     -13.945  11.641 -12.727  1.00  9.35           O  
ATOM    471  CB  THR A  74     -14.521  11.379  -9.492  1.00  9.95           C  
ATOM    472  OG1 THR A  74     -14.989  12.070  -8.323  1.00 10.14           O  
ATOM    473  CG2 THR A  74     -13.004  11.510  -9.607  1.00  9.72           C  
ATOM    474 HG21 THR A  74     -12.685  11.023 -10.420  1.00  0.00           H  
ATOM    475  HG1 THR A  74     -15.792  11.595  -7.964  1.00  0.00           H  
ATOM    476 HG22 THR A  74     -12.754  12.474  -9.687  1.00  0.00           H  
ATOM    477 HG23 THR A  74     -12.580  11.118  -8.791  1.00  0.00           H  
ATOM    478  H   THR A  74     -17.062  11.382  -9.836  1.00  0.00           H  
ATOM    479  HA  THR A  74     -14.926  12.919 -10.826  1.00  0.00           H  
ATOM    480  HB  THR A  74     -14.738  10.405  -9.425  1.00  0.00           H  
ATOM    481  N   ALA A  75     -15.480  10.085 -12.236  1.00  9.53           N  
ATOM    482  CA  ALA A  75     -15.213   9.326 -13.453  1.00  9.38           C  
ATOM    483  C   ALA A  75     -15.599  10.134 -14.694  1.00  9.49           C  
ATOM    484  O   ALA A  75     -14.880  10.125 -15.694  1.00  9.36           O  
ATOM    485  CB  ALA A  75     -15.960   7.992 -13.426  1.00  9.35           C  
ATOM    486  HB1 ALA A  75     -15.663   7.455 -12.636  1.00  0.00           H  
ATOM    487  HB2 ALA A  75     -16.944   8.157 -13.357  1.00  0.00           H  
ATOM    488  HB3 ALA A  75     -15.761   7.491 -14.268  1.00  0.00           H  
ATOM    489  H   ALA A  75     -16.162   9.754 -11.584  1.00  0.00           H  
ATOM    490  HA  ALA A  75     -14.231   9.139 -13.496  1.00  0.00           H  
ATOM    491  N   GLU A  76     -16.728  10.835 -14.623  1.00  9.46           N  
ATOM    492  CA  GLU A  76     -17.213  11.601 -15.770  1.00  9.69           C  
ATOM    493  C   GLU A  76     -16.247  12.736 -16.115  1.00 10.17           C  
ATOM    494  O   GLU A  76     -16.029  13.046 -17.286  1.00 11.05           O  
ATOM    495  CB  GLU A  76     -18.649  12.130 -15.526  1.00  9.74           C  
ATOM    496  CG  GLU A  76     -19.212  13.075 -16.619  1.00  8.32           C  
ATOM    497  CD  GLU A  76     -19.261  12.439 -18.009  1.00  8.20           C  
ATOM    498  OE1 GLU A  76     -19.098  11.209 -18.130  1.00  4.66           O  
ATOM    499  OE2 GLU A  76     -19.468  13.173 -18.991  1.00  8.14           O1-
ATOM    500  HB2 GLU A  76     -19.260  11.341 -15.455  1.00  0.00           H  
ATOM    501  HB3 GLU A  76     -18.653  12.625 -14.657  1.00  0.00           H  
ATOM    502  HG2 GLU A  76     -20.139  13.345 -16.359  1.00  0.00           H  
ATOM    503  HG3 GLU A  76     -18.635  13.890 -16.663  1.00  0.00           H  
ATOM    504  H   GLU A  76     -17.251  10.839 -13.771  1.00  0.00           H  
ATOM    505  HA  GLU A  76     -17.253  10.985 -16.558  1.00  0.00           H  
ATOM    506  N   ASN A  77     -15.679  13.364 -15.097  1.00  9.70           N  
ATOM    507  CA  ASN A  77     -14.707  14.432 -15.319  1.00  9.83           C  
ATOM    508  C   ASN A  77     -13.510  13.903 -16.116  1.00 10.39           C  
ATOM    509  O   ASN A  77     -13.145  14.463 -17.156  1.00 10.56           O  
ATOM    510  CB  ASN A  77     -14.262  15.017 -13.973  1.00  9.68           C  
ATOM    511  CG  ASN A  77     -13.257  16.145 -14.118  1.00 10.41           C  
ATOM    512  OD1 ASN A  77     -13.565  17.190 -14.685  1.00 11.37           O  
ATOM    513  ND2 ASN A  77     -12.050  15.948 -13.590  1.00 10.12           N  
ATOM    514 HD21 ASN A  77     -11.843  15.087 -13.125  1.00  0.00           H  
ATOM    515  HB2 ASN A  77     -15.068  15.365 -13.493  1.00  0.00           H  
ATOM    516  HB3 ASN A  77     -13.848  14.289 -13.427  1.00  0.00           H  
ATOM    517  H   ASN A  77     -15.918  13.103 -14.162  1.00  0.00           H  
ATOM    518 HD22 ASN A  77     -11.352  16.660 -13.658  1.00  0.00           H  
ATOM    519  HA  ASN A  77     -15.134  15.161 -15.854  1.00  0.00           H  
ATOM    520  N   PHE A  78     -12.922  12.807 -15.644  1.00 10.49           N  
ATOM    521  CA  PHE A  78     -11.776  12.205 -16.329  1.00 11.19           C  
ATOM    522  C   PHE A  78     -12.140  11.784 -17.755  1.00 12.02           C  
ATOM    523  O   PHE A  78     -11.416  12.097 -18.687  1.00 12.52           O  
ATOM    524  CB  PHE A  78     -11.240  11.000 -15.544  1.00 10.94           C  
ATOM    525  CG  PHE A  78      -9.829  10.605 -15.911  1.00 11.49           C  
ATOM    526  CD1 PHE A  78      -8.744  11.186 -15.268  1.00 11.34           C  
ATOM    527  CD2 PHE A  78      -9.589   9.648 -16.882  1.00 12.03           C  
ATOM    528  CE1 PHE A  78      -7.458  10.832 -15.580  1.00 11.69           C  
ATOM    529  CE2 PHE A  78      -8.278   9.286 -17.212  1.00 12.20           C  
ATOM    530  CZ  PHE A  78      -7.217   9.884 -16.559  1.00 12.04           C  
ATOM    531  HB2 PHE A  78     -11.263  11.223 -14.569  1.00  0.00           H  
ATOM    532  HB3 PHE A  78     -11.841  10.219 -15.714  1.00  0.00           H  
ATOM    533  H   PHE A  78     -13.270  12.386 -14.807  1.00  0.00           H  
ATOM    534  HD1 PHE A  78      -8.905  11.876 -14.562  1.00  0.00           H  
ATOM    535  HD2 PHE A  78     -10.357   9.213 -17.351  1.00  0.00           H  
ATOM    536  HE1 PHE A  78      -6.692  11.260 -15.100  1.00  0.00           H  
ATOM    537  HE2 PHE A  78      -8.109   8.598 -17.917  1.00  0.00           H  
ATOM    538  HZ  PHE A  78      -6.278   9.632 -16.793  1.00  0.00           H  
ATOM    539  HA  PHE A  78     -11.058  12.899 -16.380  1.00  0.00           H  
ATOM    540  N   ARG A  79     -13.261  11.081 -17.920  1.00 12.30           N  
ATOM    541  CA  ARG A  79     -13.713  10.640 -19.248  1.00 12.72           C  
ATOM    542  C   ARG A  79     -13.793  11.785 -20.262  1.00 13.10           C  
ATOM    543  O   ARG A  79     -13.261  11.683 -21.367  1.00 13.53           O  
ATOM    544  CB  ARG A  79     -15.077   9.936 -19.160  1.00 12.84           C  
ATOM    545  CG  ARG A  79     -15.511   9.240 -20.455  1.00 13.25           C  
ATOM    546  CD  ARG A  79     -17.025   9.001 -20.508  1.00 13.65           C  
ATOM    547  NE  ARG A  79     -17.766  10.261 -20.504  1.00 14.10           N  
ATOM    548  CZ  ARG A  79     -17.874  11.066 -21.557  1.00 14.91           C  
ATOM    549  NH1 ARG A  79     -17.301  10.748 -22.713  1.00 15.06           N  
ATOM    550  NH2 ARG A  79     -18.556  12.199 -21.458  1.00 15.11           N1+
ATOM    551 HH11 ARG A  79     -16.783   9.897 -22.797  1.00  0.00           H  
ATOM    552 HH21 ARG A  79     -18.990  12.446 -20.591  1.00  0.00           H  
ATOM    553  HB2 ARG A  79     -15.031   9.252 -18.433  1.00  0.00           H  
ATOM    554  HB3 ARG A  79     -15.769  10.618 -18.922  1.00  0.00           H  
ATOM    555  HG2 ARG A  79     -15.246   9.809 -21.232  1.00  0.00           H  
ATOM    556  HG3 ARG A  79     -15.043   8.358 -20.522  1.00  0.00           H  
ATOM    557  HD2 ARG A  79     -17.246   8.494 -21.342  1.00  0.00           H  
ATOM    558  HD3 ARG A  79     -17.299   8.458 -19.715  1.00  0.00           H  
ATOM    559  H   ARG A  79     -13.810  10.847 -17.118  1.00  0.00           H  
ATOM    560  HE  ARG A  79     -18.221  10.534 -19.656  1.00  0.00           H  
ATOM    561 HH12 ARG A  79     -17.388  11.361 -23.499  1.00  0.00           H  
ATOM    562 HH22 ARG A  79     -18.638  12.804 -22.248  1.00  0.00           H  
ATOM    563  HA  ARG A  79     -13.022   9.995 -19.574  1.00  0.00           H  
ATOM    564  N   ALA A  80     -14.447  12.875 -19.879  1.00 13.49           N  
ATOM    565  CA  ALA A  80     -14.641  14.014 -20.780  1.00 13.91           C  
ATOM    566  C   ALA A  80     -13.316  14.705 -21.110  1.00 14.18           C  
ATOM    567  O   ALA A  80     -13.110  15.187 -22.230  1.00 14.25           O  
ATOM    568  CB  ALA A  80     -15.620  15.001 -20.173  1.00 14.02           C  
ATOM    569  HB1 ALA A  80     -16.500  14.551 -20.021  1.00  0.00           H  
ATOM    570  HB2 ALA A  80     -15.268  15.332 -19.298  1.00  0.00           H  
ATOM    571  HB3 ALA A  80     -15.739  15.770 -20.801  1.00  0.00           H  
ATOM    572  H   ALA A  80     -14.819  12.920 -18.952  1.00  0.00           H  
ATOM    573  HA  ALA A  80     -15.019  13.667 -21.637  1.00  0.00           H  
ATOM    574  N   LEU A  81     -12.410  14.740 -20.139  1.00 14.05           N  
ATOM    575  CA  LEU A  81     -11.094  15.329 -20.359  1.00 14.19           C  
ATOM    576  C   LEU A  81     -10.256  14.433 -21.278  1.00 14.21           C  
ATOM    577  O   LEU A  81      -9.341  14.908 -21.968  1.00 13.63           O  
ATOM    578  CB  LEU A  81     -10.384  15.571 -19.022  1.00 13.99           C  
ATOM    579  CG  LEU A  81     -10.993  16.647 -18.107  1.00 14.66           C  
ATOM    580  CD1 LEU A  81     -10.344  16.619 -16.728  1.00 14.52           C  
ATOM    581  CD2 LEU A  81     -10.845  18.031 -18.717  1.00 15.27           C  
ATOM    582 HD11 LEU A  81     -10.485  15.722 -16.308  1.00  0.00           H  
ATOM    583 HD21 LEU A  81      -9.877  18.237 -18.852  1.00  0.00           H  
ATOM    584  HB2 LEU A  81     -10.379  14.707 -18.519  1.00  0.00           H  
ATOM    585  HB3 LEU A  81      -9.440  15.838 -19.220  1.00  0.00           H  
ATOM    586 HD12 LEU A  81      -9.363  16.788 -16.812  1.00  0.00           H  
ATOM    587 HD13 LEU A  81     -10.761  17.328 -16.158  1.00  0.00           H  
ATOM    588 HD22 LEU A  81     -11.312  18.062 -19.601  1.00  0.00           H  
ATOM    589 HD23 LEU A  81     -11.251  18.705 -18.098  1.00  0.00           H  
ATOM    590  H   LEU A  81     -12.634  14.355 -19.244  1.00  0.00           H  
ATOM    591  HA  LEU A  81     -11.210  16.215 -20.809  1.00  0.00           H  
ATOM    592  HG  LEU A  81     -11.967  16.443 -18.011  1.00  0.00           H  
ATOM    593  N   CYS A  82     -10.570  13.137 -21.295  1.00 14.45           N  
ATOM    594  CA  CYS A  82      -9.896  12.217 -22.214  1.00 15.15           C  
ATOM    595  C   CYS A  82     -10.377  12.385 -23.661  1.00 16.26           C  
ATOM    596  O   CYS A  82      -9.572  12.364 -24.595  1.00 16.73           O  
ATOM    597  CB  CYS A  82     -10.072  10.766 -21.773  1.00 14.58           C  
ATOM    598  SG  CYS A  82      -8.946  10.283 -20.476  1.00 14.00           S  
ATOM    599  HG  CYS A  82      -9.171   9.011 -20.158  1.00  0.00           H  
ATOM    600  HB2 CYS A  82     -11.009  10.643 -21.446  1.00  0.00           H  
ATOM    601  HB3 CYS A  82      -9.922  10.171 -22.563  1.00  0.00           H  
ATOM    602  H   CYS A  82     -11.274  12.791 -20.675  1.00  0.00           H  
ATOM    603  HA  CYS A  82      -8.924  12.451 -22.185  1.00  0.00           H  
ATOM    604  N   THR A  83     -11.683  12.553 -23.846  1.00 16.49           N  
ATOM    605  CA  THR A  83     -12.220  12.741 -25.188  1.00 17.21           C  
ATOM    606  C   THR A  83     -11.988  14.163 -25.685  1.00 18.27           C  
ATOM    607  O   THR A  83     -11.948  14.406 -26.885  1.00 18.85           O  
ATOM    608  CB  THR A  83     -13.717  12.458 -25.245  1.00 17.20           C  
ATOM    609  OG1 THR A  83     -14.406  13.442 -24.471  1.00 17.16           O  
ATOM    610  CG2 THR A  83     -14.022  11.065 -24.695  1.00 16.82           C  
ATOM    611 HG21 THR A  83     -13.170  10.553 -24.582  1.00  0.00           H  
ATOM    612  HG1 THR A  83     -15.314  13.587 -24.862  1.00  0.00           H  
ATOM    613 HG22 THR A  83     -14.473  11.144 -23.806  1.00  0.00           H  
ATOM    614 HG23 THR A  83     -14.623  10.586 -25.335  1.00  0.00           H  
ATOM    615  H   THR A  83     -12.300  12.552 -23.059  1.00  0.00           H  
ATOM    616  HA  THR A  83     -11.735  12.091 -25.772  1.00  0.00           H  
ATOM    617  HB  THR A  83     -14.021  12.495 -26.197  1.00  0.00           H  
ATOM    618  N   GLY A  84     -11.837  15.101 -24.756  1.00 18.95           N  
ATOM    619  CA  GLY A  84     -11.677  16.501 -25.106  1.00 20.24           C  
ATOM    620  C   GLY A  84     -12.968  17.118 -25.610  1.00 21.77           C  
ATOM    621  O   GLY A  84     -12.953  18.183 -26.231  1.00 22.46           O  
ATOM    622  HA2 GLY A  84     -11.371  17.003 -24.297  1.00  0.00           H  
ATOM    623  HA3 GLY A  84     -10.981  16.579 -25.820  1.00  0.00           H  
ATOM    624  H   GLY A  84     -11.834  14.836 -23.792  1.00  0.00           H  
ATOM    625  N   GLU A  85     -14.087  16.451 -25.333  1.00 22.27           N  
ATOM    626  CA  GLU A  85     -15.383  16.873 -25.861  1.00 23.01           C  
ATOM    627  C   GLU A  85     -15.872  18.238 -25.354  1.00 23.96           C  
ATOM    628  O   GLU A  85     -16.758  18.823 -25.965  1.00 24.77           O  
ATOM    629  CB  GLU A  85     -16.448  15.794 -25.634  1.00 22.75           C  
ATOM    630  CG  GLU A  85     -16.808  15.539 -24.179  1.00 22.29           C  
ATOM    631  CD  GLU A  85     -17.536  14.220 -23.992  1.00 22.34           C  
ATOM    632  OE1 GLU A  85     -16.979  13.166 -24.385  1.00 22.28           O  
ATOM    633  OE2 GLU A  85     -18.670  14.238 -23.465  1.00 22.34           O1-
ATOM    634  HB2 GLU A  85     -17.278  16.069 -26.118  1.00  0.00           H  
ATOM    635  HB3 GLU A  85     -16.112  14.937 -26.025  1.00  0.00           H  
ATOM    636  HG2 GLU A  85     -15.969  15.526 -23.634  1.00  0.00           H  
ATOM    637  HG3 GLU A  85     -17.395  16.281 -23.855  1.00  0.00           H  
ATOM    638  H   GLU A  85     -14.039  15.641 -24.749  1.00  0.00           H  
ATOM    639  HA  GLU A  85     -15.235  16.995 -26.843  1.00  0.00           H  
ATOM    640  N   LYS A  86     -15.311  18.749 -24.259  1.00 24.05           N  
ATOM    641  CA  LYS A  86     -15.667  20.103 -23.788  1.00 24.55           C  
ATOM    642  C   LYS A  86     -14.834  21.220 -24.413  1.00 24.90           C  
ATOM    643  O   LYS A  86     -15.111  22.395 -24.188  1.00 25.90           O  
ATOM    644  CB  LYS A  86     -15.555  20.234 -22.264  1.00 24.49           C  
ATOM    645  CG  LYS A  86     -16.446  19.307 -21.470  1.00 24.29           C  
ATOM    646  CD  LYS A  86     -17.889  19.408 -21.906  1.00 24.71           C  
ATOM    647  CE  LYS A  86     -18.585  18.088 -21.637  1.00 24.48           C  
ATOM    648  NZ  LYS A  86     -19.806  18.258 -20.809  1.00 24.63           N1+
ATOM    649  HZ1 LYS A  86     -19.563  18.667 -19.930  1.00  0.00           H  
ATOM    650  HB2 LYS A  86     -14.606  20.052 -22.006  1.00  0.00           H  
ATOM    651  HB3 LYS A  86     -15.785  21.174 -22.015  1.00  0.00           H  
ATOM    652  HG2 LYS A  86     -16.132  18.366 -21.596  1.00  0.00           H  
ATOM    653  HG3 LYS A  86     -16.382  19.544 -20.500  1.00  0.00           H  
ATOM    654  HD2 LYS A  86     -18.344  20.138 -21.395  1.00  0.00           H  
ATOM    655  HD3 LYS A  86     -17.933  19.618 -22.882  1.00  0.00           H  
ATOM    656  HE2 LYS A  86     -18.839  17.672 -22.510  1.00  0.00           H  
ATOM    657  HE3 LYS A  86     -17.952  17.478 -21.158  1.00  0.00           H  
ATOM    658  HZ2 LYS A  86     -20.452  18.859 -21.280  1.00  0.00           H  
ATOM    659  HZ3 LYS A  86     -20.226  17.364 -20.661  1.00  0.00           H  
ATOM    660  H   LYS A  86     -14.640  18.210 -23.751  1.00  0.00           H  
ATOM    661  HA  LYS A  86     -16.617  20.213 -24.081  1.00  0.00           H  
ATOM    662  N   GLY A  87     -13.805  20.866 -25.173  1.00 24.24           N  
ATOM    663  CA  GLY A  87     -12.976  21.873 -25.806  1.00 24.37           C  
ATOM    664  C   GLY A  87     -11.614  22.000 -25.160  1.00 23.74           C  
ATOM    665  O   GLY A  87     -10.783  22.800 -25.592  1.00 24.41           O  
ATOM    666  HA2 GLY A  87     -12.855  21.631 -26.769  1.00  0.00           H  
ATOM    667  HA3 GLY A  87     -13.443  22.757 -25.749  1.00  0.00           H  
ATOM    668  H   GLY A  87     -13.600  19.897 -25.310  1.00  0.00           H  
ATOM    669  N   PHE A  88     -11.389  21.212 -24.114  1.00 22.36           N  
ATOM    670  CA  PHE A  88     -10.096  21.157 -23.440  1.00 21.57           C  
ATOM    671  C   PHE A  88      -9.920  19.758 -22.871  1.00 20.43           C  
ATOM    672  O   PHE A  88     -10.894  19.017 -22.718  1.00 20.11           O  
ATOM    673  CB  PHE A  88      -9.985  22.216 -22.334  1.00 21.53           C  
ATOM    674  CG  PHE A  88     -11.154  22.235 -21.386  1.00 21.30           C  
ATOM    675  CD1 PHE A  88     -11.135  21.486 -20.212  1.00 20.42           C  
ATOM    676  CD2 PHE A  88     -12.270  23.013 -21.663  1.00 21.66           C  
ATOM    677  CE1 PHE A  88     -12.210  21.503 -19.339  1.00 20.18           C  
ATOM    678  CE2 PHE A  88     -13.355  23.034 -20.798  1.00 21.37           C  
ATOM    679  CZ  PHE A  88     -13.326  22.282 -19.631  1.00 20.70           C  
ATOM    680  HB2 PHE A  88      -9.154  22.038 -21.808  1.00  0.00           H  
ATOM    681  HB3 PHE A  88      -9.912  23.117 -22.763  1.00  0.00           H  
ATOM    682  H   PHE A  88     -12.133  20.636 -23.777  1.00  0.00           H  
ATOM    683  HD1 PHE A  88     -10.333  20.929 -19.995  1.00  0.00           H  
ATOM    684  HD2 PHE A  88     -12.293  23.566 -22.496  1.00  0.00           H  
ATOM    685  HE1 PHE A  88     -12.185  20.957 -18.502  1.00  0.00           H  
ATOM    686  HE2 PHE A  88     -14.157  23.592 -21.014  1.00  0.00           H  
ATOM    687  HZ  PHE A  88     -14.105  22.299 -19.004  1.00  0.00           H  
ATOM    688  HA  PHE A  88      -9.370  21.357 -24.098  1.00  0.00           H  
ATOM    689  N   GLY A  89      -8.682  19.384 -22.572  1.00 19.78           N  
ATOM    690  CA  GLY A  89      -8.431  18.057 -22.050  1.00 18.84           C  
ATOM    691  C   GLY A  89      -6.963  17.692 -21.999  1.00 18.57           C  
ATOM    692  O   GLY A  89      -6.089  18.551 -22.139  1.00 18.74           O  
ATOM    693  HA2 GLY A  89      -8.804  18.005 -21.123  1.00  0.00           H  
ATOM    694  HA3 GLY A  89      -8.903  17.392 -22.629  1.00  0.00           H  
ATOM    695  H   GLY A  89      -7.923  20.020 -22.707  1.00  0.00           H  
ATOM    696  N   TYR A  90      -6.700  16.403 -21.820  1.00 17.54           N  
ATOM    697  CA  TYR A  90      -5.362  15.908 -21.538  1.00 16.79           C  
ATOM    698  C   TYR A  90      -4.441  15.835 -22.735  1.00 17.79           C  
ATOM    699  O   TYR A  90      -3.218  15.770 -22.567  1.00 18.18           O  
ATOM    700  CB  TYR A  90      -5.465  14.514 -20.943  1.00 15.16           C  
ATOM    701  CG  TYR A  90      -6.084  14.491 -19.570  1.00 13.72           C  
ATOM    702  CD1 TYR A  90      -5.672  15.390 -18.585  1.00 13.26           C  
ATOM    703  CD2 TYR A  90      -7.072  13.568 -19.253  1.00 12.59           C  
ATOM    704  CE1 TYR A  90      -6.221  15.358 -17.315  1.00 12.79           C  
ATOM    705  CE2 TYR A  90      -7.628  13.526 -17.991  1.00 12.10           C  
ATOM    706  CZ  TYR A  90      -7.205  14.422 -17.028  1.00 12.40           C  
ATOM    707  OH  TYR A  90      -7.770  14.368 -15.770  1.00 12.13           O  
ATOM    708  HH  TYR A  90      -7.094  14.668 -15.097  1.00  0.00           H  
ATOM    709  HB2 TYR A  90      -6.021  13.949 -21.553  1.00  0.00           H  
ATOM    710  HB3 TYR A  90      -4.546  14.124 -20.886  1.00  0.00           H  
ATOM    711  H   TYR A  90      -7.452  15.746 -21.882  1.00  0.00           H  
ATOM    712  HD1 TYR A  90      -4.969  16.068 -18.801  1.00  0.00           H  
ATOM    713  HD2 TYR A  90      -7.385  12.925 -19.950  1.00  0.00           H  
ATOM    714  HE1 TYR A  90      -5.912  16.000 -16.614  1.00  0.00           H  
ATOM    715  HE2 TYR A  90      -8.332  12.850 -17.774  1.00  0.00           H  
ATOM    716  HA  TYR A  90      -4.959  16.572 -20.908  1.00  0.00           H  
ATOM    717  N   LYS A  91      -5.014  15.808 -23.934  1.00 18.40           N  
ATOM    718  CA  LYS A  91      -4.198  15.598 -25.122  1.00 19.77           C  
ATOM    719  C   LYS A  91      -3.087  16.631 -25.232  1.00 20.30           C  
ATOM    720  O   LYS A  91      -3.345  17.831 -25.203  1.00 20.43           O  
ATOM    721  CB  LYS A  91      -5.040  15.633 -26.387  1.00 20.88           C  
ATOM    722  CG  LYS A  91      -4.280  15.107 -27.588  1.00 22.19           C  
ATOM    723  CD  LYS A  91      -4.933  15.503 -28.888  1.00 23.32           C  
ATOM    724  CE  LYS A  91      -5.722  14.360 -29.479  1.00 23.61           C  
ATOM    725  NZ  LYS A  91      -5.343  14.164 -30.900  1.00 24.45           N1+
ATOM    726  HZ1 LYS A  91      -4.389  14.433 -31.034  1.00  0.00           H  
ATOM    727  HB2 LYS A  91      -5.857  15.074 -26.250  1.00  0.00           H  
ATOM    728  HB3 LYS A  91      -5.318  16.576 -26.567  1.00  0.00           H  
ATOM    729  HG2 LYS A  91      -3.349  15.471 -27.567  1.00  0.00           H  
ATOM    730  HG3 LYS A  91      -4.239  14.109 -27.535  1.00  0.00           H  
ATOM    731  HD2 LYS A  91      -5.546  16.276 -28.724  1.00  0.00           H  
ATOM    732  HD3 LYS A  91      -4.225  15.782 -29.538  1.00  0.00           H  
ATOM    733  HE2 LYS A  91      -5.534  13.523 -28.964  1.00  0.00           H  
ATOM    734  HE3 LYS A  91      -6.699  14.564 -29.421  1.00  0.00           H  
ATOM    735  HZ2 LYS A  91      -5.446  13.201 -31.148  1.00  0.00           H  
ATOM    736  HZ3 LYS A  91      -5.936  14.725 -31.476  1.00  0.00           H  
ATOM    737  H   LYS A  91      -6.003  15.932 -24.020  1.00  0.00           H  
ATOM    738  HA  LYS A  91      -3.788  14.692 -25.027  1.00  0.00           H  
ATOM    739  N   GLY A  92      -1.847  16.155 -25.323  1.00 20.59           N  
ATOM    740  CA  GLY A  92      -0.708  17.037 -25.472  1.00 21.31           C  
ATOM    741  C   GLY A  92      -0.148  17.587 -24.170  1.00 21.85           C  
ATOM    742  O   GLY A  92       0.778  18.399 -24.184  1.00 23.11           O  
ATOM    743  HA2 GLY A  92       0.019  16.532 -25.937  1.00  0.00           H  
ATOM    744  HA3 GLY A  92      -0.983  17.811 -26.044  1.00  0.00           H  
ATOM    745  H   GLY A  92      -1.699  15.167 -25.288  1.00  0.00           H  
ATOM    746  N   SER A  93      -0.704  17.163 -23.041  1.00 21.14           N  
ATOM    747  CA  SER A  93      -0.141  17.542 -21.744  1.00 20.93           C  
ATOM    748  C   SER A  93       0.884  16.492 -21.304  1.00 20.90           C  
ATOM    749  O   SER A  93       1.096  15.499 -22.003  1.00 20.96           O  
ATOM    750  CB  SER A  93      -1.240  17.723 -20.694  1.00 20.45           C  
ATOM    751  OG  SER A  93      -1.937  16.511 -20.462  1.00 19.91           O  
ATOM    752  HG  SER A  93      -2.712  16.455 -21.091  1.00  0.00           H  
ATOM    753  HB2 SER A  93      -0.828  18.034 -19.838  1.00  0.00           H  
ATOM    754  HB3 SER A  93      -1.887  18.416 -21.013  1.00  0.00           H  
ATOM    755  H   SER A  93      -1.516  16.580 -23.077  1.00  0.00           H  
ATOM    756  HA  SER A  93       0.323  18.424 -21.837  1.00  0.00           H  
ATOM    757  N   THR A  94       1.515  16.700 -20.155  1.00 20.83           N  
ATOM    758  CA  THR A  94       2.669  15.889 -19.778  1.00 21.14           C  
ATOM    759  C   THR A  94       2.507  15.222 -18.408  1.00 20.73           C  
ATOM    760  O   THR A  94       1.644  15.609 -17.611  1.00 20.44           O  
ATOM    761  CB  THR A  94       3.941  16.761 -19.715  1.00 21.93           C  
ATOM    762  OG1 THR A  94       3.845  17.645 -18.593  1.00 21.80           O  
ATOM    763  CG2 THR A  94       4.111  17.592 -20.995  1.00 22.61           C  
ATOM    764 HG21 THR A  94       4.181  16.984 -21.785  1.00  0.00           H  
ATOM    765  HG1 THR A  94       3.406  18.495 -18.885  1.00  0.00           H  
ATOM    766 HG22 THR A  94       3.321  18.193 -21.115  1.00  0.00           H  
ATOM    767 HG23 THR A  94       4.943  18.142 -20.917  1.00  0.00           H  
ATOM    768  H   THR A  94       1.196  17.421 -19.540  1.00  0.00           H  
ATOM    769  HA  THR A  94       2.743  15.180 -20.480  1.00  0.00           H  
ATOM    770  HB  THR A  94       4.733  16.157 -19.624  1.00  0.00           H  
ATOM    771  N   PHE A  95       3.333  14.211 -18.139  1.00 20.34           N  
ATOM    772  CA  PHE A  95       3.543  13.757 -16.766  1.00 20.12           C  
ATOM    773  C   PHE A  95       4.628  14.648 -16.177  1.00 20.77           C  
ATOM    774  O   PHE A  95       5.779  14.589 -16.615  1.00 21.36           O  
ATOM    775  CB  PHE A  95       3.999  12.296 -16.717  1.00 19.68           C  
ATOM    776  CG  PHE A  95       2.889  11.308 -16.910  1.00 18.63           C  
ATOM    777  CD1 PHE A  95       2.350  11.092 -18.170  1.00 18.17           C  
ATOM    778  CD2 PHE A  95       2.391  10.591 -15.832  1.00 18.09           C  
ATOM    779  CE1 PHE A  95       1.324  10.182 -18.355  1.00 17.69           C  
ATOM    780  CE2 PHE A  95       1.360   9.678 -16.004  1.00 17.63           C  
ATOM    781  CZ  PHE A  95       0.823   9.476 -17.268  1.00 17.36           C  
ATOM    782  HB2 PHE A  95       4.681  12.153 -17.435  1.00  0.00           H  
ATOM    783  HB3 PHE A  95       4.424  12.125 -15.827  1.00  0.00           H  
ATOM    784  H   PHE A  95       3.817  13.758 -18.888  1.00  0.00           H  
ATOM    785  HD1 PHE A  95       2.706  11.600 -18.954  1.00  0.00           H  
ATOM    786  HD2 PHE A  95       2.779  10.734 -14.921  1.00  0.00           H  
ATOM    787  HE1 PHE A  95       0.944  10.033 -19.268  1.00  0.00           H  
ATOM    788  HE2 PHE A  95       1.005   9.167 -15.221  1.00  0.00           H  
ATOM    789  HZ  PHE A  95       0.076   8.823 -17.396  1.00  0.00           H  
ATOM    790  HA  PHE A  95       2.687  13.814 -16.252  1.00  0.00           H  
ATOM    791  N   HIS A  96       4.264  15.474 -15.198  1.00 20.34           N  
ATOM    792  CA  HIS A  96       5.158  16.530 -14.726  1.00 20.99           C  
ATOM    793  C   HIS A  96       5.901  16.161 -13.442  1.00 21.38           C  
ATOM    794  O   HIS A  96       6.923  16.754 -13.121  1.00 21.67           O  
ATOM    795  CB  HIS A  96       4.385  17.843 -14.536  1.00 20.80           C  
ATOM    796  CG  HIS A  96       3.359  17.783 -13.438  1.00 20.32           C  
ATOM    797  ND1 HIS A  96       2.010  17.782 -13.690  1.00 19.98           N  
ATOM    798  CD2 HIS A  96       3.507  17.703 -12.099  1.00 20.14           C  
ATOM    799  CE1 HIS A  96       1.353  17.711 -12.535  1.00 19.46           C  
ATOM    800  NE2 HIS A  96       2.243  17.659 -11.561  1.00 19.64           N  
ATOM    801  HB2 HIS A  96       5.040  18.568 -14.322  1.00  0.00           H  
ATOM    802  HB3 HIS A  96       3.921  18.066 -15.393  1.00  0.00           H  
ATOM    803  H   HIS A  96       3.362  15.371 -14.778  1.00  0.00           H  
ATOM    804  HD2 HIS A  96       4.370  17.681 -11.596  1.00  0.00           H  
ATOM    805  HE1 HIS A  96       0.359  17.700 -12.425  1.00  0.00           H  
ATOM    806  HE2 HIS A  96       2.030  17.597 -10.586  1.00  0.00           H  
ATOM    807  HA  HIS A  96       5.854  16.649 -15.435  1.00  0.00           H  
ATOM    808  N   ARG A  97       5.379  15.193 -12.700  1.00 21.52           N  
ATOM    809  CA  ARG A  97       6.045  14.721 -11.492  1.00 22.49           C  
ATOM    810  C   ARG A  97       5.992  13.199 -11.446  1.00 22.14           C  
ATOM    811  O   ARG A  97       4.913  12.613 -11.489  1.00 21.67           O  
ATOM    812  CB  ARG A  97       5.398  15.312 -10.237  1.00 23.22           C  
ATOM    813  CG  ARG A  97       5.794  14.580  -8.957  1.00 24.62           C  
ATOM    814  CD  ARG A  97       5.927  15.523  -7.766  1.00 25.30           C  
ATOM    815  NE  ARG A  97       4.642  15.789  -7.133  1.00 26.57           N  
ATOM    816  CZ  ARG A  97       4.491  16.537  -6.047  1.00 27.12           C  
ATOM    817  NH1 ARG A  97       5.554  17.088  -5.476  1.00 26.60           N  
ATOM    818  NH2 ARG A  97       3.282  16.731  -5.532  1.00 27.94           N1+
ATOM    819 HH11 ARG A  97       6.464  16.940  -5.864  1.00  0.00           H  
ATOM    820 HH21 ARG A  97       2.482  16.313  -5.964  1.00  0.00           H  
ATOM    821  HB2 ARG A  97       5.672  16.271 -10.156  1.00  0.00           H  
ATOM    822  HB3 ARG A  97       4.403  15.266 -10.336  1.00  0.00           H  
ATOM    823  HG2 ARG A  97       5.098  13.893  -8.749  1.00  0.00           H  
ATOM    824  HG3 ARG A  97       6.670  14.121  -9.104  1.00  0.00           H  
ATOM    825  HD2 ARG A  97       6.541  15.112  -7.093  1.00  0.00           H  
ATOM    826  HD3 ARG A  97       6.319  16.388  -8.078  1.00  0.00           H  
ATOM    827  H   ARG A  97       4.512  14.778 -12.975  1.00  0.00           H  
ATOM    828  HE  ARG A  97       3.824  15.384  -7.541  1.00  0.00           H  
ATOM    829 HH12 ARG A  97       5.446  17.653  -4.658  1.00  0.00           H  
ATOM    830 HH22 ARG A  97       3.171  17.295  -4.714  1.00  0.00           H  
ATOM    831  HA  ARG A  97       6.999  15.022 -11.514  1.00  0.00           H  
ATOM    832  N   VAL A  98       7.159  12.562 -11.391  1.00 22.35           N  
ATOM    833  CA  VAL A  98       7.242  11.103 -11.362  1.00 22.25           C  
ATOM    834  C   VAL A  98       8.224  10.655 -10.287  1.00 22.90           C  
ATOM    835  O   VAL A  98       9.411  10.998 -10.334  1.00 23.47           O  
ATOM    836  CB  VAL A  98       7.690  10.523 -12.729  1.00 23.58           C  
ATOM    837  CG1 VAL A  98       7.853   9.012 -12.649  1.00 23.67           C  
ATOM    838  CG2 VAL A  98       6.695  10.895 -13.829  1.00 22.98           C  
ATOM    839 HG11 VAL A  98       8.541   8.784 -11.960  1.00  0.00           H  
ATOM    840 HG21 VAL A  98       5.792  10.529 -13.605  1.00  0.00           H  
ATOM    841 HG12 VAL A  98       6.983   8.592 -12.392  1.00  0.00           H  
ATOM    842 HG13 VAL A  98       8.142   8.668 -13.541  1.00  0.00           H  
ATOM    843 HG22 VAL A  98       6.632  11.891 -13.906  1.00  0.00           H  
ATOM    844 HG23 VAL A  98       7.009  10.509 -14.697  1.00  0.00           H  
ATOM    845  H   VAL A  98       8.004  13.097 -11.370  1.00  0.00           H  
ATOM    846  HA  VAL A  98       6.326  10.758 -11.158  1.00  0.00           H  
ATOM    847  HB  VAL A  98       8.578  10.925 -12.958  1.00  0.00           H  
ATOM    848  N   ILE A  99       7.733   9.893  -9.314  1.00 22.52           N  
ATOM    849  CA  ILE A  99       8.586   9.445  -8.217  1.00 23.19           C  
ATOM    850  C   ILE A  99       8.635   7.929  -8.116  1.00 23.41           C  
ATOM    851  O   ILE A  99       7.631   7.291  -7.806  1.00 22.80           O  
ATOM    852  CB  ILE A  99       8.148  10.054  -6.873  1.00 22.99           C  
ATOM    853  CG1 ILE A  99       8.267  11.574  -6.939  1.00 22.98           C  
ATOM    854  CG2 ILE A  99       9.005   9.518  -5.738  1.00 23.49           C  
ATOM    855  CD1 ILE A  99       7.701  12.275  -5.741  1.00 23.02           C  
ATOM    856 HG21 ILE A  99       8.915   8.524  -5.688  1.00  0.00           H  
ATOM    857 HD11 ILE A  99       6.729  12.055  -5.651  1.00  0.00           H  
ATOM    858 HG12 ILE A  99       9.234  11.814  -7.020  1.00  0.00           H  
ATOM    859 HG13 ILE A  99       7.783  11.897  -7.753  1.00  0.00           H  
ATOM    860 HG22 ILE A  99       9.965   9.750  -5.900  1.00  0.00           H  
ATOM    861 HG23 ILE A  99       8.700   9.929  -4.878  1.00  0.00           H  
ATOM    862 HD12 ILE A  99       8.180  11.975  -4.916  1.00  0.00           H  
ATOM    863 HD13 ILE A  99       7.815  13.261  -5.857  1.00  0.00           H  
ATOM    864  H   ILE A  99       6.770   9.623  -9.333  1.00  0.00           H  
ATOM    865  HA  ILE A  99       9.509   9.771  -8.426  1.00  0.00           H  
ATOM    866  HB  ILE A  99       7.197   9.800  -6.700  1.00  0.00           H  
ATOM    867  N   PRO A 100       9.814   7.347  -8.369  1.00 24.28           N  
ATOM    868  CA  PRO A 100       9.916   5.886  -8.425  1.00 24.32           C  
ATOM    869  C   PRO A 100       9.514   5.229  -7.111  1.00 24.09           C  
ATOM    870  O   PRO A 100       9.792   5.768  -6.035  1.00 24.35           O  
ATOM    871  CB  PRO A 100      11.397   5.649  -8.734  1.00 25.17           C  
ATOM    872  CG  PRO A 100      11.861   6.924  -9.373  1.00 25.45           C  
ATOM    873  CD  PRO A 100      11.117   7.992  -8.623  1.00 25.08           C  
ATOM    874  HB2 PRO A 100      11.909   5.465  -7.895  1.00  0.00           H  
ATOM    875  HB3 PRO A 100      11.510   4.877  -9.360  1.00  0.00           H  
ATOM    876  HG2 PRO A 100      12.850   7.036  -9.271  1.00  0.00           H  
ATOM    877  HG3 PRO A 100      11.630   6.943 -10.346  1.00  0.00           H  
ATOM    878  HD2 PRO A 100      11.013   8.819  -9.174  1.00  0.00           H  
ATOM    879  HD3 PRO A 100      11.580   8.227  -7.768  1.00  0.00           H  
ATOM    880  HA  PRO A 100       9.300   5.488  -9.104  1.00  0.00           H  
ATOM    881  N   SER A 101       8.833   4.091  -7.223  1.00 23.58           N  
ATOM    882  CA  SER A 101       8.292   3.365  -6.076  1.00 23.20           C  
ATOM    883  C   SER A 101       7.282   4.226  -5.310  1.00 22.57           C  
ATOM    884  O   SER A 101       7.165   4.123  -4.091  1.00 22.86           O  
ATOM    885  CB  SER A 101       9.414   2.872  -5.155  1.00 23.96           C  
ATOM    886  OG  SER A 101      10.349   2.083  -5.873  1.00 24.43           O  
ATOM    887  HG  SER A 101       9.878   1.622  -6.624  1.00  0.00           H  
ATOM    888  HB2 SER A 101       9.884   3.660  -4.758  1.00  0.00           H  
ATOM    889  HB3 SER A 101       9.019   2.324  -4.419  1.00  0.00           H  
ATOM    890  H   SER A 101       8.684   3.714  -8.138  1.00  0.00           H  
ATOM    891  HA  SER A 101       7.809   2.560  -6.421  1.00  0.00           H  
ATOM    892  N   PHE A 102       6.552   5.067  -6.042  1.00 21.45           N  
ATOM    893  CA  PHE A 102       5.474   5.863  -5.464  1.00 20.54           C  
ATOM    894  C   PHE A 102       4.356   6.071  -6.490  1.00 19.25           C  
ATOM    895  O   PHE A 102       3.345   5.361  -6.458  1.00 18.88           O  
ATOM    896  CB  PHE A 102       6.016   7.195  -4.932  1.00 21.21           C  
ATOM    897  CG  PHE A 102       4.976   8.070  -4.267  1.00 21.08           C  
ATOM    898  CD1 PHE A 102       3.785   7.538  -3.781  1.00 20.91           C  
ATOM    899  CD2 PHE A 102       5.199   9.430  -4.127  1.00 21.33           C  
ATOM    900  CE1 PHE A 102       2.839   8.348  -3.175  1.00 20.74           C  
ATOM    901  CE2 PHE A 102       4.259  10.247  -3.520  1.00 21.31           C  
ATOM    902  CZ  PHE A 102       3.075   9.704  -3.044  1.00 21.03           C  
ATOM    903  HB2 PHE A 102       6.735   6.999  -4.266  1.00  0.00           H  
ATOM    904  HB3 PHE A 102       6.411   7.703  -5.698  1.00  0.00           H  
ATOM    905  H   PHE A 102       6.749   5.157  -7.019  1.00  0.00           H  
ATOM    906  HD1 PHE A 102       3.610   6.557  -3.870  1.00  0.00           H  
ATOM    907  HD2 PHE A 102       6.050   9.829  -4.470  1.00  0.00           H  
ATOM    908  HE1 PHE A 102       1.986   7.953  -2.832  1.00  0.00           H  
ATOM    909  HE2 PHE A 102       4.434  11.227  -3.425  1.00  0.00           H  
ATOM    910  HZ  PHE A 102       2.394  10.291  -2.607  1.00  0.00           H  
ATOM    911  HA  PHE A 102       5.085   5.367  -4.688  1.00  0.00           H  
ATOM    912  N   MET A 103       4.528   7.032  -7.397  1.00 18.23           N  
ATOM    913  CA  MET A 103       3.477   7.321  -8.372  1.00 17.01           C  
ATOM    914  C   MET A 103       3.965   8.140  -9.565  1.00 16.34           C  
ATOM    915  O   MET A 103       5.072   8.693  -9.545  1.00 16.29           O  
ATOM    916  CB  MET A 103       2.290   8.027  -7.690  1.00 16.72           C  
ATOM    917  CG  MET A 103       2.632   9.335  -6.986  1.00 16.89           C  
ATOM    918  SD  MET A 103       2.623  10.749  -8.095  1.00 18.83           S  
ATOM    919  CE  MET A 103       4.316  11.329  -7.901  1.00 12.96           C  
ATOM    920  HE1 MET A 103       4.483  11.567  -6.944  1.00  0.00           H  
ATOM    921  HB2 MET A 103       1.600   8.219  -8.387  1.00  0.00           H  
ATOM    922  HB3 MET A 103       1.902   7.401  -7.013  1.00  0.00           H  
ATOM    923  HG2 MET A 103       1.964   9.492  -6.259  1.00  0.00           H  
ATOM    924  HG3 MET A 103       3.542   9.253  -6.579  1.00  0.00           H  
ATOM    925  HE2 MET A 103       4.954  10.608  -8.172  1.00  0.00           H  
ATOM    926  HE3 MET A 103       4.453  12.134  -8.478  1.00  0.00           H  
ATOM    927  H   MET A 103       5.379   7.557  -7.411  1.00  0.00           H  
ATOM    928  HA  MET A 103       3.180   6.438  -8.736  1.00  0.00           H  
ATOM    929  N   CYS A 104       3.123   8.210 -10.594  1.00 15.41           N  
ATOM    930  CA  CYS A 104       3.350   9.071 -11.746  1.00 14.98           C  
ATOM    931  C   CYS A 104       2.172  10.017 -11.817  1.00 14.37           C  
ATOM    932  O   CYS A 104       1.029   9.575 -11.855  1.00 13.93           O  
ATOM    933  CB  CYS A 104       3.412   8.254 -13.040  1.00 14.87           C  
ATOM    934  SG  CYS A 104       4.432   6.794 -12.945  1.00 13.81           S  
ATOM    935  HG  CYS A 104       4.406   6.171 -14.120  1.00  0.00           H  
ATOM    936  HB2 CYS A 104       2.482   7.973 -13.278  1.00  0.00           H  
ATOM    937  HB3 CYS A 104       3.770   8.840 -13.765  1.00  0.00           H  
ATOM    938  H   CYS A 104       2.298   7.646 -10.576  1.00  0.00           H  
ATOM    939  HA  CYS A 104       4.218   9.557 -11.648  1.00  0.00           H  
ATOM    940  N   GLN A 105       2.449  11.316 -11.845  1.00 14.42           N  
ATOM    941  CA  GLN A 105       1.400  12.325 -11.772  1.00 14.34           C  
ATOM    942  C   GLN A 105       1.327  13.156 -13.054  1.00 14.18           C  
ATOM    943  O   GLN A 105       2.353  13.480 -13.643  1.00 14.17           O  
ATOM    944  CB  GLN A 105       1.644  13.230 -10.560  1.00 14.75           C  
ATOM    945  CG  GLN A 105       0.611  14.327 -10.370  1.00 14.53           C  
ATOM    946  CD  GLN A 105       0.855  15.136  -9.116  1.00 14.88           C  
ATOM    947  OE1 GLN A 105       1.592  14.710  -8.224  1.00 15.05           O  
ATOM    948  NE2 GLN A 105       0.234  16.315  -9.035  1.00 14.64           N  
ATOM    949 HE21 GLN A 105      -0.357  16.621  -9.781  1.00  0.00           H  
ATOM    950  HB2 GLN A 105       1.650  12.659  -9.739  1.00  0.00           H  
ATOM    951  HB3 GLN A 105       2.541  13.659 -10.664  1.00  0.00           H  
ATOM    952  HG2 GLN A 105       0.640  14.939 -11.160  1.00  0.00           H  
ATOM    953  HG3 GLN A 105      -0.297  13.911 -10.314  1.00  0.00           H  
ATOM    954  H   GLN A 105       3.403  11.609 -11.919  1.00  0.00           H  
ATOM    955 HE22 GLN A 105       0.359  16.892  -8.228  1.00  0.00           H  
ATOM    956  HA  GLN A 105       0.522  11.859 -11.668  1.00  0.00           H  
ATOM    957  N   ALA A 106       0.113  13.497 -13.477  1.00 13.55           N  
ATOM    958  CA  ALA A 106      -0.089  14.267 -14.699  1.00 13.21           C  
ATOM    959  C   ALA A 106      -1.387  15.066 -14.622  1.00 13.09           C  
ATOM    960  O   ALA A 106      -2.053  15.088 -13.585  1.00 12.36           O  
ATOM    961  CB  ALA A 106      -0.126  13.328 -15.898  1.00 13.18           C  
ATOM    962  HB1 ALA A 106       0.180  12.417 -15.622  1.00  0.00           H  
ATOM    963  HB2 ALA A 106      -1.060  13.266 -16.250  1.00  0.00           H  
ATOM    964  HB3 ALA A 106       0.479  13.686 -16.610  1.00  0.00           H  
ATOM    965  H   ALA A 106      -0.683  13.218 -12.942  1.00  0.00           H  
ATOM    966  HA  ALA A 106       0.671  14.907 -14.804  1.00  0.00           H  
ATOM    967  N   GLY A 107      -1.751  15.720 -15.722  1.00 13.81           N  
ATOM    968  CA  GLY A 107      -3.068  16.329 -15.831  1.00 13.85           C  
ATOM    969  C   GLY A 107      -3.126  17.847 -15.747  1.00 14.37           C  
ATOM    970  O   GLY A 107      -4.209  18.439 -15.816  1.00 14.29           O  
ATOM    971  HA2 GLY A 107      -3.458  16.056 -16.710  1.00  0.00           H  
ATOM    972  HA3 GLY A 107      -3.636  15.961 -15.094  1.00  0.00           H  
ATOM    973  H   GLY A 107      -1.109  15.794 -16.485  1.00  0.00           H  
ATOM    974  N   ASP A 108      -1.976  18.493 -15.592  1.00 15.11           N  
ATOM    975  CA  ASP A 108      -1.952  19.951 -15.587  1.00 16.07           C  
ATOM    976  C   ASP A 108      -1.807  20.453 -17.021  1.00 17.48           C  
ATOM    977  O   ASP A 108      -0.700  20.722 -17.480  1.00 18.01           O  
ATOM    978  CB  ASP A 108      -0.804  20.473 -14.719  1.00 16.06           C  
ATOM    979  CG  ASP A 108      -0.773  21.995 -14.635  1.00 16.41           C  
ATOM    980  OD1 ASP A 108      -1.572  22.654 -15.335  1.00 16.49           O  
ATOM    981  OD2 ASP A 108       0.060  22.535 -13.872  1.00 16.69           O1-
ATOM    982  HB2 ASP A 108      -0.906  20.101 -13.796  1.00  0.00           H  
ATOM    983  HB3 ASP A 108       0.061  20.154 -15.104  1.00  0.00           H  
ATOM    984  H   ASP A 108      -1.126  17.979 -15.480  1.00  0.00           H  
ATOM    985  HA  ASP A 108      -2.808  20.292 -15.198  1.00  0.00           H  
ATOM    986  N   PHE A 109      -2.930  20.592 -17.721  1.00 18.34           N  
ATOM    987  CA  PHE A 109      -2.901  21.006 -19.124  1.00 19.60           C  
ATOM    988  C   PHE A 109      -2.955  22.524 -19.305  1.00 21.25           C  
ATOM    989  O   PHE A 109      -2.888  23.017 -20.429  1.00 22.16           O  
ATOM    990  CB  PHE A 109      -4.025  20.330 -19.929  1.00 19.18           C  
ATOM    991  CG  PHE A 109      -5.402  20.536 -19.354  1.00 18.61           C  
ATOM    992  CD1 PHE A 109      -6.109  21.709 -19.602  1.00 19.02           C  
ATOM    993  CD2 PHE A 109      -5.999  19.547 -18.587  1.00 17.83           C  
ATOM    994  CE1 PHE A 109      -7.381  21.901 -19.074  1.00 18.85           C  
ATOM    995  CE2 PHE A 109      -7.273  19.729 -18.053  1.00 17.60           C  
ATOM    996  CZ  PHE A 109      -7.964  20.907 -18.293  1.00 18.04           C  
ATOM    997  HB2 PHE A 109      -4.012  20.698 -20.859  1.00  0.00           H  
ATOM    998  HB3 PHE A 109      -3.842  19.348 -19.964  1.00  0.00           H  
ATOM    999  H   PHE A 109      -3.809  20.411 -17.280  1.00  0.00           H  
ATOM   1000  HD1 PHE A 109      -5.697  22.423 -20.167  1.00  0.00           H  
ATOM   1001  HD2 PHE A 109      -5.509  18.693 -18.414  1.00  0.00           H  
ATOM   1002  HE1 PHE A 109      -7.876  22.752 -19.255  1.00  0.00           H  
ATOM   1003  HE2 PHE A 109      -7.689  19.009 -17.496  1.00  0.00           H  
ATOM   1004  HZ  PHE A 109      -8.877  21.043 -17.907  1.00  0.00           H  
ATOM   1005  HA  PHE A 109      -2.019  20.702 -19.481  1.00  0.00           H  
ATOM   1006  N   THR A 110      -3.094  23.261 -18.206  1.00 21.75           N  
ATOM   1007  CA  THR A 110      -3.090  24.720 -18.277  1.00 23.40           C  
ATOM   1008  C   THR A 110      -1.699  25.306 -18.026  1.00 25.08           C  
ATOM   1009  O   THR A 110      -1.239  26.140 -18.802  1.00 25.96           O  
ATOM   1010  CB  THR A 110      -4.113  25.382 -17.307  1.00 18.32           C  
ATOM   1011  OG1 THR A 110      -3.875  24.950 -15.965  1.00 18.08           O  
ATOM   1012  CG2 THR A 110      -5.544  25.032 -17.692  1.00 18.16           C  
ATOM   1013 HG21 THR A 110      -5.731  25.352 -18.621  1.00  0.00           H  
ATOM   1014  HG1 THR A 110      -3.101  24.318 -15.959  1.00  0.00           H  
ATOM   1015 HG22 THR A 110      -5.670  24.040 -17.658  1.00  0.00           H  
ATOM   1016 HG23 THR A 110      -6.172  25.472 -17.050  1.00  0.00           H  
ATOM   1017  H   THR A 110      -3.202  22.810 -17.320  1.00  0.00           H  
ATOM   1018  HA  THR A 110      -3.369  24.933 -19.213  1.00  0.00           H  
ATOM   1019  HB  THR A 110      -3.994  26.372 -17.373  1.00  0.00           H  
ATOM   1020  N   ASN A 111      -1.035  24.877 -16.949  1.00 25.49           N  
ATOM   1021  CA  ASN A 111       0.250  25.474 -16.552  1.00 26.72           C  
ATOM   1022  C   ASN A 111       1.453  24.548 -16.708  1.00 26.96           C  
ATOM   1023  O   ASN A 111       2.602  24.983 -16.604  1.00 27.58           O  
ATOM   1024  CB  ASN A 111       0.190  25.994 -15.117  1.00 27.12           C  
ATOM   1025  CG  ASN A 111      -0.791  27.138 -14.954  1.00 28.09           C  
ATOM   1026  OD1 ASN A 111      -1.065  27.868 -15.902  1.00 29.15           O  
ATOM   1027  ND2 ASN A 111      -1.319  27.304 -13.747  1.00 27.90           N  
ATOM   1028 HD21 ASN A 111      -1.063  26.688 -13.001  1.00  0.00           H  
ATOM   1029  HB2 ASN A 111      -0.085  25.246 -14.514  1.00  0.00           H  
ATOM   1030  HB3 ASN A 111       1.100  26.311 -14.850  1.00  0.00           H  
ATOM   1031  H   ASN A 111      -1.419  24.134 -16.401  1.00  0.00           H  
ATOM   1032 HD22 ASN A 111      -1.973  28.044 -13.584  1.00  0.00           H  
ATOM   1033  HA  ASN A 111       0.390  26.230 -17.192  1.00  0.00           H  
ATOM   1034  N   HIS A 112       1.184  23.266 -16.923  1.00 26.52           N  
ATOM   1035  CA  HIS A 112       2.234  22.283 -17.185  1.00 26.47           C  
ATOM   1036  C   HIS A 112       3.307  22.150 -16.098  1.00 26.20           C  
ATOM   1037  O   HIS A 112       4.434  21.746 -16.385  1.00 27.05           O  
ATOM   1038  CB  HIS A 112       2.889  22.586 -18.535  1.00 27.53           C  
ATOM   1039  CG  HIS A 112       1.903  22.712 -19.654  1.00 27.87           C  
ATOM   1040  ND1 HIS A 112       1.457  23.931 -20.108  1.00 27.79           N  
ATOM   1041  CD2 HIS A 112       1.315  21.775 -20.434  1.00 28.46           C  
ATOM   1042  CE1 HIS A 112       0.614  23.742 -21.113  1.00 28.02           C  
ATOM   1043  NE2 HIS A 112       0.512  22.441 -21.327  1.00 28.56           N  
ATOM   1044  HB2 HIS A 112       3.398  23.443 -18.459  1.00  0.00           H  
ATOM   1045  HB3 HIS A 112       3.527  21.848 -18.754  1.00  0.00           H  
ATOM   1046  H   HIS A 112       0.231  22.963 -16.907  1.00  0.00           H  
ATOM   1047  HD2 HIS A 112       1.442  20.785 -20.371  1.00  0.00           H  
ATOM   1048  HE1 HIS A 112       0.137  24.459 -21.621  1.00  0.00           H  
ATOM   1049  HE2 HIS A 112      -0.057  22.012 -22.028  1.00  0.00           H  
ATOM   1050  HA  HIS A 112       1.772  21.397 -17.193  1.00  0.00           H  
ATOM   1051  N   ASN A 113       2.968  22.476 -14.855  1.00 24.95           N  
ATOM   1052  CA  ASN A 113       3.967  22.405 -13.786  1.00 24.19           C  
ATOM   1053  C   ASN A 113       3.427  21.939 -12.439  1.00 23.05           C  
ATOM   1054  O   ASN A 113       4.143  21.967 -11.438  1.00 23.49           O  
ATOM   1055  CB  ASN A 113       4.700  23.737 -13.632  1.00 24.55           C  
ATOM   1056  CG  ASN A 113       3.768  24.891 -13.302  1.00 24.70           C  
ATOM   1057  OD1 ASN A 113       2.605  24.699 -12.936  1.00 23.99           O  
ATOM   1058  ND2 ASN A 113       4.284  26.104 -13.433  1.00 25.41           N  
ATOM   1059 HD21 ASN A 113       5.231  26.215 -13.732  1.00  0.00           H  
ATOM   1060  HB2 ASN A 113       5.374  23.649 -12.899  1.00  0.00           H  
ATOM   1061  HB3 ASN A 113       5.175  23.944 -14.487  1.00  0.00           H  
ATOM   1062  H   ASN A 113       2.035  22.769 -14.650  1.00  0.00           H  
ATOM   1063 HD22 ASN A 113       3.725  26.908 -13.232  1.00  0.00           H  
ATOM   1064  HA  ASN A 113       4.608  21.696 -14.079  1.00  0.00           H  
ATOM   1065  N   GLY A 114       2.169  21.524 -12.412  1.00 21.56           N  
ATOM   1066  CA  GLY A 114       1.571  21.055 -11.179  1.00 20.94           C  
ATOM   1067  C   GLY A 114       0.742  22.088 -10.437  1.00 20.66           C  
ATOM   1068  O   GLY A 114       0.205  21.795  -9.376  1.00 20.73           O  
ATOM   1069  HA2 GLY A 114       0.982  20.276 -11.394  1.00  0.00           H  
ATOM   1070  HA3 GLY A 114       2.305  20.749 -10.572  1.00  0.00           H  
ATOM   1071  H   GLY A 114       1.627  21.534 -13.252  1.00  0.00           H  
ATOM   1072  N   THR A 115       0.616  23.292 -10.983  1.00 20.38           N  
ATOM   1073  CA  THR A 115      -0.190  24.313 -10.323  1.00 20.13           C  
ATOM   1074  C   THR A 115      -1.561  24.488 -10.953  1.00 20.24           C  
ATOM   1075  O   THR A 115      -2.418  25.184 -10.401  1.00 21.18           O  
ATOM   1076  CB  THR A 115       0.490  25.693 -10.356  1.00 20.45           C  
ATOM   1077  OG1 THR A 115       0.645  26.121 -11.717  1.00 20.55           O  
ATOM   1078  CG2 THR A 115       1.844  25.650  -9.655  1.00 20.72           C  
ATOM   1079 HG21 THR A 115       1.722  25.374  -8.702  1.00  0.00           H  
ATOM   1080  HG1 THR A 115       1.211  25.456 -12.205  1.00  0.00           H  
ATOM   1081 HG22 THR A 115       2.439  24.988 -10.111  1.00  0.00           H  
ATOM   1082 HG23 THR A 115       2.260  26.559  -9.693  1.00  0.00           H  
ATOM   1083  H   THR A 115       1.074  23.498 -11.848  1.00  0.00           H  
ATOM   1084  HA  THR A 115      -0.286  23.984  -9.384  1.00  0.00           H  
ATOM   1085  HB  THR A 115      -0.089  26.347  -9.868  1.00  0.00           H  
ATOM   1086  N   GLY A 116      -1.778  23.874 -12.106  1.00 19.27           N  
ATOM   1087  CA  GLY A 116      -2.951  24.213 -12.886  1.00 18.87           C  
ATOM   1088  C   GLY A 116      -3.894  23.076 -13.185  1.00 18.08           C  
ATOM   1089  O   GLY A 116      -3.940  22.079 -12.462  1.00 17.59           O  
ATOM   1090  HA2 GLY A 116      -3.460  24.914 -12.387  1.00  0.00           H  
ATOM   1091  HA3 GLY A 116      -2.643  24.595 -13.757  1.00  0.00           H  
ATOM   1092  H   GLY A 116      -1.137  23.180 -12.436  1.00  0.00           H  
ATOM   1093  N   GLY A 117      -4.640  23.233 -14.275  1.00 17.77           N  
ATOM   1094  CA  GLY A 117      -5.676  22.293 -14.640  1.00 16.81           C  
ATOM   1095  C   GLY A 117      -7.018  22.808 -14.170  1.00 16.35           C  
ATOM   1096  O   GLY A 117      -7.082  23.675 -13.303  1.00 16.55           O  
ATOM   1097  HA2 GLY A 117      -5.689  22.180 -15.633  1.00  0.00           H  
ATOM   1098  HA3 GLY A 117      -5.490  21.407 -14.215  1.00  0.00           H  
ATOM   1099  H   GLY A 117      -4.479  24.027 -14.860  1.00  0.00           H  
ATOM   1100  N   LYS A 118      -8.086  22.285 -14.757  1.00 15.56           N  
ATOM   1101  CA  LYS A 118      -9.441  22.598 -14.323  1.00 14.92           C  
ATOM   1102  C   LYS A 118     -10.333  21.393 -14.592  1.00 14.16           C  
ATOM   1103  O   LYS A 118      -9.963  20.503 -15.351  1.00 13.70           O  
ATOM   1104  CB  LYS A 118      -9.970  23.847 -15.032  1.00 15.17           C  
ATOM   1105  CG  LYS A 118     -10.011  23.759 -16.542  1.00 15.50           C  
ATOM   1106  CD  LYS A 118     -10.449  25.087 -17.164  1.00 16.31           C  
ATOM   1107  CE  LYS A 118     -10.418  25.013 -18.685  1.00 16.66           C  
ATOM   1108  NZ  LYS A 118     -10.453  26.355 -19.334  1.00 17.38           N1+
ATOM   1109  HZ1 LYS A 118     -11.290  26.835 -19.069  1.00  0.00           H  
ATOM   1110  HB2 LYS A 118     -10.899  24.021 -14.705  1.00  0.00           H  
ATOM   1111  HB3 LYS A 118      -9.387  24.620 -14.781  1.00  0.00           H  
ATOM   1112  HG2 LYS A 118      -9.101  23.522 -16.880  1.00  0.00           H  
ATOM   1113  HG3 LYS A 118     -10.655  23.043 -16.811  1.00  0.00           H  
ATOM   1114  HD2 LYS A 118     -11.378  25.300 -16.864  1.00  0.00           H  
ATOM   1115  HD3 LYS A 118      -9.833  25.813 -16.858  1.00  0.00           H  
ATOM   1116  HE2 LYS A 118      -9.581  24.542 -18.966  1.00  0.00           H  
ATOM   1117  HE3 LYS A 118     -11.208  24.485 -18.997  1.00  0.00           H  
ATOM   1118  HZ2 LYS A 118      -9.663  26.893 -19.040  1.00  0.00           H  
ATOM   1119  HZ3 LYS A 118     -10.430  26.238 -20.327  1.00  0.00           H  
ATOM   1120  H   LYS A 118      -7.957  21.655 -15.523  1.00  0.00           H  
ATOM   1121  HA  LYS A 118      -9.440  22.797 -13.342  1.00  0.00           H  
ATOM   1122  N   SER A 119     -11.500  21.344 -13.956  1.00 14.17           N  
ATOM   1123  CA  SER A 119     -12.422  20.241 -14.194  1.00 13.78           C  
ATOM   1124  C   SER A 119     -13.472  20.674 -15.210  1.00 13.97           C  
ATOM   1125  O   SER A 119     -13.502  21.839 -15.630  1.00 14.40           O  
ATOM   1126  CB  SER A 119     -13.082  19.781 -12.889  1.00 13.81           C  
ATOM   1127  OG  SER A 119     -14.177  20.611 -12.533  1.00 14.20           O  
ATOM   1128  HG  SER A 119     -13.850  21.548 -12.411  1.00  0.00           H  
ATOM   1129  HB2 SER A 119     -13.406  18.842 -13.002  1.00  0.00           H  
ATOM   1130  HB3 SER A 119     -12.403  19.805 -12.155  1.00  0.00           H  
ATOM   1131  H   SER A 119     -11.746  22.068 -13.311  1.00  0.00           H  
ATOM   1132  HA  SER A 119     -11.911  19.463 -14.560  1.00  0.00           H  
ATOM   1133  N   ILE A 120     -14.336  19.746 -15.606  1.00 13.67           N  
ATOM   1134  CA  ILE A 120     -15.404  20.101 -16.532  1.00 14.21           C  
ATOM   1135  C   ILE A 120     -16.503  20.880 -15.804  1.00 14.65           C  
ATOM   1136  O   ILE A 120     -17.380  21.466 -16.436  1.00 15.44           O  
ATOM   1137  CB  ILE A 120     -15.995  18.872 -17.287  1.00 11.62           C  
ATOM   1138  CG1 ILE A 120     -16.770  17.959 -16.341  1.00 11.89           C  
ATOM   1139  CG2 ILE A 120     -14.887  18.077 -18.021  1.00 11.33           C  
ATOM   1140  CD1 ILE A 120     -17.306  16.699 -17.010  1.00 11.62           C  
ATOM   1141 HG21 ILE A 120     -14.039  18.606 -18.024  1.00  0.00           H  
ATOM   1142 HD11 ILE A 120     -17.923  16.949 -17.755  1.00  0.00           H  
ATOM   1143 HG12 ILE A 120     -16.163  17.688 -15.593  1.00  0.00           H  
ATOM   1144 HG13 ILE A 120     -17.542  18.471 -15.964  1.00  0.00           H  
ATOM   1145 HG22 ILE A 120     -14.728  17.209 -17.552  1.00  0.00           H  
ATOM   1146 HG23 ILE A 120     -15.180  17.904 -18.962  1.00  0.00           H  
ATOM   1147 HD12 ILE A 120     -16.546  16.165 -17.382  1.00  0.00           H  
ATOM   1148 HD13 ILE A 120     -17.799  16.154 -16.331  1.00  0.00           H  
ATOM   1149  H   ILE A 120     -14.255  18.807 -15.271  1.00  0.00           H  
ATOM   1150  HA  ILE A 120     -14.996  20.687 -17.233  1.00  0.00           H  
ATOM   1151  HB  ILE A 120     -16.633  19.223 -17.972  1.00  0.00           H  
ATOM   1152  N   TYR A 121     -16.428  20.920 -14.475  1.00 14.36           N  
ATOM   1153  CA  TYR A 121     -17.482  21.548 -13.664  1.00 14.65           C  
ATOM   1154  C   TYR A 121     -17.197  22.991 -13.246  1.00 14.73           C  
ATOM   1155  O   TYR A 121     -18.108  23.726 -12.875  1.00 14.76           O  
ATOM   1156  CB  TYR A 121     -17.720  20.739 -12.388  1.00 14.52           C  
ATOM   1157  CG  TYR A 121     -17.964  19.279 -12.630  1.00 14.29           C  
ATOM   1158  CD1 TYR A 121     -19.091  18.852 -13.333  1.00 14.65           C  
ATOM   1159  CD2 TYR A 121     -17.079  18.318 -12.148  1.00 13.81           C  
ATOM   1160  CE1 TYR A 121     -19.319  17.507 -13.564  1.00 14.58           C  
ATOM   1161  CE2 TYR A 121     -17.298  16.973 -12.373  1.00 13.56           C  
ATOM   1162  CZ  TYR A 121     -18.417  16.575 -13.078  1.00 14.22           C  
ATOM   1163  OH  TYR A 121     -18.633  15.239 -13.302  1.00 14.35           O  
ATOM   1164  HH  TYR A 121     -17.890  14.714 -12.885  1.00  0.00           H  
ATOM   1165  HB2 TYR A 121     -16.917  20.833 -11.800  1.00  0.00           H  
ATOM   1166  HB3 TYR A 121     -18.516  21.119 -11.916  1.00  0.00           H  
ATOM   1167  H   TYR A 121     -15.637  20.514 -14.018  1.00  0.00           H  
ATOM   1168  HD1 TYR A 121     -19.744  19.528 -13.674  1.00  0.00           H  
ATOM   1169  HD2 TYR A 121     -16.273  18.606 -11.631  1.00  0.00           H  
ATOM   1170  HE1 TYR A 121     -20.125  17.212 -14.077  1.00  0.00           H  
ATOM   1171  HE2 TYR A 121     -16.652  16.293 -12.028  1.00  0.00           H  
ATOM   1172  HA  TYR A 121     -18.284  21.561 -14.261  1.00  0.00           H  
ATOM   1173  N   GLY A 122     -15.922  23.373 -13.287  1.00 14.91           N  
ATOM   1174  CA  GLY A 122     -15.441  24.623 -12.717  1.00 15.19           C  
ATOM   1175  C   GLY A 122     -13.969  24.419 -12.385  1.00 15.07           C  
ATOM   1176  O   GLY A 122     -13.402  23.392 -12.768  1.00 14.71           O  
ATOM   1177  HA2 GLY A 122     -15.547  25.367 -13.377  1.00  0.00           H  
ATOM   1178  HA3 GLY A 122     -15.955  24.847 -11.889  1.00  0.00           H  
ATOM   1179  H   GLY A 122     -15.261  22.770 -13.732  1.00  0.00           H  
ATOM   1180  N   SER A 123     -13.339  25.356 -11.682  1.00 15.22           N  
ATOM   1181  CA  SER A 123     -11.914  25.197 -11.385  1.00 15.67           C  
ATOM   1182  C   SER A 123     -11.646  24.007 -10.478  1.00 16.23           C  
ATOM   1183  O   SER A 123     -10.640  23.316 -10.646  1.00 16.48           O  
ATOM   1184  CB  SER A 123     -11.300  26.476 -10.813  1.00 16.03           C  
ATOM   1185  OG  SER A 123     -11.880  26.821  -9.571  1.00 16.27           O  
ATOM   1186  HG  SER A 123     -11.167  26.834  -8.871  1.00  0.00           H  
ATOM   1187  HB2 SER A 123     -10.317  26.338 -10.687  1.00  0.00           H  
ATOM   1188  HB3 SER A 123     -11.443  27.225 -11.459  1.00  0.00           H  
ATOM   1189  H   SER A 123     -13.834  26.163 -11.359  1.00  0.00           H  
ATOM   1190  HA  SER A 123     -11.464  25.012 -12.259  1.00  0.00           H  
ATOM   1191  N   ARG A 124     -12.541  23.783  -9.512  1.00 16.32           N  
ATOM   1192  CA  ARG A 124     -12.393  22.704  -8.530  1.00 16.33           C  
ATOM   1193  C   ARG A 124     -13.741  22.068  -8.247  1.00 15.43           C  
ATOM   1194  O   ARG A 124     -14.772  22.721  -8.408  1.00 15.33           O  
ATOM   1195  CB  ARG A 124     -11.709  23.214  -7.253  1.00 17.37           C  
ATOM   1196  CG  ARG A 124     -10.372  23.971  -7.476  1.00 18.58           C  
ATOM   1197  CD  ARG A 124      -9.223  23.064  -7.941  1.00 18.37           C  
ATOM   1198  NE  ARG A 124      -7.971  23.793  -8.173  1.00 18.72           N  
ATOM   1199  CZ  ARG A 124      -7.386  23.931  -9.362  1.00 18.55           C  
ATOM   1200  NH1 ARG A 124      -7.933  23.387 -10.441  1.00 18.01           N  
ATOM   1201  NH2 ARG A 124      -6.246  24.605  -9.474  1.00 18.90           N1+
ATOM   1202 HH11 ARG A 124      -8.787  22.873 -10.362  1.00  0.00           H  
ATOM   1203 HH21 ARG A 124      -5.825  25.012  -8.663  1.00  0.00           H  
ATOM   1204  HB2 ARG A 124     -12.342  23.831  -6.787  1.00  0.00           H  
ATOM   1205  HB3 ARG A 124     -11.526  22.428  -6.662  1.00  0.00           H  
ATOM   1206  HG2 ARG A 124     -10.519  24.680  -8.166  1.00  0.00           H  
ATOM   1207  HG3 ARG A 124     -10.105  24.406  -6.615  1.00  0.00           H  
ATOM   1208  HD2 ARG A 124      -9.063  22.367  -7.243  1.00  0.00           H  
ATOM   1209  HD3 ARG A 124      -9.494  22.614  -8.793  1.00  0.00           H  
ATOM   1210  H   ARG A 124     -13.345  24.375  -9.457  1.00  0.00           H  
ATOM   1211  HE  ARG A 124      -7.527  24.217  -7.384  1.00  0.00           H  
ATOM   1212 HH12 ARG A 124      -7.493  23.491 -11.332  1.00  0.00           H  
ATOM   1213 HH22 ARG A 124      -5.810  24.706 -10.368  1.00  0.00           H  
ATOM   1214  HA  ARG A 124     -11.798  21.996  -8.911  1.00  0.00           H  
ATOM   1215  N   PHE A 125     -13.743  20.815  -7.796  1.00 14.46           N  
ATOM   1216  CA  PHE A 125     -14.972  20.188  -7.322  1.00 14.13           C  
ATOM   1217  C   PHE A 125     -14.707  19.328  -6.081  1.00 13.92           C  
ATOM   1218  O   PHE A 125     -13.562  18.936  -5.835  1.00 14.16           O  
ATOM   1219  CB  PHE A 125     -15.686  19.420  -8.453  1.00 13.77           C  
ATOM   1220  CG  PHE A 125     -14.961  18.196  -8.932  1.00 13.22           C  
ATOM   1221  CD1 PHE A 125     -13.911  18.308  -9.829  1.00 12.79           C  
ATOM   1222  CD2 PHE A 125     -15.366  16.935  -8.527  1.00 13.19           C  
ATOM   1223  CE1 PHE A 125     -13.259  17.189 -10.302  1.00 12.65           C  
ATOM   1224  CE2 PHE A 125     -14.721  15.803  -8.988  1.00 13.03           C  
ATOM   1225  CZ  PHE A 125     -13.656  15.930  -9.876  1.00 12.78           C  
ATOM   1226  HB2 PHE A 125     -16.587  19.143  -8.121  1.00  0.00           H  
ATOM   1227  HB3 PHE A 125     -15.801  20.040  -9.229  1.00  0.00           H  
ATOM   1228  H   PHE A 125     -12.889  20.296  -7.783  1.00  0.00           H  
ATOM   1229  HD1 PHE A 125     -13.620  19.213 -10.137  1.00  0.00           H  
ATOM   1230  HD2 PHE A 125     -16.134  16.842  -7.893  1.00  0.00           H  
ATOM   1231  HE1 PHE A 125     -12.504  17.284 -10.951  1.00  0.00           H  
ATOM   1232  HE2 PHE A 125     -15.017  14.897  -8.685  1.00  0.00           H  
ATOM   1233  HZ  PHE A 125     -13.178  15.115 -10.205  1.00  0.00           H  
ATOM   1234  HA  PHE A 125     -15.604  20.909  -7.037  1.00  0.00           H  
ATOM   1235  N   PRO A 126     -15.751  19.059  -5.279  1.00 13.94           N  
ATOM   1236  CA  PRO A 126     -15.557  18.371  -3.996  1.00 13.98           C  
ATOM   1237  C   PRO A 126     -15.081  16.931  -4.111  1.00 13.55           C  
ATOM   1238  O   PRO A 126     -15.237  16.296  -5.158  1.00 13.22           O  
ATOM   1239  CB  PRO A 126     -16.964  18.356  -3.380  1.00 14.46           C  
ATOM   1240  CG  PRO A 126     -17.700  19.424  -4.061  1.00 14.81           C  
ATOM   1241  CD  PRO A 126     -17.149  19.506  -5.446  1.00 14.21           C  
ATOM   1242  HB2 PRO A 126     -17.405  17.472  -3.533  1.00  0.00           H  
ATOM   1243  HB3 PRO A 126     -16.920  18.532  -2.397  1.00  0.00           H  
ATOM   1244  HG2 PRO A 126     -18.677  19.210  -4.087  1.00  0.00           H  
ATOM   1245  HG3 PRO A 126     -17.571  20.294  -3.585  1.00  0.00           H  
ATOM   1246  HD2 PRO A 126     -17.189  20.441  -5.797  1.00  0.00           H  
ATOM   1247  HD3 PRO A 126     -17.649  18.903  -6.069  1.00  0.00           H  
ATOM   1248  HA  PRO A 126     -14.849  18.840  -3.468  1.00  0.00           H  
ATOM   1249  N   ASP A 127     -14.533  16.419  -3.012  1.00 13.61           N  
ATOM   1250  CA  ASP A 127     -14.252  14.995  -2.883  1.00 13.15           C  
ATOM   1251  C   ASP A 127     -15.565  14.229  -2.852  1.00 13.00           C  
ATOM   1252  O   ASP A 127     -16.390  14.453  -1.975  1.00 13.48           O  
ATOM   1253  CB  ASP A 127     -13.469  14.740  -1.603  1.00 13.50           C  
ATOM   1254  CG  ASP A 127     -12.131  15.440  -1.603  1.00 13.73           C  
ATOM   1255  OD1 ASP A 127     -11.450  15.446  -2.649  1.00 14.02           O  
ATOM   1256  OD2 ASP A 127     -11.757  16.005  -0.565  1.00 14.02           O1-
ATOM   1257  HB2 ASP A 127     -14.006  15.066  -0.825  1.00  0.00           H  
ATOM   1258  HB3 ASP A 127     -13.319  13.756  -1.505  1.00  0.00           H  
ATOM   1259  H   ASP A 127     -14.306  17.028  -2.252  1.00  0.00           H  
ATOM   1260  HA  ASP A 127     -13.706  14.687  -3.662  1.00  0.00           H  
ATOM   1261  N   GLU A 128     -15.754  13.324  -3.809  1.00 12.35           N  
ATOM   1262  CA  GLU A 128     -17.039  12.654  -3.997  1.00 11.74           C  
ATOM   1263  C   GLU A 128     -17.301  11.669  -2.867  1.00 11.89           C  
ATOM   1264  O   GLU A 128     -18.325  11.746  -2.187  1.00 11.59           O  
ATOM   1265  CB  GLU A 128     -17.054  11.931  -5.345  1.00 10.96           C  
ATOM   1266  CG  GLU A 128     -18.397  11.325  -5.733  1.00 10.80           C  
ATOM   1267  CD  GLU A 128     -18.467  11.042  -7.222  1.00 10.54           C  
ATOM   1268  OE1 GLU A 128     -17.403  11.044  -7.885  1.00 10.09           O  
ATOM   1269  OE2 GLU A 128     -19.585  10.841  -7.732  1.00 11.00           O1-
ATOM   1270  HB2 GLU A 128     -16.790  12.585  -6.054  1.00  0.00           H  
ATOM   1271  HB3 GLU A 128     -16.378  11.195  -5.314  1.00  0.00           H  
ATOM   1272  HG2 GLU A 128     -18.528  10.470  -5.229  1.00  0.00           H  
ATOM   1273  HG3 GLU A 128     -19.128  11.963  -5.486  1.00  0.00           H  
ATOM   1274  H   GLU A 128     -14.994  13.095  -4.417  1.00  0.00           H  
ATOM   1275  HA  GLU A 128     -17.764  13.342  -3.988  1.00  0.00           H  
ATOM   1276  N   ASN A 129     -16.372  10.737  -2.689  1.00 11.99           N  
ATOM   1277  CA  ASN A 129     -16.367   9.844  -1.538  1.00 12.98           C  
ATOM   1278  C   ASN A 129     -14.990   9.211  -1.440  1.00 13.38           C  
ATOM   1279  O   ASN A 129     -14.178   9.366  -2.346  1.00 13.43           O  
ATOM   1280  CB  ASN A 129     -17.452   8.758  -1.642  1.00 13.12           C  
ATOM   1281  CG  ASN A 129     -17.264   7.841  -2.846  1.00 12.83           C  
ATOM   1282  OD1 ASN A 129     -16.242   7.166  -2.983  1.00 12.29           O  
ATOM   1283  ND2 ASN A 129     -18.259   7.813  -3.719  1.00 12.87           N  
ATOM   1284 HD21 ASN A 129     -19.073   8.375  -3.568  1.00  0.00           H  
ATOM   1285  HB2 ASN A 129     -17.431   8.203  -0.810  1.00  0.00           H  
ATOM   1286  HB3 ASN A 129     -18.345   9.203  -1.715  1.00  0.00           H  
ATOM   1287  H   ASN A 129     -15.648  10.644  -3.373  1.00  0.00           H  
ATOM   1288 HD22 ASN A 129     -18.197   7.232  -4.530  1.00  0.00           H  
ATOM   1289  HA  ASN A 129     -16.571  10.373  -0.715  1.00  0.00           H  
ATOM   1290  N   PHE A 130     -14.735   8.477  -0.367  1.00 14.19           N  
ATOM   1291  CA  PHE A 130     -13.465   7.765  -0.218  1.00 14.91           C  
ATOM   1292  C   PHE A 130     -13.684   6.255  -0.106  1.00 15.57           C  
ATOM   1293  O   PHE A 130     -13.052   5.578   0.705  1.00 16.16           O  
ATOM   1294  CB  PHE A 130     -12.685   8.300   0.988  1.00 15.44           C  
ATOM   1295  CG  PHE A 130     -12.339   9.761   0.879  1.00 15.95           C  
ATOM   1296  CD1 PHE A 130     -11.361  10.191  -0.005  1.00 15.97           C  
ATOM   1297  CD2 PHE A 130     -13.005  10.705   1.644  1.00 16.94           C  
ATOM   1298  CE1 PHE A 130     -11.037  11.536  -0.124  1.00 16.15           C  
ATOM   1299  CE2 PHE A 130     -12.689  12.060   1.532  1.00 17.28           C  
ATOM   1300  CZ  PHE A 130     -11.702  12.472   0.645  1.00 16.68           C  
ATOM   1301  HB2 PHE A 130     -13.238   8.164   1.810  1.00  0.00           H  
ATOM   1302  HB3 PHE A 130     -11.836   7.778   1.077  1.00  0.00           H  
ATOM   1303  H   PHE A 130     -15.423   8.408   0.355  1.00  0.00           H  
ATOM   1304  HD1 PHE A 130     -10.879   9.519  -0.568  1.00  0.00           H  
ATOM   1305  HD2 PHE A 130     -13.718  10.413   2.283  1.00  0.00           H  
ATOM   1306  HE1 PHE A 130     -10.326  11.827  -0.764  1.00  0.00           H  
ATOM   1307  HE2 PHE A 130     -13.172  12.734   2.091  1.00  0.00           H  
ATOM   1308  HZ  PHE A 130     -11.474  13.442   0.564  1.00  0.00           H  
ATOM   1309  HA  PHE A 130     -12.920   7.929  -1.041  1.00  0.00           H  
ATOM   1310  N   THR A 131     -14.585   5.726  -0.930  1.00 15.47           N  
ATOM   1311  CA  THR A 131     -14.963   4.319  -0.830  1.00 15.89           C  
ATOM   1312  C   THR A 131     -13.904   3.360  -1.393  1.00 15.39           C  
ATOM   1313  O   THR A 131     -13.614   2.326  -0.793  1.00 15.37           O  
ATOM   1314  CB  THR A 131     -16.311   4.077  -1.503  1.00 16.73           C  
ATOM   1315  OG1 THR A 131     -17.308   4.842  -0.817  1.00 17.47           O  
ATOM   1316  CG2 THR A 131     -16.683   2.590  -1.463  1.00 17.21           C  
ATOM   1317 HG21 THR A 131     -15.985   2.055  -1.938  1.00  0.00           H  
ATOM   1318  HG1 THR A 131     -18.194   4.687  -1.253  1.00  0.00           H  
ATOM   1319 HG22 THR A 131     -16.739   2.281  -0.513  1.00  0.00           H  
ATOM   1320 HG23 THR A 131     -17.569   2.464  -1.910  1.00  0.00           H  
ATOM   1321  H   THR A 131     -15.010   6.302  -1.629  1.00  0.00           H  
ATOM   1322  HA  THR A 131     -15.037   4.118   0.147  1.00  0.00           H  
ATOM   1323  HB  THR A 131     -16.254   4.358  -2.462  1.00  0.00           H  
ATOM   1324  N   LEU A 132     -13.317   3.695  -2.535  1.00 14.83           N  
ATOM   1325  CA  LEU A 132     -12.205   2.894  -3.064  1.00 14.34           C  
ATOM   1326  C   LEU A 132     -10.890   3.256  -2.361  1.00 14.81           C  
ATOM   1327  O   LEU A 132     -10.650   4.422  -2.042  1.00 14.65           O  
ATOM   1328  CB  LEU A 132     -12.078   3.088  -4.573  1.00 13.64           C  
ATOM   1329  CG  LEU A 132     -13.238   2.515  -5.403  1.00 14.00           C  
ATOM   1330  CD1 LEU A 132     -13.261   3.107  -6.815  1.00 13.48           C  
ATOM   1331  CD2 LEU A 132     -13.147   0.995  -5.473  1.00 14.53           C  
ATOM   1332 HD11 LEU A 132     -13.368   4.100  -6.762  1.00  0.00           H  
ATOM   1333 HD21 LEU A 132     -12.281   0.729  -5.897  1.00  0.00           H  
ATOM   1334  HB2 LEU A 132     -12.015   4.069  -4.757  1.00  0.00           H  
ATOM   1335  HB3 LEU A 132     -11.232   2.646  -4.874  1.00  0.00           H  
ATOM   1336 HD12 LEU A 132     -12.404   2.897  -7.284  1.00  0.00           H  
ATOM   1337 HD13 LEU A 132     -14.027   2.711  -7.322  1.00  0.00           H  
ATOM   1338 HD22 LEU A 132     -13.189   0.612  -4.550  1.00  0.00           H  
ATOM   1339 HD23 LEU A 132     -13.910   0.648  -6.017  1.00  0.00           H  
ATOM   1340  H   LEU A 132     -13.635   4.498  -3.040  1.00  0.00           H  
ATOM   1341  HA  LEU A 132     -12.400   1.931  -2.883  1.00  0.00           H  
ATOM   1342  HG  LEU A 132     -14.090   2.770  -4.947  1.00  0.00           H  
ATOM   1343  N   LYS A 133     -10.042   2.255  -2.122  1.00 15.39           N  
ATOM   1344  CA  LYS A 133      -8.772   2.462  -1.428  1.00 15.96           C  
ATOM   1345  C   LYS A 133      -7.580   2.354  -2.380  1.00 15.41           C  
ATOM   1346  O   LYS A 133      -7.698   1.833  -3.491  1.00 14.62           O  
ATOM   1347  CB  LYS A 133      -8.601   1.433  -0.309  1.00 17.38           C  
ATOM   1348  CG  LYS A 133      -9.831   1.231   0.567  1.00 18.70           C  
ATOM   1349  CD  LYS A 133     -10.123   2.449   1.419  1.00 19.66           C  
ATOM   1350  CE  LYS A 133     -11.484   2.330   2.093  1.00 20.70           C  
ATOM   1351  NZ  LYS A 133     -11.997   3.646   2.552  1.00 21.01           N1+
ATOM   1352  HZ1 LYS A 133     -11.359   4.047   3.208  1.00  0.00           H  
ATOM   1353  HB2 LYS A 133      -8.364   0.556  -0.725  1.00  0.00           H  
ATOM   1354  HB3 LYS A 133      -7.846   1.729   0.276  1.00  0.00           H  
ATOM   1355  HG2 LYS A 133     -10.620   1.046  -0.019  1.00  0.00           H  
ATOM   1356  HG3 LYS A 133      -9.679   0.444   1.166  1.00  0.00           H  
ATOM   1357  HD2 LYS A 133      -9.415   2.537   2.120  1.00  0.00           H  
ATOM   1358  HD3 LYS A 133     -10.113   3.265   0.842  1.00  0.00           H  
ATOM   1359  HE2 LYS A 133     -12.133   1.936   1.443  1.00  0.00           H  
ATOM   1360  HE3 LYS A 133     -11.403   1.720   2.881  1.00  0.00           H  
ATOM   1361  HZ2 LYS A 133     -12.091   4.263   1.771  1.00  0.00           H  
ATOM   1362  HZ3 LYS A 133     -12.889   3.514   2.985  1.00  0.00           H  
ATOM   1363  H   LYS A 133     -10.283   1.334  -2.428  1.00  0.00           H  
ATOM   1364  HA  LYS A 133      -8.796   3.385  -1.046  1.00  0.00           H  
ATOM   1365  N   HIS A 134      -6.429   2.842  -1.932  1.00 15.69           N  
ATOM   1366  CA  HIS A 134      -5.199   2.709  -2.700  1.00 15.74           C  
ATOM   1367  C   HIS A 134      -4.612   1.325  -2.399  1.00 16.73           C  
ATOM   1368  O   HIS A 134      -3.753   1.192  -1.540  1.00 17.29           O  
ATOM   1369  CB  HIS A 134      -4.217   3.829  -2.339  1.00 15.51           C  
ATOM   1370  CG  HIS A 134      -4.741   5.217  -2.613  1.00 14.90           C  
ATOM   1371  ND1 HIS A 134      -5.647   5.850  -1.786  1.00 14.82           N  
ATOM   1372  CD2 HIS A 134      -4.475   6.083  -3.611  1.00 14.46           C  
ATOM   1373  CE1 HIS A 134      -5.911   7.054  -2.261  1.00 14.46           C  
ATOM   1374  NE2 HIS A 134      -5.215   7.221  -3.383  1.00 14.34           N1+
ATOM   1375  HB2 HIS A 134      -4.001   3.758  -1.365  1.00  0.00           H  
ATOM   1376  HB3 HIS A 134      -3.378   3.698  -2.868  1.00  0.00           H  
ATOM   1377  H   HIS A 134      -6.407   3.312  -1.049  1.00  0.00           H  
ATOM   1378  HD2 HIS A 134      -3.852   5.928  -4.377  1.00  0.00           H  
ATOM   1379  HE1 HIS A 134      -6.528   7.724  -1.849  1.00  0.00           H  
ATOM   1380  HE2 HIS A 134      -5.228   8.036  -3.962  1.00  0.00           H  
ATOM   1381  HA  HIS A 134      -5.382   2.790  -3.679  1.00  0.00           H  
ATOM   1382  HD1 HIS A 134      -6.042   5.458  -0.955  1.00 14.82           H  
ATOM   1383  N   VAL A 135      -5.087   0.295  -3.103  1.00 17.10           N  
ATOM   1384  CA  VAL A 135      -4.779  -1.098  -2.735  1.00 18.25           C  
ATOM   1385  C   VAL A 135      -3.482  -1.677  -3.307  1.00 18.84           C  
ATOM   1386  O   VAL A 135      -3.016  -2.721  -2.855  1.00 19.78           O  
ATOM   1387  CB  VAL A 135      -5.926  -2.061  -3.113  1.00 18.23           C  
ATOM   1388  CG1 VAL A 135      -7.209  -1.660  -2.411  1.00 18.48           C  
ATOM   1389  CG2 VAL A 135      -6.124  -2.084  -4.616  1.00 17.69           C  
ATOM   1390 HG11 VAL A 135      -7.074  -1.688  -1.420  1.00  0.00           H  
ATOM   1391 HG21 VAL A 135      -6.350  -1.165  -4.939  1.00  0.00           H  
ATOM   1392 HG12 VAL A 135      -7.464  -0.730  -2.678  1.00  0.00           H  
ATOM   1393 HG13 VAL A 135      -7.936  -2.296  -2.671  1.00  0.00           H  
ATOM   1394 HG22 VAL A 135      -5.284  -2.389  -5.063  1.00  0.00           H  
ATOM   1395 HG23 VAL A 135      -6.870  -2.713  -4.836  1.00  0.00           H  
ATOM   1396  H   VAL A 135      -5.666   0.472  -3.898  1.00  0.00           H  
ATOM   1397  HA  VAL A 135      -4.660  -1.035  -1.744  1.00  0.00           H  
ATOM   1398  HB  VAL A 135      -5.679  -2.982  -2.815  1.00  0.00           H  
ATOM   1399  N   GLY A 136      -2.908  -1.019  -4.305  1.00 18.33           N  
ATOM   1400  CA  GLY A 136      -1.687  -1.510  -4.912  1.00 18.37           C  
ATOM   1401  C   GLY A 136      -1.357  -0.757  -6.186  1.00 17.88           C  
ATOM   1402  O   GLY A 136      -1.960   0.278  -6.479  1.00 17.18           O  
ATOM   1403  HA2 GLY A 136      -0.934  -1.401  -4.263  1.00  0.00           H  
ATOM   1404  HA3 GLY A 136      -1.795  -2.481  -5.125  1.00  0.00           H  
ATOM   1405  H   GLY A 136      -3.322  -0.173  -4.642  1.00  0.00           H  
ATOM   1406  N   PRO A 137      -0.402  -1.284  -6.960  1.00 18.00           N  
ATOM   1407  CA  PRO A 137       0.030  -0.652  -8.212  1.00 17.41           C  
ATOM   1408  C   PRO A 137      -1.120  -0.620  -9.216  1.00 16.52           C  
ATOM   1409  O   PRO A 137      -1.929  -1.540  -9.242  1.00 16.82           O  
ATOM   1410  CB  PRO A 137       1.138  -1.588  -8.711  1.00 17.87           C  
ATOM   1411  CG  PRO A 137       1.530  -2.427  -7.505  1.00 18.74           C  
ATOM   1412  CD  PRO A 137       0.271  -2.571  -6.724  1.00 18.68           C  
ATOM   1413  HB2 PRO A 137       0.799  -2.169  -9.451  1.00  0.00           H  
ATOM   1414  HB3 PRO A 137       1.921  -1.062  -9.042  1.00  0.00           H  
ATOM   1415  HG2 PRO A 137       1.875  -3.321  -7.792  1.00  0.00           H  
ATOM   1416  HG3 PRO A 137       2.233  -1.967  -6.965  1.00  0.00           H  
ATOM   1417  HD2 PRO A 137       0.461  -2.708  -5.752  1.00  0.00           H  
ATOM   1418  HD3 PRO A 137      -0.279  -3.336  -7.060  1.00  0.00           H  
ATOM   1419  HA  PRO A 137       0.333   0.294  -8.091  1.00  0.00           H  
ATOM   1420  N   GLY A 138      -1.207   0.435 -10.016  1.00 15.65           N  
ATOM   1421  CA  GLY A 138      -2.231   0.510 -11.042  1.00 14.93           C  
ATOM   1422  C   GLY A 138      -3.456   1.309 -10.637  1.00 14.55           C  
ATOM   1423  O   GLY A 138      -4.287   1.629 -11.475  1.00 14.67           O  
ATOM   1424  HA2 GLY A 138      -1.832   0.934 -11.855  1.00  0.00           H  
ATOM   1425  HA3 GLY A 138      -2.521  -0.419 -11.269  1.00  0.00           H  
ATOM   1426  H   GLY A 138      -0.558   1.188  -9.911  1.00  0.00           H  
ATOM   1427  N   VAL A 139      -3.577   1.625  -9.353  1.00 14.34           N  
ATOM   1428  CA  VAL A 139      -4.675   2.461  -8.866  1.00 13.51           C  
ATOM   1429  C   VAL A 139      -4.574   3.878  -9.435  1.00 13.06           C  
ATOM   1430  O   VAL A 139      -3.485   4.457  -9.492  1.00 12.98           O  
ATOM   1431  CB  VAL A 139      -4.691   2.513  -7.318  1.00 13.60           C  
ATOM   1432  CG1 VAL A 139      -5.560   3.668  -6.803  1.00 13.20           C  
ATOM   1433  CG2 VAL A 139      -5.136   1.172  -6.739  1.00 13.47           C  
ATOM   1434 HG11 VAL A 139      -5.204   4.538  -7.146  1.00  0.00           H  
ATOM   1435 HG21 VAL A 139      -5.504   0.596  -7.468  1.00  0.00           H  
ATOM   1436 HG12 VAL A 139      -6.500   3.553  -7.125  1.00  0.00           H  
ATOM   1437 HG13 VAL A 139      -5.544   3.667  -5.803  1.00  0.00           H  
ATOM   1438 HG22 VAL A 139      -4.356   0.708  -6.320  1.00  0.00           H  
ATOM   1439 HG23 VAL A 139      -5.841   1.333  -6.048  1.00  0.00           H  
ATOM   1440  H   VAL A 139      -2.901   1.282  -8.701  1.00  0.00           H  
ATOM   1441  HA  VAL A 139      -5.531   2.050  -9.180  1.00  0.00           H  
ATOM   1442  HB  VAL A 139      -3.757   2.687  -7.005  1.00  0.00           H  
ATOM   1443  N   LEU A 140      -5.717   4.413  -9.869  1.00 12.84           N  
ATOM   1444  CA  LEU A 140      -5.815   5.755 -10.442  1.00 12.82           C  
ATOM   1445  C   LEU A 140      -6.542   6.677  -9.465  1.00 12.14           C  
ATOM   1446  O   LEU A 140      -7.643   6.368  -9.013  1.00 12.06           O  
ATOM   1447  CB  LEU A 140      -6.580   5.682 -11.765  1.00 13.10           C  
ATOM   1448  CG  LEU A 140      -6.893   6.939 -12.571  1.00 13.57           C  
ATOM   1449  CD1 LEU A 140      -5.621   7.582 -13.112  1.00 13.75           C  
ATOM   1450  CD2 LEU A 140      -7.853   6.576 -13.708  1.00 13.88           C  
ATOM   1451 HD11 LEU A 140      -5.020   7.833 -12.352  1.00  0.00           H  
ATOM   1452 HD21 LEU A 140      -7.430   5.891 -14.301  1.00  0.00           H  
ATOM   1453  HB2 LEU A 140      -6.050   5.082 -12.366  1.00  0.00           H  
ATOM   1454  HB3 LEU A 140      -7.457   5.247 -11.564  1.00  0.00           H  
ATOM   1455 HD12 LEU A 140      -5.141   6.936 -13.706  1.00  0.00           H  
ATOM   1456 HD13 LEU A 140      -5.866   8.401 -13.633  1.00  0.00           H  
ATOM   1457 HD22 LEU A 140      -8.698   6.200 -13.330  1.00  0.00           H  
ATOM   1458 HD23 LEU A 140      -8.058   7.400 -14.237  1.00  0.00           H  
ATOM   1459  H   LEU A 140      -6.551   3.866  -9.799  1.00  0.00           H  
ATOM   1460  HA  LEU A 140      -4.900   6.119 -10.609  1.00  0.00           H  
ATOM   1461  HG  LEU A 140      -7.327   7.611 -11.972  1.00  0.00           H  
ATOM   1462  N   SER A 141      -5.933   7.814  -9.147  1.00 11.87           N  
ATOM   1463  CA  SER A 141      -6.415   8.638  -8.042  1.00 12.06           C  
ATOM   1464  C   SER A 141      -6.269  10.133  -8.361  1.00 11.79           C  
ATOM   1465  O   SER A 141      -5.384  10.519  -9.142  1.00 11.61           O  
ATOM   1466  CB  SER A 141      -5.623   8.273  -6.779  1.00 12.82           C  
ATOM   1467  OG  SER A 141      -6.207   8.808  -5.606  1.00 13.37           O  
ATOM   1468  HG  SER A 141      -7.195   8.876  -5.737  1.00  0.00           H  
ATOM   1469  HB2 SER A 141      -5.586   7.277  -6.698  1.00  0.00           H  
ATOM   1470  HB3 SER A 141      -4.692   8.627  -6.868  1.00  0.00           H  
ATOM   1471  H   SER A 141      -5.134   8.109  -9.671  1.00  0.00           H  
ATOM   1472  HA  SER A 141      -7.388   8.460  -7.895  1.00  0.00           H  
ATOM   1473  N   MET A 142      -7.132  10.966  -7.772  1.00 11.45           N  
ATOM   1474  CA  MET A 142      -7.072  12.413  -7.984  1.00 11.27           C  
ATOM   1475  C   MET A 142      -5.985  13.060  -7.136  1.00 11.89           C  
ATOM   1476  O   MET A 142      -5.915  12.815  -5.934  1.00 11.97           O  
ATOM   1477  CB  MET A 142      -8.409  13.070  -7.638  1.00 11.66           C  
ATOM   1478  CG  MET A 142      -9.556  12.721  -8.589  1.00 11.53           C  
ATOM   1479  SD  MET A 142      -9.192  13.139 -10.302  1.00 13.12           S  
ATOM   1480  CE  MET A 142      -9.376  14.916 -10.327  1.00 16.54           C  
ATOM   1481  HE1 MET A 142     -10.307  15.162 -10.059  1.00  0.00           H  
ATOM   1482  HB2 MET A 142      -8.668  12.785  -6.715  1.00  0.00           H  
ATOM   1483  HB3 MET A 142      -8.284  14.062  -7.649  1.00  0.00           H  
ATOM   1484  HG2 MET A 142      -9.737  11.740  -8.527  1.00  0.00           H  
ATOM   1485  HG3 MET A 142     -10.374  13.221  -8.303  1.00  0.00           H  
ATOM   1486  HE2 MET A 142      -8.733  15.332  -9.684  1.00  0.00           H  
ATOM   1487  HE3 MET A 142      -9.191  15.250 -11.251  1.00  0.00           H  
ATOM   1488  H   MET A 142      -7.838  10.592  -7.170  1.00  0.00           H  
ATOM   1489  HA  MET A 142      -6.862  12.553  -8.952  1.00  0.00           H  
ATOM   1490  N   ALA A 143      -5.140  13.876  -7.767  1.00 12.47           N  
ATOM   1491  CA  ALA A 143      -4.217  14.740  -7.043  1.00 12.77           C  
ATOM   1492  C   ALA A 143      -5.024  15.913  -6.509  1.00 13.33           C  
ATOM   1493  O   ALA A 143      -6.099  16.231  -7.038  1.00 13.01           O  
ATOM   1494  CB  ALA A 143      -3.107  15.234  -7.964  1.00 13.01           C  
ATOM   1495  HB1 ALA A 143      -2.600  14.453  -8.330  1.00  0.00           H  
ATOM   1496  HB2 ALA A 143      -3.503  15.749  -8.724  1.00  0.00           H  
ATOM   1497  HB3 ALA A 143      -2.490  15.823  -7.443  1.00  0.00           H  
ATOM   1498  H   ALA A 143      -5.139  13.895  -8.766  1.00  0.00           H  
ATOM   1499  HA  ALA A 143      -3.782  14.238  -6.296  1.00  0.00           H  
ATOM   1500  N   ASN A 144      -4.532  16.552  -5.453  1.00 14.10           N  
ATOM   1501  CA  ASN A 144      -5.248  17.692  -4.899  1.00 14.80           C  
ATOM   1502  C   ASN A 144      -4.352  18.588  -4.059  1.00 15.74           C  
ATOM   1503  O   ASN A 144      -3.172  18.277  -3.843  1.00 15.92           O  
ATOM   1504  CB  ASN A 144      -6.508  17.254  -4.123  1.00 14.86           C  
ATOM   1505  CG  ASN A 144      -6.192  16.450  -2.861  1.00 15.57           C  
ATOM   1506  OD1 ASN A 144      -5.376  16.856  -2.031  1.00 16.02           O  
ATOM   1507  ND2 ASN A 144      -6.865  15.307  -2.705  1.00 15.33           N  
ATOM   1508 HD21 ASN A 144      -7.531  15.021  -3.395  1.00  0.00           H  
ATOM   1509  HB2 ASN A 144      -7.021  18.071  -3.862  1.00  0.00           H  
ATOM   1510  HB3 ASN A 144      -7.075  16.692  -4.726  1.00  0.00           H  
ATOM   1511  H   ASN A 144      -3.674  16.250  -5.040  1.00  0.00           H  
ATOM   1512 HD22 ASN A 144      -6.702  14.737  -1.900  1.00  0.00           H  
ATOM   1513  HA  ASN A 144      -5.554  18.243  -5.676  1.00  0.00           H  
ATOM   1514  N   ALA A 145      -4.922  19.698  -3.598  1.00 16.23           N  
ATOM   1515  CA  ALA A 145      -4.210  20.644  -2.750  1.00 16.88           C  
ATOM   1516  C   ALA A 145      -4.925  20.758  -1.418  1.00 17.01           C  
ATOM   1517  O   ALA A 145      -5.032  21.843  -0.856  1.00 18.10           O  
ATOM   1518  CB  ALA A 145      -4.130  22.000  -3.420  1.00 16.90           C  
ATOM   1519  HB1 ALA A 145      -3.647  21.916  -4.292  1.00  0.00           H  
ATOM   1520  HB2 ALA A 145      -5.051  22.347  -3.591  1.00  0.00           H  
ATOM   1521  HB3 ALA A 145      -3.638  22.631  -2.820  1.00  0.00           H  
ATOM   1522  H   ALA A 145      -5.873  19.889  -3.842  1.00  0.00           H  
ATOM   1523  HA  ALA A 145      -3.278  20.315  -2.600  1.00  0.00           H  
ATOM   1524  N   GLY A 146      -5.408  19.627  -0.917  1.00 16.09           N  
ATOM   1525  CA  GLY A 146      -6.209  19.604   0.290  1.00 15.82           C  
ATOM   1526  C   GLY A 146      -7.627  19.163  -0.011  1.00 15.10           C  
ATOM   1527  O   GLY A 146      -7.963  18.894  -1.165  1.00 14.31           O  
ATOM   1528  HA2 GLY A 146      -5.799  18.971   0.945  1.00  0.00           H  
ATOM   1529  HA3 GLY A 146      -6.228  20.521   0.691  1.00  0.00           H  
ATOM   1530  H   GLY A 146      -5.213  18.765  -1.387  1.00  0.00           H  
ATOM   1531  N   PRO A 147      -8.461  19.070   1.033  1.00 15.21           N  
ATOM   1532  CA  PRO A 147      -9.864  18.666   0.915  1.00 14.90           C  
ATOM   1533  C   PRO A 147     -10.596  19.475  -0.153  1.00 14.75           C  
ATOM   1534  O   PRO A 147     -10.429  20.698  -0.212  1.00 15.31           O  
ATOM   1535  CB  PRO A 147     -10.428  19.009   2.294  1.00 15.46           C  
ATOM   1536  CG  PRO A 147      -9.270  18.833   3.212  1.00 15.98           C  
ATOM   1537  CD  PRO A 147      -8.056  19.265   2.437  1.00 15.71           C  
ATOM   1538  HB2 PRO A 147     -10.764  19.950   2.317  1.00  0.00           H  
ATOM   1539  HB3 PRO A 147     -11.175  18.391   2.539  1.00  0.00           H  
ATOM   1540  HG2 PRO A 147      -9.383  19.399   4.029  1.00  0.00           H  
ATOM   1541  HG3 PRO A 147      -9.186  17.876   3.489  1.00  0.00           H  
ATOM   1542  HD2 PRO A 147      -7.263  18.700   2.665  1.00  0.00           H  
ATOM   1543  HD3 PRO A 147      -7.834  20.223   2.619  1.00  0.00           H  
ATOM   1544  HA  PRO A 147      -9.966  17.707   0.652  1.00  0.00           H  
ATOM   1545  N   ASN A 148     -11.369  18.799  -0.997  1.00 13.91           N  
ATOM   1546  CA  ASN A 148     -12.281  19.478  -1.914  1.00 13.82           C  
ATOM   1547  C   ASN A 148     -11.604  20.447  -2.885  1.00 14.06           C  
ATOM   1548  O   ASN A 148     -12.068  21.574  -3.090  1.00 14.47           O  
ATOM   1549  CB  ASN A 148     -13.371  20.197  -1.122  1.00 13.95           C  
ATOM   1550  CG  ASN A 148     -14.080  19.274  -0.148  1.00 13.97           C  
ATOM   1551  OD1 ASN A 148     -14.608  18.229  -0.541  1.00 13.60           O  
ATOM   1552  ND2 ASN A 148     -14.083  19.652   1.130  1.00 14.19           N  
ATOM   1553 HD21 ASN A 148     -13.634  20.503   1.401  1.00  0.00           H  
ATOM   1554  HB2 ASN A 148     -12.956  20.950  -0.611  1.00  0.00           H  
ATOM   1555  HB3 ASN A 148     -14.044  20.569  -1.762  1.00  0.00           H  
ATOM   1556  H   ASN A 148     -11.324  17.799  -1.005  1.00  0.00           H  
ATOM   1557 HD22 ASN A 148     -14.535  19.084   1.817  1.00  0.00           H  
ATOM   1558  HA  ASN A 148     -12.677  18.760  -2.487  1.00  0.00           H  
ATOM   1559  N   THR A 149     -10.503  20.010  -3.482  1.00 13.85           N  
ATOM   1560  CA  THR A 149      -9.833  20.819  -4.489  1.00 13.77           C  
ATOM   1561  C   THR A 149      -9.469  19.990  -5.719  1.00 13.38           C  
ATOM   1562  O   THR A 149      -8.430  20.211  -6.328  1.00 13.63           O  
ATOM   1563  CB  THR A 149      -8.562  21.494  -3.926  1.00 13.73           C  
ATOM   1564  OG1 THR A 149      -7.651  20.488  -3.472  1.00 13.52           O  
ATOM   1565  CG2 THR A 149      -8.904  22.428  -2.757  1.00 14.17           C  
ATOM   1566 HG21 THR A 149      -9.533  23.140  -3.068  1.00  0.00           H  
ATOM   1567  HG1 THR A 149      -8.092  19.949  -2.756  1.00  0.00           H  
ATOM   1568 HG22 THR A 149      -9.339  21.906  -2.024  1.00  0.00           H  
ATOM   1569 HG23 THR A 149      -8.061  22.847  -2.418  1.00  0.00           H  
ATOM   1570  H   THR A 149     -10.129  19.114  -3.237  1.00  0.00           H  
ATOM   1571  HA  THR A 149     -10.480  21.532  -4.758  1.00  0.00           H  
ATOM   1572  HB  THR A 149      -8.145  22.036  -4.656  1.00  0.00           H  
ATOM   1573  N   ASN A 150     -10.325  19.043  -6.088  1.00 12.68           N  
ATOM   1574  CA  ASN A 150     -10.098  18.243  -7.285  1.00 12.41           C  
ATOM   1575  C   ASN A 150     -10.206  19.087  -8.541  1.00 12.85           C  
ATOM   1576  O   ASN A 150     -11.126  19.892  -8.667  1.00 13.05           O  
ATOM   1577  CB  ASN A 150     -11.106  17.104  -7.355  1.00 11.81           C  
ATOM   1578  CG  ASN A 150     -11.014  16.197  -6.159  1.00 11.99           C  
ATOM   1579  OD1 ASN A 150     -10.064  15.414  -6.040  1.00 12.07           O  
ATOM   1580  ND2 ASN A 150     -11.978  16.317  -5.241  1.00 11.84           N  
ATOM   1581 HD21 ASN A 150     -12.711  16.984  -5.370  1.00  0.00           H  
ATOM   1582  HB2 ASN A 150     -12.028  17.489  -7.401  1.00  0.00           H  
ATOM   1583  HB3 ASN A 150     -10.936  16.569  -8.182  1.00  0.00           H  
ATOM   1584  H   ASN A 150     -11.140  18.876  -5.534  1.00  0.00           H  
ATOM   1585 HD22 ASN A 150     -11.966  15.738  -4.425  1.00  0.00           H  
ATOM   1586  HA  ASN A 150      -9.172  17.871  -7.230  1.00  0.00           H  
ATOM   1587  N   GLY A 151      -9.269  18.908  -9.463  1.00 12.48           N  
ATOM   1588  CA  GLY A 151      -9.294  19.652 -10.709  1.00 12.66           C  
ATOM   1589  C   GLY A 151      -9.206  18.684 -11.868  1.00 12.39           C  
ATOM   1590  O   GLY A 151     -10.190  17.988 -12.187  1.00 12.19           O  
ATOM   1591  HA2 GLY A 151     -10.144  20.174 -10.770  1.00  0.00           H  
ATOM   1592  HA3 GLY A 151      -8.521  20.284 -10.739  1.00  0.00           H  
ATOM   1593  H   GLY A 151      -8.535  18.251  -9.298  1.00  0.00           H  
ATOM   1594  N   SER A 152      -8.028  18.615 -12.487  1.00 11.88           N  
ATOM   1595  CA  SER A 152      -7.807  17.657 -13.566  1.00 12.09           C  
ATOM   1596  C   SER A 152      -6.586  16.775 -13.305  1.00 12.41           C  
ATOM   1597  O   SER A 152      -6.392  15.755 -13.971  1.00 12.75           O  
ATOM   1598  CB  SER A 152      -7.634  18.383 -14.892  1.00 12.27           C  
ATOM   1599  OG  SER A 152      -6.470  19.183 -14.843  1.00 12.73           O  
ATOM   1600  HG  SER A 152      -5.840  18.885 -15.559  1.00  0.00           H  
ATOM   1601  HB2 SER A 152      -7.551  17.715 -15.631  1.00  0.00           H  
ATOM   1602  HB3 SER A 152      -8.431  18.961 -15.065  1.00  0.00           H  
ATOM   1603  H   SER A 152      -7.286  19.226 -12.209  1.00  0.00           H  
ATOM   1604  HA  SER A 152      -8.615  17.067 -13.607  1.00  0.00           H  
ATOM   1605  N   GLN A 153      -5.763  17.163 -12.337  1.00 12.33           N  
ATOM   1606  CA  GLN A 153      -4.542  16.417 -12.054  1.00 12.43           C  
ATOM   1607  C   GLN A 153      -4.824  15.073 -11.400  1.00 12.39           C  
ATOM   1608  O   GLN A 153      -5.672  14.972 -10.506  1.00 12.69           O  
ATOM   1609  CB  GLN A 153      -3.590  17.235 -11.175  1.00 12.59           C  
ATOM   1610  CG  GLN A 153      -2.965  18.417 -11.904  1.00 13.29           C  
ATOM   1611  CD  GLN A 153      -1.916  19.112 -11.071  1.00 13.60           C  
ATOM   1612  OE1 GLN A 153      -0.964  18.483 -10.615  1.00 13.42           O  
ATOM   1613  NE2 GLN A 153      -2.087  20.414 -10.857  1.00 14.03           N  
ATOM   1614 HE21 GLN A 153      -2.882  20.884 -11.242  1.00  0.00           H  
ATOM   1615  HB2 GLN A 153      -4.101  17.579 -10.387  1.00  0.00           H  
ATOM   1616  HB3 GLN A 153      -2.858  16.636 -10.852  1.00  0.00           H  
ATOM   1617  HG2 GLN A 153      -2.543  18.090 -12.750  1.00  0.00           H  
ATOM   1618  HG3 GLN A 153      -3.684  19.074 -12.132  1.00  0.00           H  
ATOM   1619  H   GLN A 153      -5.983  17.974 -11.796  1.00  0.00           H  
ATOM   1620 HE22 GLN A 153      -1.422  20.923 -10.312  1.00  0.00           H  
ATOM   1621  HA  GLN A 153      -4.104  16.240 -12.935  1.00  0.00           H  
ATOM   1622  N   PHE A 154      -4.088  14.052 -11.829  1.00 12.29           N  
ATOM   1623  CA  PHE A 154      -4.304  12.697 -11.351  1.00 12.62           C  
ATOM   1624  C   PHE A 154      -2.976  11.977 -11.210  1.00 13.22           C  
ATOM   1625  O   PHE A 154      -1.956  12.437 -11.727  1.00 13.50           O  
ATOM   1626  CB  PHE A 154      -5.191  11.929 -12.336  1.00 12.86           C  
ATOM   1627  CG  PHE A 154      -4.577  11.759 -13.702  1.00 13.58           C  
ATOM   1628  CD1 PHE A 154      -3.875  10.608 -14.028  1.00 14.00           C  
ATOM   1629  CD2 PHE A 154      -4.701  12.752 -14.660  1.00 13.90           C  
ATOM   1630  CE1 PHE A 154      -3.311  10.454 -15.278  1.00 14.45           C  
ATOM   1631  CE2 PHE A 154      -4.143  12.599 -15.911  1.00 14.32           C  
ATOM   1632  CZ  PHE A 154      -3.444  11.452 -16.219  1.00 14.58           C  
ATOM   1633  HB2 PHE A 154      -5.375  11.023 -11.956  1.00  0.00           H  
ATOM   1634  HB3 PHE A 154      -6.055  12.421 -12.437  1.00  0.00           H  
ATOM   1635  H   PHE A 154      -3.366  14.221 -12.499  1.00  0.00           H  
ATOM   1636  HD1 PHE A 154      -3.776   9.881 -13.348  1.00  0.00           H  
ATOM   1637  HD2 PHE A 154      -5.201  13.590 -14.441  1.00  0.00           H  
ATOM   1638  HE1 PHE A 154      -2.806   9.620 -15.501  1.00  0.00           H  
ATOM   1639  HE2 PHE A 154      -4.244  13.321 -16.595  1.00  0.00           H  
ATOM   1640  HZ  PHE A 154      -3.035  11.344 -17.126  1.00  0.00           H  
ATOM   1641  HA  PHE A 154      -4.756  12.742 -10.460  1.00  0.00           H  
ATOM   1642  N   PHE A 155      -2.986  10.838 -10.526  1.00 13.36           N  
ATOM   1643  CA  PHE A 155      -1.798   9.995 -10.486  1.00 14.18           C  
ATOM   1644  C   PHE A 155      -2.130   8.518 -10.611  1.00 14.04           C  
ATOM   1645  O   PHE A 155      -3.256   8.096 -10.330  1.00 13.84           O  
ATOM   1646  CB  PHE A 155      -0.909  10.274  -9.259  1.00 14.80           C  
ATOM   1647  CG  PHE A 155      -1.588  10.065  -7.931  1.00 15.37           C  
ATOM   1648  CD1 PHE A 155      -2.402  11.045  -7.396  1.00 15.68           C  
ATOM   1649  CD2 PHE A 155      -1.381   8.907  -7.200  1.00 15.88           C  
ATOM   1650  CE1 PHE A 155      -3.023  10.871  -6.171  1.00 15.86           C  
ATOM   1651  CE2 PHE A 155      -1.993   8.729  -5.970  1.00 16.23           C  
ATOM   1652  CZ  PHE A 155      -2.814   9.717  -5.455  1.00 16.10           C  
ATOM   1653  HB2 PHE A 155      -0.114   9.669  -9.304  1.00  0.00           H  
ATOM   1654  HB3 PHE A 155      -0.597  11.223  -9.306  1.00  0.00           H  
ATOM   1655  H   PHE A 155      -3.813  10.559 -10.038  1.00  0.00           H  
ATOM   1656  HD1 PHE A 155      -2.543  11.896  -7.901  1.00  0.00           H  
ATOM   1657  HD2 PHE A 155      -0.784   8.192  -7.564  1.00  0.00           H  
ATOM   1658  HE1 PHE A 155      -3.624  11.584  -5.808  1.00  0.00           H  
ATOM   1659  HE2 PHE A 155      -1.842   7.885  -5.454  1.00  0.00           H  
ATOM   1660  HZ  PHE A 155      -3.253   9.592  -4.565  1.00  0.00           H  
ATOM   1661  HA  PHE A 155      -1.263  10.245 -11.292  1.00  0.00           H  
ATOM   1662  N   ILE A 156      -1.143   7.760 -11.083  1.00 14.31           N  
ATOM   1663  CA  ILE A 156      -1.204   6.308 -11.120  1.00 14.39           C  
ATOM   1664  C   ILE A 156      -0.135   5.785 -10.166  1.00 15.25           C  
ATOM   1665  O   ILE A 156       1.055   6.085 -10.323  1.00 15.46           O  
ATOM   1666  CB  ILE A 156      -0.953   5.780 -12.546  1.00 14.18           C  
ATOM   1667  CG1 ILE A 156      -1.929   6.446 -13.529  1.00 14.11           C  
ATOM   1668  CG2 ILE A 156      -1.086   4.258 -12.581  1.00 13.89           C  
ATOM   1669  CD1 ILE A 156      -1.652   6.153 -14.988  1.00 14.46           C  
ATOM   1670 HG21 ILE A 156      -0.420   3.847 -11.958  1.00  0.00           H  
ATOM   1671 HD11 ILE A 156      -0.735   6.473 -15.228  1.00  0.00           H  
ATOM   1672 HG12 ILE A 156      -2.853   6.130 -13.315  1.00  0.00           H  
ATOM   1673 HG13 ILE A 156      -1.885   7.436 -13.395  1.00  0.00           H  
ATOM   1674 HG22 ILE A 156      -2.007   3.993 -12.294  1.00  0.00           H  
ATOM   1675 HG23 ILE A 156      -0.920   3.938 -13.513  1.00  0.00           H  
ATOM   1676 HD12 ILE A 156      -1.705   5.167 -15.151  1.00  0.00           H  
ATOM   1677 HD13 ILE A 156      -2.332   6.625 -15.549  1.00  0.00           H  
ATOM   1678  H   ILE A 156      -0.319   8.210 -11.428  1.00  0.00           H  
ATOM   1679  HA  ILE A 156      -2.113   5.993 -10.846  1.00  0.00           H  
ATOM   1680  HB  ILE A 156      -0.021   6.011 -12.823  1.00  0.00           H  
ATOM   1681  N   CYS A 157      -0.571   5.029  -9.161  1.00 15.89           N  
ATOM   1682  CA  CYS A 157       0.325   4.492  -8.146  1.00 16.99           C  
ATOM   1683  C   CYS A 157       1.150   3.342  -8.707  1.00 17.43           C  
ATOM   1684  O   CYS A 157       0.668   2.585  -9.548  1.00 17.23           O  
ATOM   1685  CB  CYS A 157      -0.486   3.981  -6.959  1.00 17.34           C  
ATOM   1686  SG  CYS A 157      -1.574   5.211  -6.248  1.00 20.66           S  
ATOM   1687  HG  CYS A 157      -2.434   5.617  -7.177  1.00  0.00           H  
ATOM   1688  HB2 CYS A 157      -1.039   3.205  -7.263  1.00  0.00           H  
ATOM   1689  HB3 CYS A 157       0.148   3.671  -6.251  1.00  0.00           H  
ATOM   1690  H   CYS A 157      -1.547   4.823  -9.100  1.00  0.00           H  
ATOM   1691  HA  CYS A 157       0.940   5.225  -7.855  1.00  0.00           H  
ATOM   1692  N   THR A 158       2.384   3.205  -8.230  1.00 17.93           N  
ATOM   1693  CA  THR A 158       3.208   2.057  -8.596  1.00 18.87           C  
ATOM   1694  C   THR A 158       3.477   1.132  -7.402  1.00 19.79           C  
ATOM   1695  O   THR A 158       4.187   0.130  -7.521  1.00 20.18           O  
ATOM   1696  CB  THR A 158       4.534   2.487  -9.267  1.00 19.52           C  
ATOM   1697  OG1 THR A 158       5.266   3.358  -8.395  1.00 20.43           O  
ATOM   1698  CG2 THR A 158       4.252   3.210 -10.573  1.00 18.92           C  
ATOM   1699 HG21 THR A 158       3.754   2.603 -11.193  1.00  0.00           H  
ATOM   1700  HG1 THR A 158       6.244   3.243  -8.567  1.00  0.00           H  
ATOM   1701 HG22 THR A 158       3.697   4.022 -10.397  1.00  0.00           H  
ATOM   1702 HG23 THR A 158       5.121   3.479 -10.990  1.00  0.00           H  
ATOM   1703  H   THR A 158       2.752   3.899  -7.610  1.00  0.00           H  
ATOM   1704  HA  THR A 158       2.682   1.535  -9.267  1.00  0.00           H  
ATOM   1705  HB  THR A 158       5.076   1.668  -9.453  1.00  0.00           H  
ATOM   1706  N   ILE A 159       2.908   1.488  -6.253  1.00 19.99           N  
ATOM   1707  CA  ILE A 159       2.917   0.636  -5.070  1.00 20.63           C  
ATOM   1708  C   ILE A 159       1.621   0.886  -4.332  1.00 20.13           C  
ATOM   1709  O   ILE A 159       0.842   1.745  -4.724  1.00 19.62           O  
ATOM   1710  CB  ILE A 159       4.047   0.992  -4.096  1.00 21.52           C  
ATOM   1711  CG1 ILE A 159       4.105   2.507  -3.915  1.00 21.36           C  
ATOM   1712  CG2 ILE A 159       5.380   0.425  -4.568  1.00 22.49           C  
ATOM   1713  CD1 ILE A 159       4.641   2.947  -2.576  1.00 22.05           C  
ATOM   1714 HG21 ILE A 159       5.318  -0.571  -4.634  1.00  0.00           H  
ATOM   1715 HD11 ILE A 159       4.062   2.585  -1.846  1.00  0.00           H  
ATOM   1716 HG12 ILE A 159       4.689   2.889  -4.631  1.00  0.00           H  
ATOM   1717 HG13 ILE A 159       3.181   2.875  -4.020  1.00  0.00           H  
ATOM   1718 HG22 ILE A 159       5.606   0.798  -5.468  1.00  0.00           H  
ATOM   1719 HG23 ILE A 159       6.092   0.676  -3.912  1.00  0.00           H  
ATOM   1720 HD12 ILE A 159       5.571   2.601  -2.455  1.00  0.00           H  
ATOM   1721 HD13 ILE A 159       4.646   3.947  -2.540  1.00  0.00           H  
ATOM   1722  H   ILE A 159       2.456   2.378  -6.197  1.00  0.00           H  
ATOM   1723  HA  ILE A 159       3.037  -0.310  -5.371  1.00  0.00           H  
ATOM   1724  HB  ILE A 159       3.857   0.575  -3.207  1.00  0.00           H  
ATOM   1725  N   LYS A 160       1.397   0.145  -3.253  1.00 20.51           N  
ATOM   1726  CA  LYS A 160       0.256   0.395  -2.377  1.00 20.35           C  
ATOM   1727  C   LYS A 160       0.541   1.655  -1.572  1.00 20.54           C  
ATOM   1728  O   LYS A 160       1.481   1.686  -0.783  1.00 20.86           O  
ATOM   1729  CB  LYS A 160       0.049  -0.807  -1.451  1.00 20.89           C  
ATOM   1730  CG  LYS A 160      -0.988  -0.638  -0.344  1.00 21.05           C  
ATOM   1731  CD  LYS A 160      -1.007  -1.894   0.521  1.00 22.09           C  
ATOM   1732  CE  LYS A 160      -2.183  -1.913   1.483  1.00 22.69           C  
ATOM   1733  NZ  LYS A 160      -2.958  -3.183   1.370  1.00 23.13           N1+
ATOM   1734  HZ1 LYS A 160      -2.540  -3.773   0.678  1.00  0.00           H  
ATOM   1735  HB2 LYS A 160      -0.230  -1.584  -2.016  1.00  0.00           H  
ATOM   1736  HB3 LYS A 160       0.926  -1.016  -1.019  1.00  0.00           H  
ATOM   1737  HG2 LYS A 160      -0.753   0.156   0.218  1.00  0.00           H  
ATOM   1738  HG3 LYS A 160      -1.891  -0.494  -0.747  1.00  0.00           H  
ATOM   1739  HD2 LYS A 160      -1.062  -2.696  -0.075  1.00  0.00           H  
ATOM   1740  HD3 LYS A 160      -0.158  -1.938   1.047  1.00  0.00           H  
ATOM   1741  HE2 LYS A 160      -1.842  -1.819   2.418  1.00  0.00           H  
ATOM   1742  HE3 LYS A 160      -2.787  -1.142   1.278  1.00  0.00           H  
ATOM   1743  HZ2 LYS A 160      -2.954  -3.660   2.249  1.00  0.00           H  
ATOM   1744  HZ3 LYS A 160      -3.899  -2.968   1.108  1.00  0.00           H  
ATOM   1745  H   LYS A 160       2.024  -0.602  -3.035  1.00  0.00           H  
ATOM   1746  HA  LYS A 160      -0.580   0.524  -2.912  1.00  0.00           H  
ATOM   1747  N   THR A 161      -0.245   2.708  -1.792  1.00 20.09           N  
ATOM   1748  CA  THR A 161      -0.040   3.955  -1.068  1.00 20.18           C  
ATOM   1749  C   THR A 161      -1.189   4.141  -0.093  1.00 20.64           C  
ATOM   1750  O   THR A 161      -1.989   5.065  -0.229  1.00 20.21           O  
ATOM   1751  CB  THR A 161       0.030   5.162  -2.022  1.00 19.31           C  
ATOM   1752  OG1 THR A 161      -1.195   5.256  -2.750  1.00 18.66           O  
ATOM   1753  CG2 THR A 161       1.183   5.006  -3.015  1.00 19.25           C  
ATOM   1754 HG21 THR A 161       2.049   4.937  -2.518  1.00  0.00           H  
ATOM   1755  HG1 THR A 161      -1.948   5.377  -2.104  1.00  0.00           H  
ATOM   1756 HG22 THR A 161       1.053   4.176  -3.557  1.00  0.00           H  
ATOM   1757 HG23 THR A 161       1.203   5.803  -3.620  1.00  0.00           H  
ATOM   1758  H   THR A 161      -0.985   2.641  -2.462  1.00  0.00           H  
ATOM   1759  HA  THR A 161       0.832   3.905  -0.583  1.00  0.00           H  
ATOM   1760  HB  THR A 161       0.180   5.988  -1.479  1.00  0.00           H  
ATOM   1761  N   ASP A 162      -1.265   3.256   0.896  1.00 21.33           N  
ATOM   1762  CA  ASP A 162      -2.439   3.197   1.754  1.00 21.67           C  
ATOM   1763  C   ASP A 162      -2.558   4.411   2.672  1.00 21.60           C  
ATOM   1764  O   ASP A 162      -3.617   4.663   3.243  1.00 21.84           O  
ATOM   1765  CB  ASP A 162      -2.482   1.884   2.539  1.00 22.76           C  
ATOM   1766  CG  ASP A 162      -1.311   1.724   3.493  1.00 23.98           C  
ATOM   1767  OD1 ASP A 162      -1.399   0.841   4.361  1.00 25.04           O  
ATOM   1768  OD2 ASP A 162      -0.310   2.464   3.390  1.00 23.91           O1-
ATOM   1769  HB2 ASP A 162      -3.331   1.854   3.066  1.00  0.00           H  
ATOM   1770  HB3 ASP A 162      -2.473   1.122   1.891  1.00  0.00           H  
ATOM   1771  H   ASP A 162      -0.507   2.623   1.052  1.00  0.00           H  
ATOM   1772  HA  ASP A 162      -3.240   3.223   1.156  1.00  0.00           H  
ATOM   1773  N   TRP A 163      -1.478   5.178   2.781  1.00 21.25           N  
ATOM   1774  CA  TRP A 163      -1.492   6.383   3.602  1.00 20.99           C  
ATOM   1775  C   TRP A 163      -2.245   7.530   2.933  1.00 20.06           C  
ATOM   1776  O   TRP A 163      -2.444   8.585   3.541  1.00 20.29           O  
ATOM   1777  CB  TRP A 163      -0.070   6.819   3.985  1.00 21.43           C  
ATOM   1778  CG  TRP A 163       0.792   7.284   2.837  1.00 21.29           C  
ATOM   1779  CD1 TRP A 163       0.940   8.567   2.386  1.00 21.09           C  
ATOM   1780  CD2 TRP A 163       1.647   6.473   2.020  1.00 21.45           C  
ATOM   1781  NE1 TRP A 163       1.825   8.600   1.333  1.00 21.04           N  
ATOM   1782  CE2 TRP A 163       2.271   7.328   1.089  1.00 21.29           C  
ATOM   1783  CE3 TRP A 163       1.945   5.106   1.987  1.00 21.90           C  
ATOM   1784  CZ2 TRP A 163       3.171   6.860   0.134  1.00 21.54           C  
ATOM   1785  CZ3 TRP A 163       2.839   4.644   1.039  1.00 22.15           C  
ATOM   1786  CH2 TRP A 163       3.443   5.518   0.127  1.00 21.90           C  
ATOM   1787  HB2 TRP A 163      -0.141   7.567   4.645  1.00  0.00           H  
ATOM   1788  HB3 TRP A 163       0.386   6.043   4.422  1.00  0.00           H  
ATOM   1789  H   TRP A 163      -0.643   4.925   2.291  1.00  0.00           H  
ATOM   1790  HD1 TRP A 163       0.472   9.365   2.766  1.00  0.00           H  
ATOM   1791  HE1 TRP A 163       2.098   9.419   0.828  1.00  0.00           H  
ATOM   1792  HE3 TRP A 163       1.519   4.477   2.637  1.00  0.00           H  
ATOM   1793  HZ2 TRP A 163       3.602   7.480  -0.521  1.00  0.00           H  
ATOM   1794  HZ3 TRP A 163       3.059   3.669   1.005  1.00  0.00           H  
ATOM   1795  HH2 TRP A 163       4.087   5.154  -0.545  1.00  0.00           H  
ATOM   1796  HA  TRP A 163      -1.985   6.150   4.441  1.00  0.00           H  
ATOM   1797  N   LEU A 164      -2.665   7.329   1.686  1.00 18.73           N  
ATOM   1798  CA  LEU A 164      -3.451   8.347   0.994  1.00 17.77           C  
ATOM   1799  C   LEU A 164      -4.958   8.049   1.061  1.00 17.62           C  
ATOM   1800  O   LEU A 164      -5.776   8.831   0.573  1.00 17.42           O  
ATOM   1801  CB  LEU A 164      -2.982   8.495  -0.458  1.00 17.02           C  
ATOM   1802  CG  LEU A 164      -1.509   8.867  -0.672  1.00 16.96           C  
ATOM   1803  CD1 LEU A 164      -1.184   8.893  -2.169  1.00 16.68           C  
ATOM   1804  CD2 LEU A 164      -1.178  10.214  -0.033  1.00 16.87           C  
ATOM   1805 HD11 LEU A 164      -1.357   7.993  -2.567  1.00  0.00           H  
ATOM   1806 HD21 LEU A 164      -1.750  10.928  -0.437  1.00  0.00           H  
ATOM   1807  HB2 LEU A 164      -3.148   7.625  -0.922  1.00  0.00           H  
ATOM   1808  HB3 LEU A 164      -3.541   9.204  -0.888  1.00  0.00           H  
ATOM   1809 HD12 LEU A 164      -1.762   9.568  -2.628  1.00  0.00           H  
ATOM   1810 HD13 LEU A 164      -0.222   9.137  -2.289  1.00  0.00           H  
ATOM   1811 HD22 LEU A 164      -1.355  10.174   0.951  1.00  0.00           H  
ATOM   1812 HD23 LEU A 164      -0.213  10.422  -0.192  1.00  0.00           H  
ATOM   1813  H   LEU A 164      -2.441   6.474   1.219  1.00  0.00           H  
ATOM   1814  HA  LEU A 164      -3.302   9.217   1.464  1.00  0.00           H  
ATOM   1815  HG  LEU A 164      -0.945   8.171  -0.227  1.00  0.00           H  
ATOM   1816  N   ASP A 165      -5.315   6.914   1.659  1.00 17.79           N  
ATOM   1817  CA  ASP A 165      -6.714   6.555   1.839  1.00 18.42           C  
ATOM   1818  C   ASP A 165      -7.385   7.640   2.668  1.00 19.21           C  
ATOM   1819  O   ASP A 165      -6.877   8.044   3.704  1.00 19.19           O  
ATOM   1820  CB  ASP A 165      -6.853   5.195   2.538  1.00 19.05           C  
ATOM   1821  CG  ASP A 165      -6.541   4.017   1.618  1.00 19.01           C  
ATOM   1822  OD1 ASP A 165      -6.455   4.209   0.389  1.00 17.61           O  
ATOM   1823  OD2 ASP A 165      -6.388   2.887   2.138  1.00 20.18           O1-
ATOM   1824  HB2 ASP A 165      -6.226   5.169   3.317  1.00  0.00           H  
ATOM   1825  HB3 ASP A 165      -7.791   5.099   2.872  1.00  0.00           H  
ATOM   1826  H   ASP A 165      -4.606   6.293   1.992  1.00  0.00           H  
ATOM   1827  HA  ASP A 165      -7.153   6.479   0.944  1.00  0.00           H  
ATOM   1828  N   GLY A 166      -8.515   8.140   2.192  1.00 13.71           N  
ATOM   1829  CA  GLY A 166      -9.249   9.160   2.916  1.00 14.77           C  
ATOM   1830  C   GLY A 166      -8.781  10.574   2.620  1.00 16.11           C  
ATOM   1831  O   GLY A 166      -9.304  11.536   3.183  1.00 16.80           O  
ATOM   1832  HA2 GLY A 166     -10.217   9.087   2.674  1.00  0.00           H  
ATOM   1833  HA3 GLY A 166      -9.146   8.990   3.897  1.00  0.00           H  
ATOM   1834  H   GLY A 166      -8.869   7.808   1.318  1.00  0.00           H  
ATOM   1835  N   LYS A 167      -7.794  10.715   1.740  1.00 16.42           N  
ATOM   1836  CA  LYS A 167      -7.289  12.038   1.392  1.00 17.15           C  
ATOM   1837  C   LYS A 167      -7.360  12.306  -0.102  1.00 16.30           C  
ATOM   1838  O   LYS A 167      -7.489  13.457  -0.529  1.00 16.17           O  
ATOM   1839  CB  LYS A 167      -5.845  12.204   1.850  1.00 18.69           C  
ATOM   1840  CG  LYS A 167      -5.708  12.369   3.345  1.00 20.32           C  
ATOM   1841  CD  LYS A 167      -4.255  12.398   3.760  1.00 21.71           C  
ATOM   1842  CE  LYS A 167      -4.127  12.594   5.258  1.00 22.59           C  
ATOM   1843  NZ  LYS A 167      -2.711  12.478   5.672  1.00 23.36           N1+
ATOM   1844  HZ1 LYS A 167      -2.230  11.855   5.055  1.00  0.00           H  
ATOM   1845  HB2 LYS A 167      -5.327  11.396   1.569  1.00  0.00           H  
ATOM   1846  HB3 LYS A 167      -5.458  13.010   1.404  1.00  0.00           H  
ATOM   1847  HG2 LYS A 167      -6.146  13.224   3.622  1.00  0.00           H  
ATOM   1848  HG3 LYS A 167      -6.164  11.606   3.803  1.00  0.00           H  
ATOM   1849  HD2 LYS A 167      -3.821  11.535   3.501  1.00  0.00           H  
ATOM   1850  HD3 LYS A 167      -3.792  13.149   3.289  1.00  0.00           H  
ATOM   1851  HE2 LYS A 167      -4.473  13.500   5.505  1.00  0.00           H  
ATOM   1852  HE3 LYS A 167      -4.669  11.900   5.731  1.00  0.00           H  
ATOM   1853  HZ2 LYS A 167      -2.273  13.376   5.634  1.00  0.00           H  
ATOM   1854  HZ3 LYS A 167      -2.673  12.124   6.607  1.00  0.00           H  
ATOM   1855  H   LYS A 167      -7.394   9.905   1.312  1.00  0.00           H  
ATOM   1856  HA  LYS A 167      -7.876  12.697   1.862  1.00  0.00           H  
ATOM   1857  N   HIS A 168      -7.247  11.241  -0.888  1.00 15.12           N  
ATOM   1858  CA  HIS A 168      -7.321  11.355  -2.338  1.00 14.30           C  
ATOM   1859  C   HIS A 168      -8.417  10.430  -2.844  1.00 13.02           C  
ATOM   1860  O   HIS A 168      -8.564   9.313  -2.353  1.00 12.94           O  
ATOM   1861  CB  HIS A 168      -5.960  11.026  -2.971  1.00 14.22           C  
ATOM   1862  CG  HIS A 168      -4.883  11.991  -2.605  1.00 14.46           C  
ATOM   1863  ND1 HIS A 168      -4.560  13.089  -3.383  1.00 14.53           N  
ATOM   1864  CD2 HIS A 168      -4.057  12.048  -1.525  1.00 14.77           C  
ATOM   1865  CE1 HIS A 168      -3.582  13.762  -2.804  1.00 14.79           C  
ATOM   1866  NE2 HIS A 168      -3.264  13.160  -1.684  1.00 14.91           N  
ATOM   1867  HB2 HIS A 168      -5.684  10.112  -2.674  1.00  0.00           H  
ATOM   1868  HB3 HIS A 168      -6.064  11.027  -3.966  1.00  0.00           H  
ATOM   1869  H   HIS A 168      -7.109  10.341  -0.475  1.00  0.00           H  
ATOM   1870  HD2 HIS A 168      -4.031  11.404  -0.761  1.00  0.00           H  
ATOM   1871  HE1 HIS A 168      -3.155  14.592  -3.161  1.00  0.00           H  
ATOM   1872  HE2 HIS A 168      -2.556  13.462  -1.046  1.00  0.00           H  
ATOM   1873  HA  HIS A 168      -7.545  12.294  -2.599  1.00  0.00           H  
ATOM   1874  N   VAL A 169      -9.215  10.910  -3.791  1.00 11.70           N  
ATOM   1875  CA  VAL A 169     -10.311  10.116  -4.321  1.00 10.93           C  
ATOM   1876  C   VAL A 169      -9.814   9.144  -5.386  1.00 10.30           C  
ATOM   1877  O   VAL A 169      -9.332   9.560  -6.438  1.00 10.07           O  
ATOM   1878  CB  VAL A 169     -11.417  11.015  -4.922  1.00 10.74           C  
ATOM   1879  CG1 VAL A 169     -12.528  10.163  -5.521  1.00 10.54           C  
ATOM   1880  CG2 VAL A 169     -11.969  11.949  -3.847  1.00 10.72           C  
ATOM   1881 HG11 VAL A 169     -12.155   9.580  -6.241  1.00  0.00           H  
ATOM   1882 HG21 VAL A 169     -12.354  11.410  -3.097  1.00  0.00           H  
ATOM   1883 HG12 VAL A 169     -12.931   9.585  -4.811  1.00  0.00           H  
ATOM   1884 HG13 VAL A 169     -13.230  10.765  -5.902  1.00  0.00           H  
ATOM   1885 HG22 VAL A 169     -11.234  12.526  -3.490  1.00  0.00           H  
ATOM   1886 HG23 VAL A 169     -12.683  12.523  -4.249  1.00  0.00           H  
ATOM   1887  H   VAL A 169      -9.059  11.832  -4.145  1.00  0.00           H  
ATOM   1888  HA  VAL A 169     -10.697   9.598  -3.558  1.00  0.00           H  
ATOM   1889  HB  VAL A 169     -11.022  11.569  -5.655  1.00  0.00           H  
ATOM   1890  N   VAL A 170      -9.925   7.854  -5.094  1.00 10.14           N  
ATOM   1891  CA  VAL A 170      -9.581   6.801  -6.046  1.00 10.85           C  
ATOM   1892  C   VAL A 170     -10.767   6.605  -6.989  1.00 11.11           C  
ATOM   1893  O   VAL A 170     -11.909   6.527  -6.530  1.00 11.01           O  
ATOM   1894  CB  VAL A 170      -9.302   5.484  -5.302  1.00 11.56           C  
ATOM   1895  CG1 VAL A 170      -9.054   4.333  -6.283  1.00 11.56           C  
ATOM   1896  CG2 VAL A 170      -8.115   5.660  -4.356  1.00 11.89           C  
ATOM   1897 HG11 VAL A 170      -9.858   4.207  -6.865  1.00  0.00           H  
ATOM   1898 HG21 VAL A 170      -7.304   5.921  -4.879  1.00  0.00           H  
ATOM   1899 HG12 VAL A 170      -8.265   4.545  -6.861  1.00  0.00           H  
ATOM   1900 HG13 VAL A 170      -8.877   3.496  -5.765  1.00  0.00           H  
ATOM   1901 HG22 VAL A 170      -8.318   6.377  -3.689  1.00  0.00           H  
ATOM   1902 HG23 VAL A 170      -7.947   4.796  -3.880  1.00  0.00           H  
ATOM   1903  H   VAL A 170     -10.257   7.593  -4.188  1.00  0.00           H  
ATOM   1904  HA  VAL A 170      -8.762   7.062  -6.557  1.00  0.00           H  
ATOM   1905  HB  VAL A 170     -10.111   5.248  -4.764  1.00  0.00           H  
ATOM   1906  N   PHE A 171     -10.521   6.530  -8.298  1.00 11.13           N  
ATOM   1907  CA  PHE A 171     -11.638   6.444  -9.241  1.00 11.06           C  
ATOM   1908  C   PHE A 171     -11.449   5.479 -10.407  1.00 11.33           C  
ATOM   1909  O   PHE A 171     -12.258   5.461 -11.346  1.00 10.97           O  
ATOM   1910  CB  PHE A 171     -12.005   7.839  -9.772  1.00 11.38           C  
ATOM   1911  CG  PHE A 171     -10.926   8.487 -10.595  1.00 11.69           C  
ATOM   1912  CD1 PHE A 171      -9.843   9.102  -9.984  1.00 12.36           C  
ATOM   1913  CD2 PHE A 171     -11.013   8.505 -11.978  1.00 11.79           C  
ATOM   1914  CE1 PHE A 171      -8.857   9.702 -10.735  1.00 12.70           C  
ATOM   1915  CE2 PHE A 171     -10.044   9.105 -12.737  1.00 12.14           C  
ATOM   1916  CZ  PHE A 171      -8.956   9.709 -12.117  1.00 12.48           C  
ATOM   1917  HB2 PHE A 171     -12.826   7.755 -10.337  1.00  0.00           H  
ATOM   1918  HB3 PHE A 171     -12.207   8.432  -8.992  1.00  0.00           H  
ATOM   1919  H   PHE A 171      -9.578   6.533  -8.633  1.00  0.00           H  
ATOM   1920  HD1 PHE A 171      -9.778   9.110  -8.986  1.00  0.00           H  
ATOM   1921  HD2 PHE A 171     -11.795   8.074 -12.428  1.00  0.00           H  
ATOM   1922  HE1 PHE A 171      -8.073  10.130 -10.285  1.00  0.00           H  
ATOM   1923  HE2 PHE A 171     -10.119   9.108 -13.734  1.00  0.00           H  
ATOM   1924  HZ  PHE A 171      -8.246  10.148 -12.668  1.00  0.00           H  
ATOM   1925  HA  PHE A 171     -12.386   6.060  -8.701  1.00  0.00           H  
ATOM   1926  N   GLY A 172     -10.392   4.676 -10.358  1.00 11.43           N  
ATOM   1927  CA  GLY A 172     -10.155   3.742 -11.438  1.00 11.33           C  
ATOM   1928  C   GLY A 172      -8.898   2.924 -11.269  1.00 11.67           C  
ATOM   1929  O   GLY A 172      -8.216   3.011 -10.235  1.00 11.31           O  
ATOM   1930  HA2 GLY A 172     -10.934   3.118 -11.494  1.00  0.00           H  
ATOM   1931  HA3 GLY A 172     -10.086   4.255 -12.293  1.00  0.00           H  
ATOM   1932  H   GLY A 172      -9.765   4.717  -9.581  1.00  0.00           H  
ATOM   1933  N   HIS A 173      -8.580   2.134 -12.293  1.00 12.14           N  
ATOM   1934  CA  HIS A 173      -7.347   1.362 -12.280  1.00 13.15           C  
ATOM   1935  C   HIS A 173      -6.896   0.985 -13.685  1.00 13.55           C  
ATOM   1936  O   HIS A 173      -7.685   1.032 -14.645  1.00 13.37           O  
ATOM   1937  CB  HIS A 173      -7.490   0.114 -11.396  1.00 13.88           C  
ATOM   1938  CG  HIS A 173      -8.319  -0.971 -12.003  1.00 14.88           C  
ATOM   1939  ND1 HIS A 173      -9.690  -1.029 -11.877  1.00 15.36           N  
ATOM   1940  CD2 HIS A 173      -7.961  -2.061 -12.737  1.00 15.22           C  
ATOM   1941  CE1 HIS A 173     -10.143  -2.100 -12.513  1.00 15.47           C  
ATOM   1942  NE2 HIS A 173      -9.119  -2.737 -13.033  1.00 15.39           N  
ATOM   1943  HB2 HIS A 173      -6.577  -0.249 -11.213  1.00  0.00           H  
ATOM   1944  HB3 HIS A 173      -7.912   0.387 -10.531  1.00  0.00           H  
ATOM   1945  H   HIS A 173      -9.195   2.072 -13.079  1.00  0.00           H  
ATOM   1946  HD2 HIS A 173      -7.033  -2.320 -13.007  1.00  0.00           H  
ATOM   1947  HE1 HIS A 173     -11.101  -2.377 -12.584  1.00  0.00           H  
ATOM   1948  HE2 HIS A 173      -9.174  -3.584 -13.562  1.00  0.00           H  
ATOM   1949  HA  HIS A 173      -6.635   1.945 -11.887  1.00  0.00           H  
ATOM   1950  N   VAL A 174      -5.621   0.628 -13.794  1.00 13.95           N  
ATOM   1951  CA  VAL A 174      -5.027   0.210 -15.056  1.00 14.44           C  
ATOM   1952  C   VAL A 174      -5.506  -1.182 -15.482  1.00 15.22           C  
ATOM   1953  O   VAL A 174      -5.363  -2.160 -14.739  1.00 15.39           O  
ATOM   1954  CB  VAL A 174      -3.493   0.209 -14.962  1.00 14.36           C  
ATOM   1955  CG1 VAL A 174      -2.884  -0.253 -16.264  1.00 14.23           C  
ATOM   1956  CG2 VAL A 174      -2.984   1.609 -14.595  1.00 14.56           C  
ATOM   1957 HG11 VAL A 174      -3.198  -1.179 -16.473  1.00  0.00           H  
ATOM   1958 HG21 VAL A 174      -3.269   2.265 -15.294  1.00  0.00           H  
ATOM   1959 HG12 VAL A 174      -3.163   0.359 -17.003  1.00  0.00           H  
ATOM   1960 HG13 VAL A 174      -1.888  -0.245 -16.178  1.00  0.00           H  
ATOM   1961 HG22 VAL A 174      -3.364   1.886 -13.713  1.00  0.00           H  
ATOM   1962 HG23 VAL A 174      -1.986   1.588 -14.538  1.00  0.00           H  
ATOM   1963  H   VAL A 174      -5.047   0.647 -12.976  1.00  0.00           H  
ATOM   1964  HA  VAL A 174      -5.322   0.871 -15.746  1.00  0.00           H  
ATOM   1965  HB  VAL A 174      -3.219  -0.430 -14.243  1.00  0.00           H  
ATOM   1966  N   ILE A 175      -6.072  -1.257 -16.682  1.00 15.58           N  
ATOM   1967  CA  ILE A 175      -6.557  -2.510 -17.254  1.00 16.22           C  
ATOM   1968  C   ILE A 175      -5.428  -3.188 -18.007  1.00 16.63           C  
ATOM   1969  O   ILE A 175      -5.253  -4.406 -17.936  1.00 16.64           O  
ATOM   1970  CB  ILE A 175      -7.703  -2.247 -18.253  1.00 16.34           C  
ATOM   1971  CG1 ILE A 175      -8.954  -1.781 -17.510  1.00 16.63           C  
ATOM   1972  CG2 ILE A 175      -7.996  -3.493 -19.085  1.00 16.57           C  
ATOM   1973  CD1 ILE A 175      -9.494  -2.810 -16.535  1.00 16.93           C  
ATOM   1974 HG21 ILE A 175      -7.177  -3.757 -19.596  1.00  0.00           H  
ATOM   1975 HD11 ILE A 175      -9.731  -3.648 -17.027  1.00  0.00           H  
ATOM   1976 HG12 ILE A 175      -8.733  -0.947 -17.004  1.00  0.00           H  
ATOM   1977 HG13 ILE A 175      -9.666  -1.574 -18.181  1.00  0.00           H  
ATOM   1978 HG22 ILE A 175      -8.260  -4.247 -18.484  1.00  0.00           H  
ATOM   1979 HG23 ILE A 175      -8.740  -3.292 -19.721  1.00  0.00           H  
ATOM   1980 HD12 ILE A 175      -8.799  -3.021 -15.848  1.00  0.00           H  
ATOM   1981 HD13 ILE A 175     -10.308  -2.440 -16.087  1.00  0.00           H  
ATOM   1982  H   ILE A 175      -6.169  -0.418 -17.217  1.00  0.00           H  
ATOM   1983  HA  ILE A 175      -6.889  -3.087 -16.508  1.00  0.00           H  
ATOM   1984  HB  ILE A 175      -7.418  -1.522 -18.879  1.00  0.00           H  
ATOM   1985  N   GLU A 176      -4.664  -2.374 -18.726  1.00 17.10           N  
ATOM   1986  CA  GLU A 176      -3.592  -2.853 -19.573  1.00 18.34           C  
ATOM   1987  C   GLU A 176      -2.554  -1.747 -19.705  1.00 18.44           C  
ATOM   1988  O   GLU A 176      -2.902  -0.571 -19.776  1.00 18.78           O  
ATOM   1989  CB  GLU A 176      -4.168  -3.237 -20.940  1.00 19.54           C  
ATOM   1990  CG  GLU A 176      -3.223  -3.097 -22.109  1.00 20.90           C  
ATOM   1991  CD  GLU A 176      -3.923  -3.238 -23.449  1.00 21.91           C  
ATOM   1992  OE1 GLU A 176      -4.911  -3.998 -23.543  1.00 21.92           O  
ATOM   1993  OE2 GLU A 176      -3.477  -2.585 -24.415  1.00 22.76           O1-
ATOM   1994  HB2 GLU A 176      -4.464  -4.191 -20.894  1.00  0.00           H  
ATOM   1995  HB3 GLU A 176      -4.964  -2.658 -21.115  1.00  0.00           H  
ATOM   1996  HG2 GLU A 176      -2.790  -2.197 -22.065  1.00  0.00           H  
ATOM   1997  HG3 GLU A 176      -2.518  -3.802 -22.039  1.00  0.00           H  
ATOM   1998  H   GLU A 176      -4.835  -1.390 -18.680  1.00  0.00           H  
ATOM   1999  HA  GLU A 176      -3.157  -3.662 -19.178  1.00  0.00           H  
ATOM   2000  N   GLY A 177      -1.278  -2.117 -19.714  1.00 18.14           N  
ATOM   2001  CA  GLY A 177      -0.225  -1.145 -19.932  1.00 17.87           C  
ATOM   2002  C   GLY A 177       0.576  -0.806 -18.688  1.00 17.93           C  
ATOM   2003  O   GLY A 177       1.194   0.261 -18.620  1.00 17.69           O  
ATOM   2004  HA2 GLY A 177       0.401  -1.508 -20.622  1.00  0.00           H  
ATOM   2005  HA3 GLY A 177      -0.638  -0.303 -20.280  1.00  0.00           H  
ATOM   2006  H   GLY A 177      -1.042  -3.077 -19.568  1.00  0.00           H  
ATOM   2007  N   MET A 178       0.575  -1.693 -17.696  1.00 18.11           N  
ATOM   2008  CA  MET A 178       1.430  -1.465 -16.535  1.00 18.60           C  
ATOM   2009  C   MET A 178       2.905  -1.438 -16.949  1.00 19.11           C  
ATOM   2010  O   MET A 178       3.714  -0.799 -16.285  1.00 19.42           O  
ATOM   2011  CB  MET A 178       1.210  -2.496 -15.426  1.00 18.78           C  
ATOM   2012  CG  MET A 178       0.138  -2.130 -14.410  1.00 18.79           C  
ATOM   2013  SD  MET A 178       0.396  -0.547 -13.568  1.00 25.66           S  
ATOM   2014  CE  MET A 178       1.805  -0.854 -12.537  1.00 22.72           C  
ATOM   2015  HE1 MET A 178       1.601  -1.597 -11.899  1.00  0.00           H  
ATOM   2016  HB2 MET A 178       0.952  -3.362 -15.853  1.00  0.00           H  
ATOM   2017  HB3 MET A 178       2.073  -2.618 -14.937  1.00  0.00           H  
ATOM   2018  HG2 MET A 178      -0.742  -2.092 -14.884  1.00  0.00           H  
ATOM   2019  HG3 MET A 178       0.104  -2.850 -13.717  1.00  0.00           H  
ATOM   2020  HE2 MET A 178       2.587  -1.115 -13.102  1.00  0.00           H  
ATOM   2021  HE3 MET A 178       2.023  -0.022 -12.028  1.00  0.00           H  
ATOM   2022  H   MET A 178      -0.006  -2.506 -17.746  1.00  0.00           H  
ATOM   2023  HA  MET A 178       1.175  -0.573 -16.160  1.00  0.00           H  
ATOM   2024  N   ASP A 179       3.255  -2.115 -18.042  1.00 19.34           N  
ATOM   2025  CA  ASP A 179       4.630  -2.043 -18.545  1.00 19.92           C  
ATOM   2026  C   ASP A 179       4.952  -0.624 -19.001  1.00 20.45           C  
ATOM   2027  O   ASP A 179       6.064  -0.132 -18.797  1.00 21.12           O  
ATOM   2028  CB  ASP A 179       4.879  -3.045 -19.683  1.00 20.11           C  
ATOM   2029  CG  ASP A 179       3.929  -2.859 -20.852  1.00 20.09           C  
ATOM   2030  OD1 ASP A 179       2.706  -2.789 -20.621  1.00 19.98           O  
ATOM   2031  OD2 ASP A 179       4.407  -2.780 -22.002  1.00 20.26           O1-
ATOM   2032  HB2 ASP A 179       5.817  -2.932 -20.010  1.00  0.00           H  
ATOM   2033  HB3 ASP A 179       4.769  -3.973 -19.325  1.00  0.00           H  
ATOM   2034  H   ASP A 179       2.578  -2.674 -18.521  1.00  0.00           H  
ATOM   2035  HA  ASP A 179       5.241  -2.291 -17.793  1.00  0.00           H  
ATOM   2036  N   VAL A 180       3.974   0.037 -19.611  1.00 20.30           N  
ATOM   2037  CA  VAL A 180       4.145   1.426 -20.026  1.00 19.89           C  
ATOM   2038  C   VAL A 180       4.297   2.317 -18.790  1.00 20.31           C  
ATOM   2039  O   VAL A 180       5.144   3.216 -18.764  1.00 20.46           O  
ATOM   2040  CB  VAL A 180       2.967   1.913 -20.896  1.00 19.21           C  
ATOM   2041  CG1 VAL A 180       3.099   3.395 -21.199  1.00 18.76           C  
ATOM   2042  CG2 VAL A 180       2.897   1.126 -22.192  1.00 19.00           C  
ATOM   2043 HG11 VAL A 180       3.106   3.914 -20.344  1.00  0.00           H  
ATOM   2044 HG21 VAL A 180       3.748   1.242 -22.703  1.00  0.00           H  
ATOM   2045 HG12 VAL A 180       3.953   3.564 -21.689  1.00  0.00           H  
ATOM   2046 HG13 VAL A 180       2.324   3.682 -21.762  1.00  0.00           H  
ATOM   2047 HG22 VAL A 180       2.769   0.155 -21.990  1.00  0.00           H  
ATOM   2048 HG23 VAL A 180       2.127   1.461 -22.735  1.00  0.00           H  
ATOM   2049  H   VAL A 180       3.105  -0.426 -19.789  1.00  0.00           H  
ATOM   2050  HA  VAL A 180       4.972   1.482 -20.585  1.00  0.00           H  
ATOM   2051  HB  VAL A 180       2.122   1.765 -20.381  1.00  0.00           H  
ATOM   2052  N   VAL A 181       3.486   2.054 -17.770  1.00 20.31           N  
ATOM   2053  CA  VAL A 181       3.580   2.785 -16.512  1.00 20.65           C  
ATOM   2054  C   VAL A 181       4.957   2.600 -15.857  1.00 21.29           C  
ATOM   2055  O   VAL A 181       5.543   3.565 -15.361  1.00 21.35           O  
ATOM   2056  CB  VAL A 181       2.462   2.370 -15.518  1.00 19.45           C  
ATOM   2057  CG1 VAL A 181       2.688   2.999 -14.147  1.00 19.38           C  
ATOM   2058  CG2 VAL A 181       1.087   2.750 -16.058  1.00 19.47           C  
ATOM   2059 HG11 VAL A 181       3.570   2.701 -13.781  1.00  0.00           H  
ATOM   2060 HG21 VAL A 181       1.042   3.739 -16.199  1.00  0.00           H  
ATOM   2061 HG12 VAL A 181       2.691   3.995 -14.228  1.00  0.00           H  
ATOM   2062 HG13 VAL A 181       1.953   2.712 -13.532  1.00  0.00           H  
ATOM   2063 HG22 VAL A 181       0.928   2.289 -16.931  1.00  0.00           H  
ATOM   2064 HG23 VAL A 181       0.389   2.471 -15.398  1.00  0.00           H  
ATOM   2065  H   VAL A 181       2.796   1.337 -17.867  1.00  0.00           H  
ATOM   2066  HA  VAL A 181       3.458   3.753 -16.734  1.00  0.00           H  
ATOM   2067  HB  VAL A 181       2.497   1.376 -15.415  1.00  0.00           H  
ATOM   2068  N   LYS A 182       5.475   1.371 -15.870  1.00 21.99           N  
ATOM   2069  CA  LYS A 182       6.781   1.091 -15.268  1.00 23.16           C  
ATOM   2070  C   LYS A 182       7.902   1.789 -16.038  1.00 23.95           C  
ATOM   2071  O   LYS A 182       8.933   2.125 -15.470  1.00 23.96           O  
ATOM   2072  CB  LYS A 182       7.051  -0.418 -15.171  1.00 23.43           C  
ATOM   2073  CG  LYS A 182       6.017  -1.222 -14.375  1.00 23.93           C  
ATOM   2074  CD  LYS A 182       6.073  -0.950 -12.882  1.00 24.51           C  
ATOM   2075  CE  LYS A 182       7.274  -1.619 -12.233  1.00 24.59           C  
ATOM   2076  NZ  LYS A 182       7.483  -1.124 -10.838  1.00 24.64           N1+
ATOM   2077  HZ1 LYS A 182       7.638  -0.136 -10.851  1.00  0.00           H  
ATOM   2078  HB2 LYS A 182       7.085  -0.787 -16.100  1.00  0.00           H  
ATOM   2079  HB3 LYS A 182       7.944  -0.546 -14.738  1.00  0.00           H  
ATOM   2080  HG2 LYS A 182       5.103  -0.989 -14.710  1.00  0.00           H  
ATOM   2081  HG3 LYS A 182       6.181  -2.197 -14.529  1.00  0.00           H  
ATOM   2082  HD2 LYS A 182       6.129   0.037 -12.733  1.00  0.00           H  
ATOM   2083  HD3 LYS A 182       5.237  -1.296 -12.455  1.00  0.00           H  
ATOM   2084  HE2 LYS A 182       7.126  -2.607 -12.211  1.00  0.00           H  
ATOM   2085  HE3 LYS A 182       8.091  -1.424 -12.775  1.00  0.00           H  
ATOM   2086  HZ2 LYS A 182       6.673  -1.320 -10.286  1.00  0.00           H  
ATOM   2087  HZ3 LYS A 182       8.279  -1.585 -10.445  1.00  0.00           H  
ATOM   2088  H   LYS A 182       4.963   0.627 -16.300  1.00  0.00           H  
ATOM   2089  HA  LYS A 182       6.761   1.456 -14.337  1.00  0.00           H  
ATOM   2090  N   LYS A 183       7.698   2.017 -17.333  1.00 24.93           N  
ATOM   2091  CA  LYS A 183       8.673   2.773 -18.110  1.00 25.93           C  
ATOM   2092  C   LYS A 183       8.674   4.237 -17.699  1.00 26.29           C  
ATOM   2093  O   LYS A 183       9.736   4.825 -17.473  1.00 26.76           O  
ATOM   2094  CB  LYS A 183       8.416   2.652 -19.612  1.00 26.54           C  
ATOM   2095  CG  LYS A 183       8.724   1.285 -20.193  1.00 27.22           C  
ATOM   2096  CD  LYS A 183       8.799   1.352 -21.716  1.00 27.79           C  
ATOM   2097  CE  LYS A 183       8.256   0.088 -22.361  1.00 28.17           C  
ATOM   2098  NZ  LYS A 183       7.409   0.414 -23.544  1.00 28.29           N1+
ATOM   2099  HZ1 LYS A 183       6.639   0.985 -23.260  1.00  0.00           H  
ATOM   2100  HB2 LYS A 183       7.452   2.857 -19.784  1.00  0.00           H  
ATOM   2101  HB3 LYS A 183       8.981   3.329 -20.084  1.00  0.00           H  
ATOM   2102  HG2 LYS A 183       9.600   0.963 -19.832  1.00  0.00           H  
ATOM   2103  HG3 LYS A 183       8.007   0.642 -19.926  1.00  0.00           H  
ATOM   2104  HD2 LYS A 183       8.266   2.136 -22.034  1.00  0.00           H  
ATOM   2105  HD3 LYS A 183       9.753   1.473 -21.991  1.00  0.00           H  
ATOM   2106  HE2 LYS A 183       9.021  -0.488 -22.651  1.00  0.00           H  
ATOM   2107  HE3 LYS A 183       7.707  -0.414 -21.692  1.00  0.00           H  
ATOM   2108  HZ2 LYS A 183       7.951   0.911 -24.221  1.00  0.00           H  
ATOM   2109  HZ3 LYS A 183       7.067  -0.436 -23.945  1.00  0.00           H  
ATOM   2110  H   LYS A 183       6.872   1.669 -17.775  1.00  0.00           H  
ATOM   2111  HA  LYS A 183       9.572   2.380 -17.917  1.00  0.00           H  
ATOM   2112  N   ILE A 184       7.486   4.828 -17.611  1.00 25.71           N  
ATOM   2113  CA  ILE A 184       7.361   6.204 -17.142  1.00 25.09           C  
ATOM   2114  C   ILE A 184       8.045   6.358 -15.781  1.00 24.81           C  
ATOM   2115  O   ILE A 184       8.873   7.251 -15.583  1.00 24.78           O  
ATOM   2116  CB  ILE A 184       5.881   6.631 -17.053  1.00 24.83           C  
ATOM   2117  CG1 ILE A 184       5.271   6.709 -18.457  1.00 24.77           C  
ATOM   2118  CG2 ILE A 184       5.747   7.967 -16.328  1.00 24.50           C  
ATOM   2119  CD1 ILE A 184       3.758   6.674 -18.490  1.00 24.72           C  
ATOM   2120 HG21 ILE A 184       6.117   7.886 -15.402  1.00  0.00           H  
ATOM   2121 HD11 ILE A 184       3.432   5.822 -18.079  1.00  0.00           H  
ATOM   2122 HG12 ILE A 184       5.575   7.562 -18.883  1.00  0.00           H  
ATOM   2123 HG13 ILE A 184       5.614   5.938 -18.993  1.00  0.00           H  
ATOM   2124 HG22 ILE A 184       6.257   8.671 -16.821  1.00  0.00           H  
ATOM   2125 HG23 ILE A 184       4.780   8.219 -16.284  1.00  0.00           H  
ATOM   2126 HD12 ILE A 184       3.390   7.446 -17.971  1.00  0.00           H  
ATOM   2127 HD13 ILE A 184       3.451   6.730 -19.439  1.00  0.00           H  
ATOM   2128  H   ILE A 184       6.664   4.320 -17.871  1.00  0.00           H  
ATOM   2129  HA  ILE A 184       7.812   6.803 -17.804  1.00  0.00           H  
ATOM   2130  HB  ILE A 184       5.380   5.943 -16.526  1.00  0.00           H  
ATOM   2131  N   GLU A 185       7.730   5.443 -14.871  1.00 24.77           N  
ATOM   2132  CA  GLU A 185       8.316   5.424 -13.535  1.00 25.14           C  
ATOM   2133  C   GLU A 185       9.840   5.476 -13.572  1.00 25.97           C  
ATOM   2134  O   GLU A 185      10.468   6.171 -12.769  1.00 25.79           O  
ATOM   2135  CB  GLU A 185       7.868   4.175 -12.779  1.00 25.13           C  
ATOM   2136  CG  GLU A 185       8.505   4.028 -11.401  1.00 25.43           C  
ATOM   2137  CD  GLU A 185       8.065   2.765 -10.678  1.00 25.90           C  
ATOM   2138  OE1 GLU A 185       7.878   1.720 -11.342  1.00 26.36           O  
ATOM   2139  OE2 GLU A 185       7.899   2.823  -9.439  1.00 25.96           O1-
ATOM   2140  HB2 GLU A 185       6.875   4.211 -12.668  1.00  0.00           H  
ATOM   2141  HB3 GLU A 185       8.106   3.371 -13.325  1.00  0.00           H  
ATOM   2142  HG2 GLU A 185       9.499   4.006 -11.508  1.00  0.00           H  
ATOM   2143  HG3 GLU A 185       8.254   4.820 -10.844  1.00  0.00           H  
ATOM   2144  H   GLU A 185       7.063   4.737 -15.111  1.00  0.00           H  
ATOM   2145  HA  GLU A 185       7.993   6.244 -13.062  1.00  0.00           H  
ATOM   2146  N   SER A 186      10.430   4.760 -14.522  1.00 26.75           N  
ATOM   2147  CA  SER A 186      11.881   4.656 -14.599  1.00 27.51           C  
ATOM   2148  C   SER A 186      12.545   5.975 -14.984  1.00 27.98           C  
ATOM   2149  O   SER A 186      13.756   6.133 -14.836  1.00 28.57           O  
ATOM   2150  CB  SER A 186      12.282   3.571 -15.596  1.00 27.76           C  
ATOM   2151  OG  SER A 186      12.299   4.092 -16.913  1.00 28.06           O  
ATOM   2152  HG  SER A 186      11.385   4.428 -17.142  1.00  0.00           H  
ATOM   2153  HB2 SER A 186      13.192   3.228 -15.364  1.00  0.00           H  
ATOM   2154  HB3 SER A 186      11.628   2.817 -15.548  1.00  0.00           H  
ATOM   2155  H   SER A 186       9.868   4.283 -15.197  1.00  0.00           H  
ATOM   2156  HA  SER A 186      12.202   4.414 -13.684  1.00  0.00           H  
ATOM   2157  N   PHE A 187      11.759   6.917 -15.492  1.00 27.86           N  
ATOM   2158  CA  PHE A 187      12.303   8.205 -15.911  1.00 27.62           C  
ATOM   2159  C   PHE A 187      12.126   9.262 -14.833  1.00 28.00           C  
ATOM   2160  O   PHE A 187      12.354  10.446 -15.073  1.00 28.19           O  
ATOM   2161  CB  PHE A 187      11.640   8.674 -17.201  1.00 27.20           C  
ATOM   2162  CG  PHE A 187      11.769   7.703 -18.336  1.00 27.12           C  
ATOM   2163  CD1 PHE A 187      12.884   6.886 -18.448  1.00 27.21           C  
ATOM   2164  CD2 PHE A 187      10.775   7.608 -19.291  1.00 27.05           C  
ATOM   2165  CE1 PHE A 187      12.999   5.990 -19.492  1.00 27.29           C  
ATOM   2166  CE2 PHE A 187      10.887   6.720 -20.339  1.00 27.15           C  
ATOM   2167  CZ  PHE A 187      12.002   5.910 -20.441  1.00 27.21           C  
ATOM   2168  HB2 PHE A 187      10.668   8.826 -17.022  1.00  0.00           H  
ATOM   2169  HB3 PHE A 187      12.059   9.540 -17.477  1.00  0.00           H  
ATOM   2170  H   PHE A 187      10.780   6.741 -15.591  1.00  0.00           H  
ATOM   2171  HD1 PHE A 187      13.612   6.945 -17.764  1.00  0.00           H  
ATOM   2172  HD2 PHE A 187       9.964   8.190 -19.220  1.00  0.00           H  
ATOM   2173  HE1 PHE A 187      13.804   5.400 -19.560  1.00  0.00           H  
ATOM   2174  HE2 PHE A 187      10.163   6.663 -21.026  1.00  0.00           H  
ATOM   2175  HZ  PHE A 187      12.085   5.267 -21.202  1.00  0.00           H  
ATOM   2176  HA  PHE A 187      13.282   8.077 -16.070  1.00  0.00           H  
ATOM   2177  N   GLY A 188      11.724   8.827 -13.646  1.00 28.37           N  
ATOM   2178  CA  GLY A 188      11.521   9.737 -12.539  1.00 28.79           C  
ATOM   2179  C   GLY A 188      12.727   9.806 -11.628  1.00 29.34           C  
ATOM   2180  O   GLY A 188      13.750   9.171 -11.882  1.00 29.47           O  
ATOM   2181  HA2 GLY A 188      11.335  10.650 -12.901  1.00  0.00           H  
ATOM   2182  HA3 GLY A 188      10.732   9.430 -12.008  1.00  0.00           H  
ATOM   2183  H   GLY A 188      11.558   7.849 -13.513  1.00  0.00           H  
ATOM   2184  N   SER A 189      12.598  10.580 -10.558  1.00 29.63           N  
ATOM   2185  CA  SER A 189      13.680  10.778  -9.607  1.00 30.01           C  
ATOM   2186  C   SER A 189      13.055  11.061  -8.254  1.00 30.46           C  
ATOM   2187  O   SER A 189      11.833  11.197  -8.150  1.00 30.57           O  
ATOM   2188  CB  SER A 189      14.536  11.964 -10.035  1.00 30.03           C  
ATOM   2189  OG  SER A 189      13.754  13.144 -10.057  1.00 30.07           O  
ATOM   2190  HG  SER A 189      13.350  13.251 -10.966  1.00  0.00           H  
ATOM   2191  HB2 SER A 189      15.293  12.077  -9.391  1.00  0.00           H  
ATOM   2192  HB3 SER A 189      14.909  11.795 -10.948  1.00  0.00           H  
ATOM   2193  H   SER A 189      11.726  11.044 -10.401  1.00  0.00           H  
ATOM   2194  HA  SER A 189      14.262   9.965  -9.565  1.00  0.00           H  
ATOM   2195  N   LYS A 190      13.886  11.167  -7.220  1.00 30.65           N  
ATOM   2196  CA  LYS A 190      13.382  11.394  -5.868  1.00 30.73           C  
ATOM   2197  C   LYS A 190      12.636  12.725  -5.751  1.00 30.64           C  
ATOM   2198  O   LYS A 190      11.697  12.854  -4.965  1.00 30.58           O  
ATOM   2199  CB  LYS A 190      14.519  11.310  -4.844  1.00 30.86           C  
ATOM   2200  HB2 LYS A 190      15.268  11.898  -5.150  1.00  0.00           H  
ATOM   2201  HB3 LYS A 190      14.183  11.642  -3.963  1.00  0.00           H  
ATOM   2202  H   LYS A 190      14.871  11.089  -7.370  1.00  0.00           H  
ATOM   2203  HA  LYS A 190      12.722  10.669  -5.670  1.00  0.00           H  
ATOM   2204  CG  LYS A 190      15.059   9.882  -4.656  1.00  0.00           C  
ATOM   2205  HG2 LYS A 190      14.311   9.294  -4.345  1.00  0.00           H  
ATOM   2206  HG3 LYS A 190      15.393   9.545  -5.535  1.00  0.00           H  
ATOM   2207  CD  LYS A 190      16.190   9.811  -3.644  1.00  0.00           C  
ATOM   2208  HD2 LYS A 190      16.943  10.394  -3.947  1.00  0.00           H  
ATOM   2209  HD3 LYS A 190      15.863  10.137  -2.757  1.00  0.00           H  
ATOM   2210  CE  LYS A 190      16.691   8.369  -3.500  1.00  0.00           C  
ATOM   2211  HE2 LYS A 190      15.935   7.797  -3.181  1.00  0.00           H  
ATOM   2212  HE3 LYS A 190      16.991   8.042  -4.396  1.00  0.00           H  
ATOM   2213  NZ  LYS A 190      17.828   8.245  -2.537  1.00  0.00           N1+
ATOM   2214  HZ1 LYS A 190      18.596   8.806  -2.847  1.00  0.00           H  
ATOM   2215  HZ2 LYS A 190      17.541   8.560  -1.631  1.00  0.00           H  
ATOM   2216  HZ3 LYS A 190      18.109   7.287  -2.486  1.00  0.00           H  
ATOM   2217  N   SER A 191      13.042  13.707  -6.550  1.00 30.75           N  
ATOM   2218  CA  SER A 191      12.446  15.039  -6.483  1.00 30.74           C  
ATOM   2219  C   SER A 191      11.181  15.161  -7.325  1.00 30.45           C  
ATOM   2220  O   SER A 191      10.430  16.126  -7.184  1.00 30.49           O  
ATOM   2221  CB  SER A 191      13.446  16.103  -6.932  1.00 30.98           C  
ATOM   2222  OG  SER A 191      13.703  15.992  -8.321  1.00 31.27           O  
ATOM   2223  HG  SER A 191      13.601  15.037  -8.596  1.00  0.00           H  
ATOM   2224  HB2 SER A 191      13.074  17.010  -6.735  1.00  0.00           H  
ATOM   2225  HB3 SER A 191      14.302  15.986  -6.428  1.00  0.00           H  
ATOM   2226  H   SER A 191      13.771  13.531  -7.211  1.00  0.00           H  
ATOM   2227  HA  SER A 191      12.197  15.186  -5.526  1.00  0.00           H  
ATOM   2228  N   GLY A 192      10.960  14.189  -8.206  1.00 30.09           N  
ATOM   2229  CA  GLY A 192       9.810  14.207  -9.090  1.00 29.85           C  
ATOM   2230  C   GLY A 192      10.147  14.626 -10.509  1.00 29.86           C  
ATOM   2231  O   GLY A 192       9.394  14.345 -11.445  1.00 29.98           O  
ATOM   2232  HA2 GLY A 192       9.412  13.289  -9.115  1.00  0.00           H  
ATOM   2233  HA3 GLY A 192       9.134  14.844  -8.722  1.00  0.00           H  
ATOM   2234  H   GLY A 192      11.604  13.425  -8.260  1.00  0.00           H  
ATOM   2235  N   ARG A 193      11.276  15.308 -10.671  1.00 29.69           N  
ATOM   2236  CA  ARG A 193      11.700  15.770 -11.988  1.00 29.45           C  
ATOM   2237  C   ARG A 193      11.950  14.587 -12.918  1.00 29.19           C  
ATOM   2238  O   ARG A 193      12.569  13.603 -12.526  1.00 29.00           O  
ATOM   2239  CB  ARG A 193      12.954  16.643 -11.875  1.00 29.58           C  
ATOM   2240  CG  ARG A 193      12.681  18.135 -11.869  1.00 29.74           C  
ATOM   2241  CD  ARG A 193      11.856  18.604 -10.658  1.00 29.97           C  
ATOM   2242  NE  ARG A 193      12.616  18.749  -9.411  1.00 30.12           N  
ATOM   2243  CZ  ARG A 193      13.694  19.519  -9.255  1.00 30.13           C  
ATOM   2244  NH1 ARG A 193      14.291  19.589  -8.075  1.00 30.01           N  
ATOM   2245  NH2 ARG A 193      14.187  20.222 -10.266  1.00 30.16           N1+
ATOM   2246 HH11 ARG A 193      13.933  19.066  -7.302  1.00  0.00           H  
ATOM   2247 HH21 ARG A 193      13.749  20.180 -11.164  1.00  0.00           H  
ATOM   2248  HB2 ARG A 193      13.426  16.405 -11.027  1.00  0.00           H  
ATOM   2249  HB3 ARG A 193      13.552  16.436 -12.649  1.00  0.00           H  
ATOM   2250  HG2 ARG A 193      13.557  18.618 -11.864  1.00  0.00           H  
ATOM   2251  HG3 ARG A 193      12.183  18.372 -12.704  1.00  0.00           H  
ATOM   2252  HD2 ARG A 193      11.449  19.490 -10.882  1.00  0.00           H  
ATOM   2253  HD3 ARG A 193      11.124  17.941 -10.502  1.00  0.00           H  
ATOM   2254  H   ARG A 193      11.846  15.509  -9.874  1.00  0.00           H  
ATOM   2255  HE  ARG A 193      12.300  18.231  -8.616  1.00  0.00           H  
ATOM   2256 HH12 ARG A 193      15.099  20.166  -7.958  1.00  0.00           H  
ATOM   2257 HH22 ARG A 193      14.995  20.794 -10.130  1.00  0.00           H  
ATOM   2258  HA  ARG A 193      10.965  16.325 -12.379  1.00  0.00           H  
ATOM   2259  N   THR A 194      11.439  14.669 -14.140  1.00 29.41           N  
ATOM   2260  CA  THR A 194      11.636  13.596 -15.104  1.00 29.78           C  
ATOM   2261  C   THR A 194      12.889  13.829 -15.926  1.00 30.23           C  
ATOM   2262  O   THR A 194      13.273  14.966 -16.181  1.00 30.00           O  
ATOM   2263  CB  THR A 194      10.444  13.444 -16.065  1.00 29.54           C  
ATOM   2264  OG1 THR A 194      10.151  14.706 -16.671  1.00 29.59           O  
ATOM   2265  CG2 THR A 194       9.219  12.950 -15.323  1.00 29.39           C  
ATOM   2266 HG21 THR A 194       9.414  12.063 -14.905  1.00  0.00           H  
ATOM   2267  HG1 THR A 194      10.245  14.621 -17.663  1.00  0.00           H  
ATOM   2268 HG22 THR A 194       8.974  13.602 -14.605  1.00  0.00           H  
ATOM   2269 HG23 THR A 194       8.461  12.861 -15.970  1.00  0.00           H  
ATOM   2270  H   THR A 194      10.914  15.478 -14.402  1.00  0.00           H  
ATOM   2271  HA  THR A 194      11.725  12.755 -14.569  1.00  0.00           H  
ATOM   2272  HB  THR A 194      10.687  12.776 -16.769  1.00  0.00           H  
ATOM   2273  N   SER A 195      13.517  12.738 -16.345  1.00 30.79           N  
ATOM   2274  CA  SER A 195      14.751  12.827 -17.109  1.00 31.31           C  
ATOM   2275  C   SER A 195      14.464  12.776 -18.605  1.00 31.50           C  
ATOM   2276  O   SER A 195      15.384  12.805 -19.420  1.00 31.67           O  
ATOM   2277  CB  SER A 195      15.718  11.713 -16.700  1.00 31.65           C  
ATOM   2278  OG  SER A 195      15.161  10.436 -16.963  1.00 31.87           O  
ATOM   2279  HG  SER A 195      14.312  10.337 -16.442  1.00  0.00           H  
ATOM   2280  HB2 SER A 195      16.570  11.812 -17.213  1.00  0.00           H  
ATOM   2281  HB3 SER A 195      15.916  11.790 -15.723  1.00  0.00           H  
ATOM   2282  H   SER A 195      13.135  11.839 -16.133  1.00  0.00           H  
ATOM   2283  HA  SER A 195      15.183  13.706 -16.907  1.00  0.00           H  
ATOM   2284  N   LYS A 196      13.182  12.688 -18.952  1.00 31.39           N  
ATOM   2285  CA  LYS A 196      12.717  12.758 -20.337  1.00 31.12           C  
ATOM   2286  C   LYS A 196      11.389  13.516 -20.333  1.00 30.66           C  
ATOM   2287  O   LYS A 196      10.712  13.563 -19.305  1.00 31.01           O  
ATOM   2288  CB  LYS A 196      12.514  11.350 -20.909  1.00 31.38           C  
ATOM   2289  CG  LYS A 196      13.718  10.420 -20.748  1.00 31.56           C  
ATOM   2290  CD  LYS A 196      13.454   9.033 -21.300  1.00 31.64           C  
ATOM   2291  CE  LYS A 196      14.751   8.265 -21.495  1.00 31.70           C  
ATOM   2292  NZ  LYS A 196      15.004   7.984 -22.936  1.00 31.74           N1+
ATOM   2293  HZ1 LYS A 196      14.133   7.899 -23.420  1.00  0.00           H  
ATOM   2294  HB2 LYS A 196      11.731  10.934 -20.446  1.00  0.00           H  
ATOM   2295  HB3 LYS A 196      12.309  11.432 -21.884  1.00  0.00           H  
ATOM   2296  HG2 LYS A 196      14.499  10.817 -21.231  1.00  0.00           H  
ATOM   2297  HG3 LYS A 196      13.941  10.344 -19.777  1.00  0.00           H  
ATOM   2298  HD2 LYS A 196      12.869   8.532 -20.663  1.00  0.00           H  
ATOM   2299  HD3 LYS A 196      12.985   9.112 -22.179  1.00  0.00           H  
ATOM   2300  HE2 LYS A 196      15.509   8.805 -21.128  1.00  0.00           H  
ATOM   2301  HE3 LYS A 196      14.698   7.399 -20.998  1.00  0.00           H  
ATOM   2302  HZ2 LYS A 196      15.529   8.733 -23.339  1.00  0.00           H  
ATOM   2303  HZ3 LYS A 196      15.519   7.130 -23.016  1.00  0.00           H  
ATOM   2304  H   LYS A 196      12.502  12.567 -18.229  1.00  0.00           H  
ATOM   2305  HA  LYS A 196      13.394  13.224 -20.907  1.00  0.00           H  
ATOM   2306  N   LYS A 197      11.007  14.117 -21.459  1.00 29.61           N  
ATOM   2307  CA  LYS A 197       9.694  14.759 -21.536  1.00 28.72           C  
ATOM   2308  C   LYS A 197       8.618  13.733 -21.893  1.00 27.61           C  
ATOM   2309  O   LYS A 197       8.612  13.179 -22.994  1.00 27.76           O  
ATOM   2310  CB  LYS A 197       9.681  15.928 -22.527  1.00 28.79           C  
ATOM   2311  CG  LYS A 197       8.465  16.846 -22.372  1.00 28.89           C  
ATOM   2312  CD  LYS A 197       8.561  18.073 -23.270  1.00 28.99           C  
ATOM   2313  CE  LYS A 197       7.385  19.021 -23.058  1.00 29.05           C  
ATOM   2314  NZ  LYS A 197       7.305  20.056 -24.129  1.00 29.12           N1+
ATOM   2315  HZ1 LYS A 197       8.147  20.597 -24.139  1.00  0.00           H  
ATOM   2316  HB2 LYS A 197      10.510  16.471 -22.389  1.00  0.00           H  
ATOM   2317  HB3 LYS A 197       9.684  15.558 -23.456  1.00  0.00           H  
ATOM   2318  HG2 LYS A 197       7.640  16.333 -22.608  1.00  0.00           H  
ATOM   2319  HG3 LYS A 197       8.401  17.144 -21.420  1.00  0.00           H  
ATOM   2320  HD2 LYS A 197       9.412  18.558 -23.068  1.00  0.00           H  
ATOM   2321  HD3 LYS A 197       8.574  17.778 -24.225  1.00  0.00           H  
ATOM   2322  HE2 LYS A 197       6.536  18.491 -23.053  1.00  0.00           H  
ATOM   2323  HE3 LYS A 197       7.488  19.476 -22.174  1.00  0.00           H  
ATOM   2324  HZ2 LYS A 197       7.194  19.614 -25.019  1.00  0.00           H  
ATOM   2325  HZ3 LYS A 197       6.522  20.652 -23.949  1.00  0.00           H  
ATOM   2326  H   LYS A 197      11.618  14.130 -22.250  1.00  0.00           H  
ATOM   2327  HA  LYS A 197       9.492  15.137 -20.633  1.00  0.00           H  
ATOM   2328  N   ILE A 198       7.711  13.491 -20.952  1.00 26.11           N  
ATOM   2329  CA  ILE A 198       6.718  12.433 -21.096  1.00 24.85           C  
ATOM   2330  C   ILE A 198       5.350  13.010 -21.446  1.00 23.89           C  
ATOM   2331  O   ILE A 198       4.684  13.620 -20.613  1.00 24.04           O  
ATOM   2332  CB  ILE A 198       6.680  11.566 -19.823  1.00 24.84           C  
ATOM   2333  CG1 ILE A 198       8.087  11.026 -19.545  1.00 24.69           C  
ATOM   2334  CG2 ILE A 198       5.698  10.428 -19.969  1.00 24.75           C  
ATOM   2335  CD1 ILE A 198       8.287  10.511 -18.137  1.00 24.73           C  
ATOM   2336 HG21 ILE A 198       4.783  10.792 -20.134  1.00  0.00           H  
ATOM   2337 HD11 ILE A 198       8.120  11.248 -17.482  1.00  0.00           H  
ATOM   2338 HG12 ILE A 198       8.270  10.279 -20.184  1.00  0.00           H  
ATOM   2339 HG13 ILE A 198       8.745  11.761 -19.707  1.00  0.00           H  
ATOM   2340 HG22 ILE A 198       5.963   9.850 -20.741  1.00  0.00           H  
ATOM   2341 HG23 ILE A 198       5.700   9.887 -19.127  1.00  0.00           H  
ATOM   2342 HD12 ILE A 198       7.646   9.764 -17.956  1.00  0.00           H  
ATOM   2343 HD13 ILE A 198       9.225  10.180 -18.041  1.00  0.00           H  
ATOM   2344  H   ILE A 198       7.710  14.050 -20.123  1.00  0.00           H  
ATOM   2345  HA  ILE A 198       6.980  11.839 -21.857  1.00  0.00           H  
ATOM   2346  HB  ILE A 198       6.377  12.129 -19.055  1.00  0.00           H  
ATOM   2347  N   VAL A 199       4.950  12.818 -22.697  1.00 22.67           N  
ATOM   2348  CA  VAL A 199       3.777  13.481 -23.245  1.00 22.06           C  
ATOM   2349  C   VAL A 199       2.622  12.514 -23.515  1.00 21.49           C  
ATOM   2350  O   VAL A 199       2.820  11.438 -24.077  1.00 21.52           O  
ATOM   2351  CB  VAL A 199       4.145  14.201 -24.566  1.00 22.19           C  
ATOM   2352  CG1 VAL A 199       2.927  14.855 -25.193  1.00 22.33           C  
ATOM   2353  CG2 VAL A 199       5.251  15.230 -24.325  1.00 22.40           C  
ATOM   2354 HG11 VAL A 199       2.236  14.161 -25.390  1.00  0.00           H  
ATOM   2355 HG21 VAL A 199       4.939  15.909 -23.659  1.00  0.00           H  
ATOM   2356 HG12 VAL A 199       2.543  15.528 -24.561  1.00  0.00           H  
ATOM   2357 HG13 VAL A 199       3.202  15.309 -26.040  1.00  0.00           H  
ATOM   2358 HG22 VAL A 199       6.065  14.773 -23.966  1.00  0.00           H  
ATOM   2359 HG23 VAL A 199       5.471  15.681 -25.190  1.00  0.00           H  
ATOM   2360  H   VAL A 199       5.472  12.198 -23.282  1.00  0.00           H  
ATOM   2361  HA  VAL A 199       3.471  14.138 -22.557  1.00  0.00           H  
ATOM   2362  HB  VAL A 199       4.486  13.514 -25.208  1.00  0.00           H  
ATOM   2363  N   ILE A 200       1.417  12.892 -23.103  1.00 20.78           N  
ATOM   2364  CA  ILE A 200       0.223  12.178 -23.532  1.00 19.97           C  
ATOM   2365  C   ILE A 200      -0.101  12.651 -24.952  1.00 20.29           C  
ATOM   2366  O   ILE A 200      -0.666  13.723 -25.144  1.00 20.75           O  
ATOM   2367  CB  ILE A 200      -0.963  12.439 -22.573  1.00 19.25           C  
ATOM   2368  CG1 ILE A 200      -0.629  11.931 -21.165  1.00 18.72           C  
ATOM   2369  CG2 ILE A 200      -2.234  11.775 -23.091  1.00 19.12           C  
ATOM   2370  CD1 ILE A 200      -1.552  12.466 -20.081  1.00 18.74           C  
ATOM   2371 HG21 ILE A 200      -2.462  12.140 -23.993  1.00  0.00           H  
ATOM   2372 HD11 ILE A 200      -1.499  13.464 -20.056  1.00  0.00           H  
ATOM   2373 HG12 ILE A 200      -0.687  10.933 -21.167  1.00  0.00           H  
ATOM   2374 HG13 ILE A 200       0.308  12.202 -20.944  1.00  0.00           H  
ATOM   2375 HG22 ILE A 200      -2.092  10.787 -23.166  1.00  0.00           H  
ATOM   2376 HG23 ILE A 200      -2.981  11.960 -22.453  1.00  0.00           H  
ATOM   2377 HD12 ILE A 200      -2.495  12.195 -20.276  1.00  0.00           H  
ATOM   2378 HD13 ILE A 200      -1.269  12.090 -19.198  1.00  0.00           H  
ATOM   2379  H   ILE A 200       1.329  13.677 -22.490  1.00  0.00           H  
ATOM   2380  HA  ILE A 200       0.384  11.191 -23.519  1.00  0.00           H  
ATOM   2381  HB  ILE A 200      -1.123  13.425 -22.529  1.00  0.00           H  
ATOM   2382  N   THR A 201       0.282  11.870 -25.957  1.00 19.92           N  
ATOM   2383  CA  THR A 201       0.149  12.332 -27.335  1.00 19.76           C  
ATOM   2384  C   THR A 201      -1.262  12.135 -27.873  1.00 19.75           C  
ATOM   2385  O   THR A 201      -1.701  12.850 -28.779  1.00 19.80           O  
ATOM   2386  CB  THR A 201       1.146  11.637 -28.278  1.00 19.80           C  
ATOM   2387  OG1 THR A 201       1.001  10.217 -28.165  1.00 19.80           O  
ATOM   2388  CG2 THR A 201       2.555  12.036 -27.925  1.00 19.79           C  
ATOM   2389 HG21 THR A 201       2.657  13.028 -28.012  1.00  0.00           H  
ATOM   2390  HG1 THR A 201       0.697   9.993 -27.238  1.00  0.00           H  
ATOM   2391 HG22 THR A 201       2.755  11.770 -26.982  1.00  0.00           H  
ATOM   2392 HG23 THR A 201       3.189  11.576 -28.547  1.00  0.00           H  
ATOM   2393  H   THR A 201       0.661  10.963 -25.768  1.00  0.00           H  
ATOM   2394  HA  THR A 201       0.354  13.310 -27.312  1.00  0.00           H  
ATOM   2395  HB  THR A 201       0.958  11.917 -29.219  1.00  0.00           H  
ATOM   2396  N   ASP A 202      -1.977  11.162 -27.323  1.00 19.03           N  
ATOM   2397  CA  ASP A 202      -3.367  10.998 -27.693  1.00 18.68           C  
ATOM   2398  C   ASP A 202      -4.091  10.344 -26.536  1.00 18.06           C  
ATOM   2399  O   ASP A 202      -3.455   9.722 -25.674  1.00 18.05           O  
ATOM   2400  CB  ASP A 202      -3.486  10.158 -28.966  1.00 19.12           C  
ATOM   2401  CG  ASP A 202      -4.894  10.141 -29.525  1.00 19.50           C  
ATOM   2402  OD1 ASP A 202      -5.334   9.069 -29.986  1.00 20.01           O  
ATOM   2403  OD2 ASP A 202      -5.564  11.194 -29.501  1.00 19.34           O1-
ATOM   2404  HB2 ASP A 202      -2.869  10.533 -29.657  1.00  0.00           H  
ATOM   2405  HB3 ASP A 202      -3.211   9.219 -28.760  1.00  0.00           H  
ATOM   2406  H   ASP A 202      -1.558  10.546 -26.657  1.00  0.00           H  
ATOM   2407  HA  ASP A 202      -3.781  11.887 -27.887  1.00  0.00           H  
ATOM   2408  N   CYS A 203      -5.412  10.505 -26.517  1.00 17.44           N  
ATOM   2409  CA  CYS A 203      -6.258   9.896 -25.503  1.00 16.65           C  
ATOM   2410  C   CYS A 203      -7.702   9.919 -25.962  1.00 16.32           C  
ATOM   2411  O   CYS A 203      -8.068  10.694 -26.840  1.00 16.85           O  
ATOM   2412  CB  CYS A 203      -6.102  10.608 -24.152  1.00 16.32           C  
ATOM   2413  SG  CYS A 203      -6.259  12.426 -24.192  1.00 17.00           S  
ATOM   2414  HG  CYS A 203      -7.466  12.746 -24.651  1.00  0.00           H  
ATOM   2415  HB2 CYS A 203      -6.800  10.251 -23.531  1.00  0.00           H  
ATOM   2416  HB3 CYS A 203      -5.198  10.384 -23.787  1.00  0.00           H  
ATOM   2417  H   CYS A 203      -5.840  11.064 -27.228  1.00  0.00           H  
ATOM   2418  HA  CYS A 203      -5.974   8.946 -25.375  1.00  0.00           H  
ATOM   2419  N   GLY A 204      -8.520   9.060 -25.372  1.00 15.77           N  
ATOM   2420  CA  GLY A 204      -9.917   8.993 -25.736  1.00 15.32           C  
ATOM   2421  C   GLY A 204     -10.619   7.876 -25.015  1.00 15.01           C  
ATOM   2422  O   GLY A 204     -10.080   7.312 -24.073  1.00 14.69           O  
ATOM   2423  HA2 GLY A 204     -10.358   9.860 -25.504  1.00  0.00           H  
ATOM   2424  HA3 GLY A 204      -9.993   8.844 -26.721  1.00  0.00           H  
ATOM   2425  H   GLY A 204      -8.166   8.449 -24.665  1.00  0.00           H  
ATOM   2426  N   GLN A 205     -11.824   7.563 -25.474  1.00 15.14           N  
ATOM   2427  CA  GLN A 205     -12.650   6.543 -24.861  1.00 15.03           C  
ATOM   2428  C   GLN A 205     -12.755   5.335 -25.787  1.00 15.12           C  
ATOM   2429  O   GLN A 205     -12.988   5.484 -26.987  1.00 14.98           O  
ATOM   2430  CB  GLN A 205     -14.034   7.118 -24.576  1.00 15.02           C  
ATOM   2431  CG  GLN A 205     -14.984   6.172 -23.868  1.00 14.98           C  
ATOM   2432  CD  GLN A 205     -16.261   6.865 -23.431  1.00 14.94           C  
ATOM   2433  OE1 GLN A 205     -16.439   8.071 -23.652  1.00 15.19           O  
ATOM   2434  NE2 GLN A 205     -17.156   6.114 -22.795  1.00 14.37           N  
ATOM   2435 HE21 GLN A 205     -16.968   5.145 -22.629  1.00  0.00           H  
ATOM   2436  HB2 GLN A 205     -13.923   7.933 -24.008  1.00  0.00           H  
ATOM   2437  HB3 GLN A 205     -14.448   7.383 -25.447  1.00  0.00           H  
ATOM   2438  HG2 GLN A 205     -15.217   5.423 -24.488  1.00  0.00           H  
ATOM   2439  HG3 GLN A 205     -14.526   5.796 -23.062  1.00  0.00           H  
ATOM   2440  H   GLN A 205     -12.176   8.050 -26.274  1.00  0.00           H  
ATOM   2441 HE22 GLN A 205     -18.016   6.516 -22.484  1.00  0.00           H  
ATOM   2442  HA  GLN A 205     -12.235   6.247 -24.000  1.00  0.00           H  
ATOM   2443  N   LEU A 206     -12.579   4.143 -25.223  1.00 15.03           N  
ATOM   2444  CA  LEU A 206     -12.693   2.899 -25.980  1.00 14.78           C  
ATOM   2445  C   LEU A 206     -14.113   2.347 -25.933  1.00 14.74           C  
ATOM   2446  O   LEU A 206     -14.593   1.776 -26.910  1.00 14.65           O  
ATOM   2447  CB  LEU A 206     -11.717   1.851 -25.442  1.00 14.53           C  
ATOM   2448  CG  LEU A 206     -10.237   2.185 -25.644  1.00 14.87           C  
ATOM   2449  CD1 LEU A 206      -9.360   1.123 -24.989  1.00 15.09           C  
ATOM   2450  CD2 LEU A 206      -9.907   2.345 -27.137  1.00 14.66           C  
ATOM   2451 HD11 LEU A 206      -9.555   1.083 -24.009  1.00  0.00           H  
ATOM   2452 HD21 LEU A 206     -10.113   1.494 -27.620  1.00  0.00           H  
ATOM   2453  HB2 LEU A 206     -11.883   1.745 -24.462  1.00  0.00           H  
ATOM   2454  HB3 LEU A 206     -11.906   0.983 -25.900  1.00  0.00           H  
ATOM   2455 HD12 LEU A 206      -9.550   0.230 -25.396  1.00  0.00           H  
ATOM   2456 HD13 LEU A 206      -8.399   1.360 -25.133  1.00  0.00           H  
ATOM   2457 HD22 LEU A 206     -10.458   3.082 -27.527  1.00  0.00           H  
ATOM   2458 HD23 LEU A 206      -8.935   2.562 -27.234  1.00  0.00           H  
ATOM   2459  H   LEU A 206     -12.363   4.097 -24.248  1.00  0.00           H  
ATOM   2460  HA  LEU A 206     -12.464   3.107 -26.931  1.00  0.00           H  
ATOM   2461  HG  LEU A 206     -10.045   3.062 -25.201  1.00  0.00           H  
ATOM   2462  N   SER A 207     -14.770   2.499 -24.788  1.00 14.81           N  
ATOM   2463  CA  SER A 207     -16.145   2.025 -24.629  1.00 15.24           C  
ATOM   2464  C   SER A 207     -16.813   2.689 -23.420  1.00 15.01           C  
ATOM   2465  O   SER A 207     -18.023   2.581 -23.193  1.00 15.08           O  
ATOM   2466  CB  SER A 207     -16.186   0.494 -24.493  1.00 15.60           C  
ATOM   2467  OG  SER A 207     -15.581   0.057 -23.282  1.00 15.86           O  
ATOM   2468  OXT SER A 207     -16.140   3.366 -22.641  1.00 14.73           O1-
ATOM   2469  HG  SER A 207     -15.630  -0.941 -23.236  1.00  0.00           H  
ATOM   2470  HB2 SER A 207     -17.138   0.191 -24.511  1.00  0.00           H  
ATOM   2471  HB3 SER A 207     -15.700   0.085 -25.266  1.00  0.00           H  
ATOM   2472  H   SER A 207     -14.314   2.946 -24.018  1.00  0.00           H  
ATOM   2473  HA  SER A 207     -16.656   2.280 -25.450  1.00  0.00           H  
TER    2474      SER A 207                                                      
HETATM 2475  O   F0Q A 475       0.929  17.215  -5.902  1.00 23.00           O  
HETATM 2476  C11 F0Q A 475       0.120  17.984  -5.379  1.00 18.93           C  
HETATM 2477  N1  F0Q A 475      -0.193  19.163  -5.983  1.00 24.00           N  
HETATM 2478  C4  F0Q A 475      -1.089  20.194  -5.410  1.00 20.43           C  
HETATM 2479  C5  F0Q A 475      -2.340  20.409  -6.252  1.00 19.23           C  
HETATM 2480  C6  F0Q A 475      -3.061  19.329  -6.707  1.00 17.87           C  
HETATM 2481  C7  F0Q A 475      -4.190  19.515  -7.469  1.00 17.80           C  
HETATM 2482  C8  F0Q A 475      -4.634  20.792  -7.773  1.00 16.26           C  
HETATM 2483  N2  F0Q A 475      -5.808  20.985  -8.517  1.00 17.89           N  
HETATM 2484  C9  F0Q A 475      -3.894  21.877  -7.327  1.00 18.15           C  
HETATM 2485  C10 F0Q A 475      -2.757  21.683  -6.575  1.00 19.77           C  
HETATM 2486  C3  F0Q A 475       0.313  19.479  -7.338  1.00 29.38           C  
HETATM 2487  C2  F0Q A 475       1.818  19.438  -7.529  1.00 26.63           C  
HETATM 2488  N5  F0Q A 475       2.466  18.556  -8.290  1.00 23.70           N  
HETATM 2489  N6  F0Q A 475       3.752  18.807  -8.218  1.00 27.87           N  
HETATM 2490  N   F0Q A 475       4.018  19.841  -7.432  1.00 32.09           N  
HETATM 2491  C   F0Q A 475       5.354  20.347  -7.110  1.00 36.89           C  
HETATM 2492  C1  F0Q A 475       2.804  20.231  -7.021  1.00 32.82           C  
HETATM 2493  N3  F0Q A 475      -0.456  17.628  -4.208  1.00 14.76           N  
HETATM 2494  C12 F0Q A 475      -0.086  16.342  -3.594  1.00 15.21           C  
HETATM 2495  C13 F0Q A 475      -0.793  15.210  -4.314  1.00 13.68           C  
HETATM 2496  O1  F0Q A 475      -1.945  15.364  -4.694  1.00 12.10           O  
HETATM 2497  N4  F0Q A 475      -0.096  14.068  -4.496  1.00 15.10           N  
HETATM 2498  C14 F0Q A 475      -0.767  12.907  -5.099  1.00 14.09           C  
HETATM 2499  C15 F0Q A 475       0.273  11.792  -4.974  1.00 16.51           C  
HETATM 2500  C16 F0Q A 475       1.587  12.572  -4.996  1.00 16.35           C  
HETATM 2501  C17 F0Q A 475       1.326  13.837  -4.146  1.00 17.76           C  
HETATM 2502  C18 F0Q A 475       1.603  13.618  -2.653  1.00 18.82           C  
HETATM 2503  C23 F0Q A 475       2.866  13.661  -2.080  1.00 21.23           C  
HETATM 2504  S   F0Q A 475       4.336  13.997  -3.063  1.00 24.40           S  
HETATM 2505  C19 F0Q A 475       0.529  13.343  -1.830  1.00 19.77           C  
HETATM 2506  C20 F0Q A 475       0.697  13.116  -0.484  1.00 22.09           C  
HETATM 2507  C21 F0Q A 475       1.955  13.156   0.067  1.00 25.39           C  
HETATM 2508  C22 F0Q A 475       3.038  13.427  -0.733  1.00 17.22           C  
HETATM 2509  H1  F0Q A 475       5.952  19.527  -6.470  1.00  0.00           H  
HETATM 2510  H21 F0Q A 475      -6.343  20.295  -8.633  1.00  0.00           H  
HETATM 2511  H42 F0Q A 475      -1.445  20.021  -4.280  1.00  0.00           H  
HETATM 2512  H43 F0Q A 475      -0.457  21.214  -5.389  1.00  0.00           H  
HETATM 2513  H32 F0Q A 475      -0.220  18.764  -8.138  1.00  0.00           H  
HETATM 2514  H33 F0Q A 475      -0.037  20.588  -7.615  1.00  0.00           H  
HETATM 2515  H2  F0Q A 475       5.949  20.578  -8.126  1.00  0.00           H  
HETATM 2516  H3  F0Q A 475       5.251  21.357  -6.471  1.00  0.00           H  
HETATM 2517 H122 F0Q A 475       1.109  16.288  -3.613  1.00  0.00           H  
HETATM 2518 H123 F0Q A 475      -0.435  16.331  -2.445  1.00  0.00           H  
HETATM 2519 H142 F0Q A 475      -1.773  12.625  -4.508  1.00  0.00           H  
HETATM 2520 H143 F0Q A 475      -0.997  13.127  -6.255  1.00  0.00           H  
HETATM 2521 H152 F0Q A 475       0.150  11.249  -3.911  1.00  0.00           H  
HETATM 2522 H153 F0Q A 475       0.196  10.996  -5.870  1.00  0.00           H  
HETATM 2523 H162 F0Q A 475       2.500  11.915  -4.577  1.00  0.00           H  
HETATM 2524 H163 F0Q A 475       1.803  12.890  -6.133  1.00  0.00           H  
HETATM 2525  H6  F0Q A 475      -2.760  18.401  -6.485  1.00  0.00           H  
HETATM 2526  F   F0Q A 475      -4.847  18.437  -7.900  1.00  0.00           F  
HETATM 2527  H22 F0Q A 475      -6.181  21.783  -8.502  1.00  0.00           H  
HETATM 2528  F1  F0Q A 475      -4.279  23.125  -7.621  1.00  0.00           F  
HETATM 2529  H10 F0Q A 475      -2.233  22.472  -6.255  1.00  0.00           H  
HETATM 2530  H   F0Q A 475      -1.056  18.131  -3.822  1.00  0.00           H  
HETATM 2531  H19 F0Q A 475      -0.390  13.304  -2.222  1.00  0.00           H  
HETATM 2532  H20 F0Q A 475      -0.096  12.919   0.092  1.00  0.00           H  
HETATM 2533  H4  F0Q A 475       2.082  12.987   1.044  1.00  0.00           H  
HETATM 2534  H5  F0Q A 475       3.956  13.454  -0.338  1.00  0.00           H  
HETATM 2535  H17 F0Q A 475       2.055  14.684  -4.581  1.00  0.00           H  
HETATM 2536  C24 F0Q A 475       5.209  15.383  -2.291  1.00  0.00           C  
HETATM 2537  H8  F0Q A 475       5.504  15.086  -1.167  1.00  0.00           H  
HETATM 2538  H11 F0Q A 475       6.206  15.624  -2.914  1.00  0.00           H  
HETATM 2539  H12 F0Q A 475       4.500  16.350  -2.279  1.00  0.00           H  
HETATM 2540  H7  F0Q A 475       2.641  21.004  -6.410  1.00  0.00           H  
HETATM 2541  O   HOH A 424      -6.042  20.215 -11.338  1.00 18.11           O  
HETATM 2542  H2  HOH A 424      -6.056  20.468 -10.413  1.00  0.00           H  
HETATM 2543  H1  HOH A 424      -5.212  20.639 -11.700  1.00  0.00           H  
HETATM 2544  O   HOH A 436      -6.951  17.353  -9.263  1.00 15.46           O  
HETATM 2545  H2  HOH A 436      -6.853  16.634  -8.637  1.00  0.00           H  
HETATM 2546  H1  HOH A 436      -7.103  16.899 -10.141  1.00  0.00           H  
HETATM 2547  O   HOH A 437      -4.368  15.925   0.549  1.00 36.08           O  
HETATM 2548  H2  HOH A 437      -4.799  15.190   0.988  1.00  0.00           H  
HETATM 2549  H1  HOH A 437      -4.790  15.957  -0.356  1.00  0.00           H  
HETATM 2550  O   HOH A 444      -1.841  14.519   0.352  1.00 33.07           O  
HETATM 2551  H2  HOH A 444      -1.389  14.377   1.185  1.00  0.00           H  
HETATM 2552  H1  HOH A 444      -2.764  14.800   0.614  1.00  0.00           H  
HETATM 2553  O   HOH A 474      -7.518  25.187  -5.200  1.00 26.75           O  
HETATM 2554  H2  HOH A 474      -6.568  25.251  -5.094  1.00  0.00           H  
HETATM 2555  H1  HOH A 474      -7.831  24.716  -4.376  1.00  0.00           H  
CONECT 2475 2476 2476                                                           
CONECT 2476 2475 2475 2477 2493                                                 
CONECT 2477 2476 2478 2486                                                      
CONECT 2478 2477 2479 2511 2512                                                 
CONECT 2479 2478 2480 2480 2485                                                 
CONECT 2480 2479 2479 2481 2525                                                 
CONECT 2481 2480 2482 2482 2526                                                 
CONECT 2482 2481 2481 2483 2484                                                 
CONECT 2483 2482 2510 2527                                                      
CONECT 2484 2482 2485 2485 2528                                                 
CONECT 2485 2479 2484 2484 2529                                                 
CONECT 2486 2477 2487 2513 2514                                                 
CONECT 2487 2486 2488 2492 2492                                                 
CONECT 2488 2487 2489 2489                                                      
CONECT 2489 2488 2488 2490                                                      
CONECT 2490 2489 2491 2492                                                      
CONECT 2491 2490 2509 2515 2516                                                 
CONECT 2492 2487 2487 2490 2540                                                 
CONECT 2493 2476 2494 2530                                                      
CONECT 2494 2493 2495 2517 2518                                                 
CONECT 2495 2494 2496 2496 2497                                                 
CONECT 2496 2495 2495                                                           
CONECT 2497 2495 2498 2501                                                      
CONECT 2498 2497 2499 2519 2520                                                 
CONECT 2499 2498 2500 2521 2522                                                 
CONECT 2500 2499 2501 2523 2524                                                 
CONECT 2501 2497 2500 2502 2535                                                 
CONECT 2502 2501 2503 2503 2505                                                 
CONECT 2503 2502 2502 2504 2508                                                 
CONECT 2504 2503 2536                                                           
CONECT 2505 2502 2506 2506 2531                                                 
CONECT 2506 2505 2505 2507 2532                                                 
CONECT 2507 2506 2508 2508 2533                                                 
CONECT 2508 2503 2507 2507 2534                                                 
CONECT 2509 2491                                                                
CONECT 2510 2483                                                                
CONECT 2511 2478                                                                
CONECT 2512 2478                                                                
CONECT 2513 2486                                                                
CONECT 2514 2486                                                                
CONECT 2515 2491                                                                
CONECT 2516 2491                                                                
CONECT 2517 2494                                                                
CONECT 2518 2494                                                                
CONECT 2519 2498                                                                
CONECT 2520 2498                                                                
CONECT 2521 2499                                                                
CONECT 2522 2499                                                                
CONECT 2523 2500                                                                
CONECT 2524 2500                                                                
CONECT 2525 2480                                                                
CONECT 2526 2481                                                                
CONECT 2527 2483                                                                
CONECT 2528 2484                                                                
CONECT 2529 2485                                                                
CONECT 2530 2493                                                                
CONECT 2531 2505                                                                
CONECT 2532 2506                                                                
CONECT 2533 2507                                                                
CONECT 2534 2508                                                                
CONECT 2535 2501                                                                
CONECT 2536 2504 2537 2538 2539                                                 
CONECT 2537 2536                                                                
CONECT 2538 2536                                                                
CONECT 2539 2536                                                                
CONECT 2540 2492                                                                
MASTER        0    0    0    3    8    0    0    0 2554    1   66   13          
END                                                                             
