# Supplementary material for: Optimization of Cyclophilin B-Targeted Tri-vector Inhibitors for Novel MASH Treatments
Source: J Med Chem. 2025 Mar 12;68(6):6815–31. doi: 10.1021/acs.jmedchem.5c00301 (PMC11956012; doi:10.1021/acs.jmedchem.5c00301)
Supplement: Supplementary file 3 — jm5c00301_si_003.zip [file jm5c00301_si_003.zip › Kouridaki-et-al-models-PDBs/CypB/11_1CYN_P.pdb]

HEADER                                                                          
TITLE     1CYN_P                                                                
SEQRES   1 A  178  GLY PRO LYS VAL THR VAL LYS VAL TYR PHE ASP LEU ARG          
SEQRES   2 A  178  ILE GLY ASP GLU ASP VAL GLY ARG VAL ILE PHE GLY LEU          
SEQRES   3 A  178  PHE GLY LYS THR VAL PRO LYS THR VAL ASP ASN PHE VAL          
SEQRES   4 A  178  ALA LEU ALA THR GLY GLU LYS GLY PHE GLY TYR LYS ASN          
SEQRES   5 A  178  SER LYS PHE HIS ARG VAL ILE LYS ASP PHE MET ILE GLN          
SEQRES   6 A  178  GLY GLY ASP PHE THR ARG GLY ASP GLY THR GLY GLY LYS          
SEQRES   7 A  178  SER ILE TYR GLY GLU ARG PHE PRO ASP GLU ASN PHE LYS          
SEQRES   8 A  178  LEU LYS HIS TYR GLY PRO GLY TRP VAL SER MET ALA ASN          
SEQRES   9 A  178  ALA GLY LYS ASP THR ASN GLY SER GLN PHE PHE ILE THR          
SEQRES  10 A  178  THR VAL LYS THR ALA TRP LEU ASP GLY LYS HIS VAL VAL          
SEQRES  11 A  178  PHE GLY LYS VAL LEU GLU GLY MET GLU VAL VAL ARG LYS          
SEQRES  12 A  178  VAL GLU SER THR LYS THR ASP SER ARG ASP LYS PRO LEU          
SEQRES  13 A  178  LYS ASP VAL ILE ILE ALA ASP CYS GLY LYS ILE GLU VAL          
SEQRES  14 A  178  GLU LYS PRO PHE ALA ILE ALA LYS GLU                          
HELIX    1   1 VAL A   37  GLY A   50  1                                  14    
HELIX    2   2 THR A  127  ASP A  131  1                                   5    
HELIX    3   3 GLY A  143  SER A  152  1                                  10    
SHEET    1   1 1 LYS A   9  ILE A  20  0                                        
SHEET    1   2 1 GLU A  23  LEU A  32  0                                        
SHEET    1   3 1 PHE A  61  ILE A  65  0                                        
SHEET    1   4 1 MET A  69  GLY A  72  0                                        
SHEET    1   5 1 TRP A 105  MET A 108  0                                        
SHEET    1   6 1 PHE A 120  THR A 123  0                                        
SHEET    1   7 1 VAL A 136  GLU A 142  0                                        
SHEET    1   8 1 VAL A 165  ALA A 180  0                                        
ATOM      1  N   GLY A   7     -14.697  -6.861  -8.214  1.00 46.50           N1+
ATOM      2  CA  GLY A   7     -15.034  -5.864  -7.198  1.00 43.17           C  
ATOM      3  C   GLY A   7     -16.044  -4.870  -7.766  1.00 40.29           C  
ATOM      4  O   GLY A   7     -17.145  -5.299  -8.146  1.00 41.86           O  
ATOM      5  H1  GLY A   7     -14.770  -6.452  -9.124  1.00  0.00           H  
ATOM      6  H2  GLY A   7     -13.760  -7.181  -8.076  1.00  0.00           H  
ATOM      7  H3  GLY A   7     -15.330  -7.630  -8.138  1.00  0.00           H  
ATOM      8  HA2 GLY A   7     -15.425  -6.321  -6.400  1.00  0.00           H  
ATOM      9  HA3 GLY A   7     -14.206  -5.377  -6.920  1.00  0.00           H  
ATOM     10  N   PRO A   8     -15.724  -3.562  -7.831  1.00 34.88           N  
ATOM     11  CA  PRO A   8     -16.568  -2.552  -8.464  1.00 28.95           C  
ATOM     12  C   PRO A   8     -16.598  -2.858  -9.973  1.00 24.45           C  
ATOM     13  O   PRO A   8     -15.764  -3.640 -10.477  1.00 23.10           O  
ATOM     14  CB  PRO A   8     -15.894  -1.252  -8.099  1.00 29.99           C  
ATOM     15  CG  PRO A   8     -14.437  -1.651  -7.982  1.00 31.10           C  
ATOM     16  CD  PRO A   8     -14.525  -2.964  -7.239  1.00 32.61           C  
ATOM     17  HB2 PRO A   8     -16.026  -0.563  -8.812  1.00  0.00           H  
ATOM     18  HB3 PRO A   8     -16.242  -0.893  -7.233  1.00  0.00           H  
ATOM     19  HG2 PRO A   8     -14.018  -1.768  -8.882  1.00  0.00           H  
ATOM     20  HG3 PRO A   8     -13.914  -0.973  -7.465  1.00  0.00           H  
ATOM     21  HD2 PRO A   8     -14.635  -2.822  -6.255  1.00  0.00           H  
ATOM     22  HD3 PRO A   8     -13.716  -3.529  -7.397  1.00  0.00           H  
ATOM     23  HA  PRO A   8     -17.525  -2.525  -8.175  1.00  0.00           H  
ATOM     24  N   LYS A   9     -17.579  -2.295 -10.667  1.00 18.76           N  
ATOM     25  CA  LYS A   9     -17.717  -2.519 -12.091  1.00 18.13           C  
ATOM     26  C   LYS A   9     -17.138  -1.427 -12.958  1.00 15.90           C  
ATOM     27  O   LYS A   9     -17.306  -0.238 -12.675  1.00 15.01           O  
ATOM     28  CB  LYS A   9     -19.180  -2.676 -12.486  1.00 19.46           C  
ATOM     29  CG  LYS A   9     -19.765  -3.925 -11.866  1.00 24.70           C  
ATOM     30  CD  LYS A   9     -20.999  -4.375 -12.628  1.00 31.64           C  
ATOM     31  CE  LYS A   9     -21.550  -5.653 -11.997  1.00 36.84           C  
ATOM     32  NZ  LYS A   9     -20.512  -6.676 -11.874  1.00 42.21           N1+
ATOM     33  HZ1 LYS A   9     -19.621  -6.239 -11.751  1.00  0.00           H  
ATOM     34  HB2 LYS A   9     -19.695  -1.878 -12.172  1.00  0.00           H  
ATOM     35  HB3 LYS A   9     -19.250  -2.736 -13.482  1.00  0.00           H  
ATOM     36  HG2 LYS A   9     -19.081  -4.655 -11.884  1.00  0.00           H  
ATOM     37  HG3 LYS A   9     -20.014  -3.738 -10.916  1.00  0.00           H  
ATOM     38  HD2 LYS A   9     -21.694  -3.657 -12.593  1.00  0.00           H  
ATOM     39  HD3 LYS A   9     -20.760  -4.550 -13.583  1.00  0.00           H  
ATOM     40  HE2 LYS A   9     -21.909  -5.440 -11.088  1.00  0.00           H  
ATOM     41  HE3 LYS A   9     -22.292  -6.007 -12.566  1.00  0.00           H  
ATOM     42  HZ2 LYS A   9     -20.702  -7.257 -11.082  1.00  0.00           H  
ATOM     43  HZ3 LYS A   9     -20.504  -7.232 -12.705  1.00  0.00           H  
ATOM     44  H   LYS A   9     -18.236  -1.705 -10.197  1.00  0.00           H  
ATOM     45  HA  LYS A   9     -17.197  -3.357 -12.252  1.00  0.00           H  
ATOM     46  N   VAL A  10     -16.419  -1.833 -14.002  1.00 14.42           N  
ATOM     47  CA  VAL A  10     -15.892  -0.922 -15.017  1.00 13.03           C  
ATOM     48  C   VAL A  10     -17.046  -0.534 -15.927  1.00 10.07           C  
ATOM     49  O   VAL A  10     -17.706  -1.414 -16.490  1.00 11.19           O  
ATOM     50  CB  VAL A  10     -14.759  -1.603 -15.861  1.00 11.53           C  
ATOM     51  CG1 VAL A  10     -14.362  -0.729 -17.068  1.00  9.51           C  
ATOM     52  CG2 VAL A  10     -13.536  -1.811 -14.961  1.00 11.75           C  
ATOM     53 HG11 VAL A  10     -15.157  -0.586 -17.657  1.00  0.00           H  
ATOM     54 HG21 VAL A  10     -13.219  -0.929 -14.615  1.00  0.00           H  
ATOM     55 HG12 VAL A  10     -14.030   0.158 -16.748  1.00  0.00           H  
ATOM     56 HG13 VAL A  10     -13.640  -1.192 -17.582  1.00  0.00           H  
ATOM     57 HG22 VAL A  10     -13.781  -2.395 -14.187  1.00  0.00           H  
ATOM     58 HG23 VAL A  10     -12.810  -2.246 -15.495  1.00  0.00           H  
ATOM     59  H   VAL A  10     -16.230  -2.810 -14.098  1.00  0.00           H  
ATOM     60  HA  VAL A  10     -15.494  -0.119 -14.575  1.00  0.00           H  
ATOM     61  HB  VAL A  10     -15.097  -2.479 -16.207  1.00  0.00           H  
ATOM     62  N   THR A  11     -17.279   0.769 -16.060  1.00  8.38           N  
ATOM     63  CA  THR A  11     -18.375   1.248 -16.884  1.00  8.94           C  
ATOM     64  C   THR A  11     -17.907   1.946 -18.167  1.00  9.52           C  
ATOM     65  O   THR A  11     -18.704   2.152 -19.092  1.00  9.55           O  
ATOM     66  CB  THR A  11     -19.276   2.205 -16.015  1.00  9.66           C  
ATOM     67  OG1 THR A  11     -18.454   3.252 -15.480  1.00 11.92           O  
ATOM     68  CG2 THR A  11     -19.912   1.483 -14.836  1.00  9.65           C  
ATOM     69 HG21 THR A  11     -20.484   0.733 -15.170  1.00  0.00           H  
ATOM     70  HG1 THR A  11     -17.526   2.903 -15.350  1.00  0.00           H  
ATOM     71 HG22 THR A  11     -19.198   1.108 -14.245  1.00  0.00           H  
ATOM     72 HG23 THR A  11     -20.471   2.132 -14.320  1.00  0.00           H  
ATOM     73  H   THR A  11     -16.692   1.427 -15.588  1.00  0.00           H  
ATOM     74  HA  THR A  11     -18.904   0.456 -17.189  1.00  0.00           H  
ATOM     75  HB  THR A  11     -20.001   2.555 -16.609  1.00  0.00           H  
ATOM     76  N   VAL A  12     -16.630   2.328 -18.290  1.00  9.45           N  
ATOM     77  CA  VAL A  12     -16.094   3.063 -19.437  1.00 11.47           C  
ATOM     78  C   VAL A  12     -14.603   2.756 -19.372  1.00 10.65           C  
ATOM     79  O   VAL A  12     -14.075   2.511 -18.270  1.00 10.67           O  
ATOM     80  CB  VAL A  12     -16.002   4.644 -19.428  1.00 12.98           C  
ATOM     81  CG1 VAL A  12     -16.468   5.076 -20.792  1.00 12.51           C  
ATOM     82  CG2 VAL A  12     -16.626   5.288 -18.221  1.00 13.46           C  
ATOM     83 HG11 VAL A  12     -15.875   4.678 -21.492  1.00  0.00           H  
ATOM     84 HG21 VAL A  12     -17.596   5.049 -18.175  1.00  0.00           H  
ATOM     85 HG12 VAL A  12     -17.405   4.765 -20.943  1.00  0.00           H  
ATOM     86 HG13 VAL A  12     -16.432   6.074 -20.847  1.00  0.00           H  
ATOM     87 HG22 VAL A  12     -16.172   4.963 -17.391  1.00  0.00           H  
ATOM     88 HG23 VAL A  12     -16.525   6.281 -18.293  1.00  0.00           H  
ATOM     89  H   VAL A  12     -15.999   2.095 -17.549  1.00  0.00           H  
ATOM     90  HA  VAL A  12     -16.699   2.796 -20.187  1.00  0.00           H  
ATOM     91  HB  VAL A  12     -15.069   4.981 -19.297  1.00  0.00           H  
ATOM     92  N   LYS A  13     -13.923   2.827 -20.515  1.00 11.10           N  
ATOM     93  CA  LYS A  13     -12.474   2.705 -20.527  1.00 10.38           C  
ATOM     94  C   LYS A  13     -11.919   3.938 -21.215  1.00  9.70           C  
ATOM     95  O   LYS A  13     -12.633   4.620 -21.943  1.00  8.37           O  
ATOM     96  CB  LYS A  13     -12.024   1.466 -21.283  1.00 12.38           C  
ATOM     97  CG  LYS A  13     -12.513   0.134 -20.729  1.00 14.16           C  
ATOM     98  CD  LYS A  13     -11.827  -0.802 -21.680  1.00 19.15           C  
ATOM     99  CE  LYS A  13     -12.477  -2.133 -21.829  1.00 23.99           C  
ATOM    100  NZ  LYS A  13     -12.655  -2.283 -23.257  1.00 29.37           N1+
ATOM    101  HZ1 LYS A  13     -12.299  -1.475 -23.727  1.00  0.00           H  
ATOM    102  HB2 LYS A  13     -12.348   1.546 -22.226  1.00  0.00           H  
ATOM    103  HB3 LYS A  13     -11.024   1.451 -21.282  1.00  0.00           H  
ATOM    104  HG2 LYS A  13     -12.220  -0.009 -19.785  1.00  0.00           H  
ATOM    105  HG3 LYS A  13     -13.509   0.051 -20.776  1.00  0.00           H  
ATOM    106  HD2 LYS A  13     -11.795  -0.366 -22.579  1.00  0.00           H  
ATOM    107  HD3 LYS A  13     -10.891  -0.947 -21.356  1.00  0.00           H  
ATOM    108  HE2 LYS A  13     -11.893  -2.858 -21.464  1.00  0.00           H  
ATOM    109  HE3 LYS A  13     -13.358  -2.156 -21.356  1.00  0.00           H  
ATOM    110  HZ2 LYS A  13     -12.159  -3.091 -23.577  1.00  0.00           H  
ATOM    111  HZ3 LYS A  13     -13.630  -2.386 -23.454  1.00  0.00           H  
ATOM    112  H   LYS A  13     -14.415   2.965 -21.375  1.00  0.00           H  
ATOM    113  HA  LYS A  13     -12.141   2.625 -19.588  1.00  0.00           H  
ATOM    114  N   VAL A  14     -10.664   4.273 -20.953  1.00  9.22           N  
ATOM    115  CA  VAL A  14      -9.982   5.439 -21.495  1.00  9.31           C  
ATOM    116  C   VAL A  14      -8.601   4.938 -21.883  1.00 10.36           C  
ATOM    117  O   VAL A  14      -8.007   4.196 -21.090  1.00 11.98           O  
ATOM    118  CB  VAL A  14      -9.832   6.573 -20.432  1.00  8.32           C  
ATOM    119  CG1 VAL A  14      -8.777   7.609 -20.814  1.00 10.37           C  
ATOM    120  CG2 VAL A  14     -11.137   7.337 -20.357  1.00  9.54           C  
ATOM    121 HG11 VAL A  14      -7.887   7.163 -20.913  1.00  0.00           H  
ATOM    122 HG21 VAL A  14     -11.348   7.732 -21.252  1.00  0.00           H  
ATOM    123 HG12 VAL A  14      -9.023   8.038 -21.683  1.00  0.00           H  
ATOM    124 HG13 VAL A  14      -8.729   8.305 -20.097  1.00  0.00           H  
ATOM    125 HG22 VAL A  14     -11.876   6.717 -20.093  1.00  0.00           H  
ATOM    126 HG23 VAL A  14     -11.049   8.066 -19.678  1.00  0.00           H  
ATOM    127  H   VAL A  14     -10.146   3.681 -20.336  1.00  0.00           H  
ATOM    128  HA  VAL A  14     -10.498   5.826 -22.260  1.00  0.00           H  
ATOM    129  HB  VAL A  14      -9.572   6.129 -19.574  1.00  0.00           H  
ATOM    130  N   TYR A  15      -8.057   5.299 -23.045  1.00  9.65           N  
ATOM    131  CA  TYR A  15      -6.696   4.909 -23.359  1.00  8.23           C  
ATOM    132  C   TYR A  15      -5.846   6.160 -23.399  1.00  7.26           C  
ATOM    133  O   TYR A  15      -6.377   7.230 -23.743  1.00  7.51           O  
ATOM    134  CB  TYR A  15      -6.576   4.237 -24.719  1.00 10.59           C  
ATOM    135  CG  TYR A  15      -6.873   5.095 -25.941  1.00 14.16           C  
ATOM    136  CD1 TYR A  15      -8.192   5.227 -26.387  1.00 16.20           C  
ATOM    137  CD2 TYR A  15      -5.827   5.753 -26.595  1.00 13.93           C  
ATOM    138  CE1 TYR A  15      -8.461   6.038 -27.487  1.00 18.67           C  
ATOM    139  CE2 TYR A  15      -6.090   6.554 -27.695  1.00 17.35           C  
ATOM    140  CZ  TYR A  15      -7.406   6.694 -28.131  1.00 19.25           C  
ATOM    141  OH  TYR A  15      -7.668   7.532 -29.201  1.00 24.96           O  
ATOM    142  HH  TYR A  15      -6.806   7.912 -29.536  1.00  0.00           H  
ATOM    143  HB2 TYR A  15      -5.640   3.896 -24.807  1.00  0.00           H  
ATOM    144  HB3 TYR A  15      -7.207   3.462 -24.732  1.00  0.00           H  
ATOM    145  H   TYR A  15      -8.587   5.837 -23.700  1.00  0.00           H  
ATOM    146  HD1 TYR A  15      -8.935   4.744 -25.922  1.00  0.00           H  
ATOM    147  HD2 TYR A  15      -4.888   5.645 -26.269  1.00  0.00           H  
ATOM    148  HE1 TYR A  15      -9.399   6.151 -27.813  1.00  0.00           H  
ATOM    149  HE2 TYR A  15      -5.346   7.025 -28.170  1.00  0.00           H  
ATOM    150  HA  TYR A  15      -6.400   4.258 -22.659  1.00  0.00           H  
ATOM    151  N   PHE A  16      -4.561   6.016 -23.076  1.00  7.01           N  
ATOM    152  CA  PHE A  16      -3.551   7.055 -23.253  1.00  7.91           C  
ATOM    153  C   PHE A  16      -2.423   6.416 -24.052  1.00  8.52           C  
ATOM    154  O   PHE A  16      -1.998   5.292 -23.716  1.00  8.18           O  
ATOM    155  CB  PHE A  16      -2.852   7.553 -21.966  1.00  7.53           C  
ATOM    156  CG  PHE A  16      -3.595   8.441 -20.965  1.00  6.96           C  
ATOM    157  CD1 PHE A  16      -4.900   8.898 -21.194  1.00  7.10           C  
ATOM    158  CD2 PHE A  16      -2.923   8.800 -19.801  1.00  8.94           C  
ATOM    159  CE1 PHE A  16      -5.525   9.723 -20.248  1.00 12.47           C  
ATOM    160  CE2 PHE A  16      -3.538   9.619 -18.857  1.00 10.08           C  
ATOM    161  CZ  PHE A  16      -4.836  10.081 -19.081  1.00 11.65           C  
ATOM    162  HB2 PHE A  16      -2.559   6.739 -21.465  1.00  0.00           H  
ATOM    163  HB3 PHE A  16      -2.043   8.064 -22.257  1.00  0.00           H  
ATOM    164  H   PHE A  16      -4.270   5.141 -22.687  1.00  0.00           H  
ATOM    165  HD1 PHE A  16      -5.384   8.636 -22.030  1.00  0.00           H  
ATOM    166  HD2 PHE A  16      -1.994   8.469 -19.640  1.00  0.00           H  
ATOM    167  HE1 PHE A  16      -6.456  10.052 -20.404  1.00  0.00           H  
ATOM    168  HE2 PHE A  16      -3.052   9.875 -18.022  1.00  0.00           H  
ATOM    169  HZ  PHE A  16      -5.277  10.672 -18.405  1.00  0.00           H  
ATOM    170  HA  PHE A  16      -4.031   7.830 -23.663  1.00  0.00           H  
ATOM    171  N   ASP A  17      -1.910   7.116 -25.065  1.00  9.63           N  
ATOM    172  CA  ASP A  17      -0.710   6.704 -25.812  1.00  8.64           C  
ATOM    173  C   ASP A  17       0.381   7.622 -25.270  1.00  8.50           C  
ATOM    174  O   ASP A  17       0.269   8.844 -25.377  1.00  8.20           O  
ATOM    175  CB  ASP A  17      -0.869   6.932 -27.338  1.00  9.47           C  
ATOM    176  CG  ASP A  17      -1.889   5.975 -27.938  1.00 13.32           C  
ATOM    177  OD1 ASP A  17      -1.852   4.815 -27.587  1.00 13.77           O  
ATOM    178  OD2 ASP A  17      -2.742   6.344 -28.733  1.00 17.17           O1-
ATOM    179  HB2 ASP A  17      -1.167   7.873 -27.498  1.00  0.00           H  
ATOM    180  HB3 ASP A  17       0.014   6.791 -27.785  1.00  0.00           H  
ATOM    181  H   ASP A  17      -2.365   7.966 -25.331  1.00  0.00           H  
ATOM    182  HA  ASP A  17      -0.518   5.730 -25.697  1.00  0.00           H  
ATOM    183  N   LEU A  18       1.463   7.111 -24.699  1.00  7.68           N  
ATOM    184  CA  LEU A  18       2.486   7.920 -24.052  1.00  7.48           C  
ATOM    185  C   LEU A  18       3.752   7.932 -24.840  1.00  7.54           C  
ATOM    186  O   LEU A  18       4.036   6.980 -25.588  1.00  7.16           O  
ATOM    187  CB  LEU A  18       2.800   7.366 -22.671  1.00  9.33           C  
ATOM    188  CG  LEU A  18       1.635   7.193 -21.692  1.00 11.67           C  
ATOM    189  CD1 LEU A  18       2.097   6.726 -20.328  1.00 13.85           C  
ATOM    190  CD2 LEU A  18       1.002   8.546 -21.508  1.00 13.54           C  
ATOM    191 HD11 LEU A  18       2.563   5.846 -20.414  1.00  0.00           H  
ATOM    192 HD21 LEU A  18       1.678   9.186 -21.142  1.00  0.00           H  
ATOM    193  HB2 LEU A  18       3.223   6.468 -22.797  1.00  0.00           H  
ATOM    194  HB3 LEU A  18       3.463   7.981 -22.243  1.00  0.00           H  
ATOM    195 HD12 LEU A  18       2.732   7.394 -19.939  1.00  0.00           H  
ATOM    196 HD13 LEU A  18       1.301   6.629 -19.730  1.00  0.00           H  
ATOM    197 HD22 LEU A  18       0.673   8.888 -22.388  1.00  0.00           H  
ATOM    198 HD23 LEU A  18       0.236   8.462 -20.871  1.00  0.00           H  
ATOM    199  H   LEU A  18       1.582   6.118 -24.712  1.00  0.00           H  
ATOM    200  HA  LEU A  18       2.126   8.851 -23.987  1.00  0.00           H  
ATOM    201  HG  LEU A  18       1.008   6.510 -22.066  1.00  0.00           H  
ATOM    202  N   ARG A  19       4.498   8.999 -24.675  1.00  6.30           N  
ATOM    203  CA  ARG A  19       5.799   9.138 -25.299  1.00 10.28           C  
ATOM    204  C   ARG A  19       6.740   9.545 -24.193  1.00 10.74           C  
ATOM    205  O   ARG A  19       6.310  10.286 -23.294  1.00 11.85           O  
ATOM    206  CB  ARG A  19       5.817  10.230 -26.362  1.00 13.15           C  
ATOM    207  CG  ARG A  19       5.061   9.734 -27.592  1.00 19.36           C  
ATOM    208  CD  ARG A  19       4.905  10.686 -28.752  1.00 22.26           C  
ATOM    209  NE  ARG A  19       6.071  11.483 -29.107  1.00 28.34           N  
ATOM    210  CZ  ARG A  19       7.176  11.087 -29.745  1.00 27.56           C  
ATOM    211  NH1 ARG A  19       7.404   9.849 -30.166  1.00 28.42           N  
ATOM    212  NH2 ARG A  19       8.075  12.019 -30.014  1.00 27.13           N1+
ATOM    213 HH11 ARG A  19       6.721   9.135 -30.012  1.00  0.00           H  
ATOM    214 HH21 ARG A  19       7.910  12.967 -29.742  1.00  0.00           H  
ATOM    215  HB2 ARG A  19       5.379  11.054 -26.005  1.00  0.00           H  
ATOM    216  HB3 ARG A  19       6.762  10.444 -26.610  1.00  0.00           H  
ATOM    217  HG2 ARG A  19       5.538   8.924 -27.931  1.00  0.00           H  
ATOM    218  HG3 ARG A  19       4.143   9.471 -27.295  1.00  0.00           H  
ATOM    219  HD2 ARG A  19       4.648  10.147 -29.554  1.00  0.00           H  
ATOM    220  HD3 ARG A  19       4.161  11.316 -28.531  1.00  0.00           H  
ATOM    221  H   ARG A  19       4.157   9.741 -24.099  1.00  0.00           H  
ATOM    222  HE  ARG A  19       6.040  12.446 -28.840  1.00  0.00           H  
ATOM    223 HH12 ARG A  19       8.258   9.630 -30.637  1.00  0.00           H  
ATOM    224 HH22 ARG A  19       8.920  11.776 -30.489  1.00  0.00           H  
ATOM    225  HA  ARG A  19       6.050   8.281 -25.748  1.00  0.00           H  
ATOM    226  N   ILE A  20       7.972   9.042 -24.196  1.00  8.70           N  
ATOM    227  CA  ILE A  20       8.966   9.467 -23.213  1.00  9.79           C  
ATOM    228  C   ILE A  20      10.049  10.033 -24.112  1.00 10.24           C  
ATOM    229  O   ILE A  20      10.701   9.314 -24.883  1.00  8.19           O  
ATOM    230  CB  ILE A  20       9.505   8.271 -22.356  1.00  9.91           C  
ATOM    231  CG1 ILE A  20       8.449   7.744 -21.376  1.00 11.00           C  
ATOM    232  CG2 ILE A  20      10.713   8.745 -21.568  1.00 10.86           C  
ATOM    233  CD1 ILE A  20       8.891   6.475 -20.613  1.00 12.54           C  
ATOM    234 HG21 ILE A  20      11.423   9.060 -22.198  1.00  0.00           H  
ATOM    235 HD11 ILE A  20       9.087   5.742 -21.264  1.00  0.00           H  
ATOM    236 HG12 ILE A  20       8.247   8.462 -20.710  1.00  0.00           H  
ATOM    237 HG13 ILE A  20       7.616   7.532 -21.888  1.00  0.00           H  
ATOM    238 HG22 ILE A  20      10.451   9.501 -20.969  1.00  0.00           H  
ATOM    239 HG23 ILE A  20      11.062   7.986 -21.019  1.00  0.00           H  
ATOM    240 HD12 ILE A  20       9.717   6.670 -20.084  1.00  0.00           H  
ATOM    241 HD13 ILE A  20       8.155   6.193 -19.997  1.00  0.00           H  
ATOM    242  H   ILE A  20       8.222   8.360 -24.883  1.00  0.00           H  
ATOM    243  HA  ILE A  20       8.611  10.110 -22.535  1.00  0.00           H  
ATOM    244  HB  ILE A  20       9.745   7.526 -22.978  1.00  0.00           H  
ATOM    245  N   GLY A  21      10.244  11.348 -24.040  1.00 11.44           N  
ATOM    246  CA  GLY A  21      11.205  12.036 -24.899  1.00 12.64           C  
ATOM    247  C   GLY A  21      10.820  11.785 -26.355  1.00 13.39           C  
ATOM    248  O   GLY A  21       9.646  11.886 -26.718  1.00 14.38           O  
ATOM    249  HA2 GLY A  21      11.189  13.018 -24.708  1.00  0.00           H  
ATOM    250  HA3 GLY A  21      12.126  11.686 -24.726  1.00  0.00           H  
ATOM    251  H   GLY A  21       9.717  11.881 -23.378  1.00  0.00           H  
ATOM    252  N   ASP A  22      11.736  11.320 -27.182  1.00 14.41           N  
ATOM    253  CA  ASP A  22      11.445  11.113 -28.589  1.00 16.76           C  
ATOM    254  C   ASP A  22      10.998   9.703 -28.874  1.00 14.80           C  
ATOM    255  O   ASP A  22      11.356   9.146 -29.911  1.00 18.46           O  
ATOM    256  CB  ASP A  22      12.698  11.442 -29.411  1.00 22.81           C  
ATOM    257  CG  ASP A  22      12.824  12.930 -29.666  1.00 30.52           C  
ATOM    258  OD1 ASP A  22      11.906  13.492 -30.287  1.00 35.21           O  
ATOM    259  OD2 ASP A  22      13.833  13.509 -29.248  1.00 32.93           O1-
ATOM    260  HB2 ASP A  22      13.506  11.126 -28.913  1.00  0.00           H  
ATOM    261  HB3 ASP A  22      12.648  10.964 -30.288  1.00  0.00           H  
ATOM    262  H   ASP A  22      12.648  11.105 -26.833  1.00  0.00           H  
ATOM    263  HA  ASP A  22      10.691  11.720 -28.844  1.00  0.00           H  
ATOM    264  N   GLU A  23      10.219   9.076 -28.034  1.00 12.37           N  
ATOM    265  CA  GLU A  23       9.926   7.683 -28.257  1.00 11.73           C  
ATOM    266  C   GLU A  23       8.517   7.370 -27.838  1.00 11.60           C  
ATOM    267  O   GLU A  23       8.080   7.663 -26.731  1.00 10.09           O  
ATOM    268  CB  GLU A  23      10.884   6.826 -27.452  1.00 10.95           C  
ATOM    269  CG  GLU A  23      10.599   5.328 -27.620  1.00 11.47           C  
ATOM    270  CD  GLU A  23      11.370   4.371 -26.699  1.00 13.69           C  
ATOM    271  OE1 GLU A  23      12.289   4.802 -25.992  1.00 10.88           O  
ATOM    272  OE2 GLU A  23      11.032   3.176 -26.706  1.00 13.85           O1-
ATOM    273  HB2 GLU A  23      11.819   7.014 -27.753  1.00  0.00           H  
ATOM    274  HB3 GLU A  23      10.800   7.065 -26.485  1.00  0.00           H  
ATOM    275  HG2 GLU A  23       9.623   5.184 -27.461  1.00  0.00           H  
ATOM    276  HG3 GLU A  23      10.814   5.080 -28.565  1.00  0.00           H  
ATOM    277  H   GLU A  23       9.832   9.556 -27.248  1.00  0.00           H  
ATOM    278  HA  GLU A  23      10.031   7.486 -29.231  1.00  0.00           H  
ATOM    279  N   ASP A  24       7.828   6.755 -28.779  1.00 11.37           N  
ATOM    280  CA  ASP A  24       6.517   6.191 -28.579  1.00 12.03           C  
ATOM    281  C   ASP A  24       6.692   4.994 -27.654  1.00 13.02           C  
ATOM    282  O   ASP A  24       7.343   4.008 -28.032  1.00 12.23           O  
ATOM    283  CB  ASP A  24       5.960   5.726 -29.912  1.00 13.02           C  
ATOM    284  CG  ASP A  24       5.507   6.824 -30.862  1.00 15.53           C  
ATOM    285  OD1 ASP A  24       5.189   7.916 -30.406  1.00 12.80           O  
ATOM    286  OD2 ASP A  24       5.470   6.564 -32.062  1.00 13.71           O1-
ATOM    287  HB2 ASP A  24       6.670   5.193 -30.373  1.00  0.00           H  
ATOM    288  HB3 ASP A  24       5.175   5.134 -29.729  1.00  0.00           H  
ATOM    289  H   ASP A  24       8.240   6.674 -29.686  1.00  0.00           H  
ATOM    290  HA  ASP A  24       5.887   6.862 -28.188  1.00  0.00           H  
ATOM    291  N   VAL A  25       6.150   5.041 -26.436  1.00 11.92           N  
ATOM    292  CA  VAL A  25       6.408   3.953 -25.519  1.00 11.85           C  
ATOM    293  C   VAL A  25       5.262   2.971 -25.403  1.00 12.34           C  
ATOM    294  O   VAL A  25       5.511   1.860 -24.932  1.00 15.65           O  
ATOM    295  CB  VAL A  25       6.787   4.693 -24.205  1.00 13.88           C  
ATOM    296  CG1 VAL A  25       6.665   3.859 -22.941  1.00 12.64           C  
ATOM    297  CG2 VAL A  25       8.253   5.078 -24.351  1.00 13.58           C  
ATOM    298 HG11 VAL A  25       5.720   3.549 -22.834  1.00  0.00           H  
ATOM    299 HG21 VAL A  25       8.806   4.254 -24.477  1.00  0.00           H  
ATOM    300 HG12 VAL A  25       7.264   3.061 -23.004  1.00  0.00           H  
ATOM    301 HG13 VAL A  25       6.928   4.418 -22.155  1.00  0.00           H  
ATOM    302 HG22 VAL A  25       8.368   5.672 -25.147  1.00  0.00           H  
ATOM    303 HG23 VAL A  25       8.547   5.559 -23.525  1.00  0.00           H  
ATOM    304  H   VAL A  25       5.577   5.813 -26.162  1.00  0.00           H  
ATOM    305  HA  VAL A  25       7.138   3.341 -25.824  1.00  0.00           H  
ATOM    306  HB  VAL A  25       6.155   5.459 -24.097  1.00  0.00           H  
ATOM    307  N   GLY A  26       4.024   3.254 -25.791  1.00 11.63           N  
ATOM    308  CA  GLY A  26       2.943   2.278 -25.693  1.00 10.17           C  
ATOM    309  C   GLY A  26       1.631   2.917 -25.263  1.00  9.54           C  
ATOM    310  O   GLY A  26       1.512   4.139 -25.083  1.00  9.25           O  
ATOM    311  HA2 GLY A  26       2.817   1.844 -26.586  1.00  0.00           H  
ATOM    312  HA3 GLY A  26       3.197   1.579 -25.025  1.00  0.00           H  
ATOM    313  H   GLY A  26       3.826   4.162 -26.160  1.00  0.00           H  
ATOM    314  N   ARG A  27       0.672   2.040 -25.034  1.00  8.92           N  
ATOM    315  CA  ARG A  27      -0.687   2.399 -24.695  1.00 10.73           C  
ATOM    316  C   ARG A  27      -1.028   1.906 -23.289  1.00 11.24           C  
ATOM    317  O   ARG A  27      -0.646   0.797 -22.908  1.00 10.93           O  
ATOM    318  CB  ARG A  27      -1.605   1.757 -25.717  1.00 10.29           C  
ATOM    319  CG  ARG A  27      -3.062   1.862 -25.372  1.00 11.93           C  
ATOM    320  CD  ARG A  27      -3.639   2.820 -26.320  1.00 18.06           C  
ATOM    321  NE  ARG A  27      -4.319   2.144 -27.381  1.00 19.46           N  
ATOM    322  CZ  ARG A  27      -4.584   2.681 -28.590  1.00 22.96           C  
ATOM    323  NH1 ARG A  27      -4.253   3.898 -29.004  1.00 21.28           N  
ATOM    324  NH2 ARG A  27      -5.302   1.949 -29.421  1.00 24.20           N1+
ATOM    325 HH11 ARG A  27      -3.756   4.517 -28.394  1.00  0.00           H  
ATOM    326 HH21 ARG A  27      -5.620   1.042 -29.142  1.00  0.00           H  
ATOM    327  HB2 ARG A  27      -1.455   2.201 -26.600  1.00  0.00           H  
ATOM    328  HB3 ARG A  27      -1.366   0.789 -25.795  1.00  0.00           H  
ATOM    329  HG2 ARG A  27      -3.507   0.971 -25.461  1.00  0.00           H  
ATOM    330  HG3 ARG A  27      -3.176   2.190 -24.433  1.00  0.00           H  
ATOM    331  HD2 ARG A  27      -4.284   3.411 -25.837  1.00  0.00           H  
ATOM    332  HD3 ARG A  27      -2.908   3.382 -26.705  1.00  0.00           H  
ATOM    333  H   ARG A  27       0.898   1.068 -25.099  1.00  0.00           H  
ATOM    334  HE  ARG A  27      -4.621   1.205 -27.214  1.00  0.00           H  
ATOM    335 HH12 ARG A  27      -4.500   4.196 -29.926  1.00  0.00           H  
ATOM    336 HH22 ARG A  27      -5.526   2.300 -30.330  1.00  0.00           H  
ATOM    337  HA  ARG A  27      -0.798   3.393 -24.706  1.00  0.00           H  
ATOM    338  N   VAL A  28      -1.751   2.701 -22.492  1.00 10.82           N  
ATOM    339  CA  VAL A  28      -2.229   2.344 -21.152  1.00 10.25           C  
ATOM    340  C   VAL A  28      -3.740   2.375 -21.324  1.00  9.39           C  
ATOM    341  O   VAL A  28      -4.224   3.358 -21.896  1.00  7.89           O  
ATOM    342  CB  VAL A  28      -1.904   3.398 -20.093  1.00 11.48           C  
ATOM    343  CG1 VAL A  28      -2.347   2.905 -18.751  1.00 12.11           C  
ATOM    344  CG2 VAL A  28      -0.448   3.706 -20.101  1.00 14.85           C  
ATOM    345 HG11 VAL A  28      -3.332   2.735 -18.763  1.00  0.00           H  
ATOM    346 HG21 VAL A  28       0.073   2.875 -19.905  1.00  0.00           H  
ATOM    347 HG12 VAL A  28      -1.872   2.053 -18.531  1.00  0.00           H  
ATOM    348 HG13 VAL A  28      -2.132   3.598 -18.063  1.00  0.00           H  
ATOM    349 HG22 VAL A  28      -0.181   4.054 -21.000  1.00  0.00           H  
ATOM    350 HG23 VAL A  28      -0.258   4.396 -19.403  1.00  0.00           H  
ATOM    351  H   VAL A  28      -1.983   3.611 -22.837  1.00  0.00           H  
ATOM    352  HA  VAL A  28      -1.819   1.484 -20.851  1.00  0.00           H  
ATOM    353  HB  VAL A  28      -2.395   4.245 -20.301  1.00  0.00           H  
ATOM    354  N   ILE A  29      -4.510   1.400 -20.838  1.00  9.09           N  
ATOM    355  CA  ILE A  29      -5.983   1.424 -20.909  1.00  9.15           C  
ATOM    356  C   ILE A  29      -6.462   1.449 -19.441  1.00  9.33           C  
ATOM    357  O   ILE A  29      -6.059   0.573 -18.638  1.00  7.99           O  
ATOM    358  CB  ILE A  29      -6.540   0.148 -21.570  1.00 11.19           C  
ATOM    359  CG1 ILE A  29      -5.923  -0.086 -22.934  1.00 14.25           C  
ATOM    360  CG2 ILE A  29      -8.064   0.264 -21.642  1.00 11.43           C  
ATOM    361  CD1 ILE A  29      -6.397   0.839 -24.039  1.00 18.47           C  
ATOM    362 HG21 ILE A  29      -8.438   0.363 -20.719  1.00  0.00           H  
ATOM    363 HD11 ILE A  29      -7.385   0.741 -24.159  1.00  0.00           H  
ATOM    364 HG12 ILE A  29      -4.932   0.019 -22.847  1.00  0.00           H  
ATOM    365 HG13 ILE A  29      -6.127  -1.026 -23.210  1.00  0.00           H  
ATOM    366 HG22 ILE A  29      -8.316   1.067 -22.182  1.00  0.00           H  
ATOM    367 HG23 ILE A  29      -8.434  -0.561 -22.069  1.00  0.00           H  
ATOM    368 HD12 ILE A  29      -6.190   1.787 -23.798  1.00  0.00           H  
ATOM    369 HD13 ILE A  29      -5.929   0.597 -24.889  1.00  0.00           H  
ATOM    370  H   ILE A  29      -4.067   0.615 -20.405  1.00  0.00           H  
ATOM    371  HA  ILE A  29      -6.293   2.206 -21.447  1.00  0.00           H  
ATOM    372  HB  ILE A  29      -6.298  -0.651 -21.019  1.00  0.00           H  
ATOM    373  N   PHE A  30      -7.327   2.389 -19.065  1.00  8.44           N  
ATOM    374  CA  PHE A  30      -7.884   2.499 -17.714  1.00  9.11           C  
ATOM    375  C   PHE A  30      -9.308   1.987 -17.725  1.00  9.31           C  
ATOM    376  O   PHE A  30     -10.034   2.200 -18.700  1.00 10.81           O  
ATOM    377  CB  PHE A  30      -7.964   3.946 -17.239  1.00  9.43           C  
ATOM    378  CG  PHE A  30      -6.639   4.663 -17.292  1.00 12.05           C  
ATOM    379  CD1 PHE A  30      -5.716   4.495 -16.254  1.00 13.86           C  
ATOM    380  CD2 PHE A  30      -6.346   5.489 -18.373  1.00 13.78           C  
ATOM    381  CE1 PHE A  30      -4.481   5.163 -16.291  1.00 15.13           C  
ATOM    382  CE2 PHE A  30      -5.123   6.149 -18.409  1.00 16.92           C  
ATOM    383  CZ  PHE A  30      -4.185   5.993 -17.370  1.00 16.43           C  
ATOM    384  HB2 PHE A  30      -8.617   4.436 -17.816  1.00  0.00           H  
ATOM    385  HB3 PHE A  30      -8.293   3.956 -16.295  1.00  0.00           H  
ATOM    386  H   PHE A  30      -7.615   3.060 -19.747  1.00  0.00           H  
ATOM    387  HD1 PHE A  30      -5.937   3.896 -15.484  1.00  0.00           H  
ATOM    388  HD2 PHE A  30      -7.007   5.606 -19.115  1.00  0.00           H  
ATOM    389  HE1 PHE A  30      -3.821   5.044 -15.549  1.00  0.00           H  
ATOM    390  HE2 PHE A  30      -4.906   6.743 -19.184  1.00  0.00           H  
ATOM    391  HZ  PHE A  30      -3.310   6.475 -17.407  1.00  0.00           H  
ATOM    392  HA  PHE A  30      -7.284   1.975 -17.110  1.00  0.00           H  
ATOM    393  N   GLY A  31      -9.748   1.337 -16.658  1.00  9.65           N  
ATOM    394  CA  GLY A  31     -11.150   0.981 -16.484  1.00  8.08           C  
ATOM    395  C   GLY A  31     -11.654   1.920 -15.387  1.00  8.56           C  
ATOM    396  O   GLY A  31     -10.998   2.054 -14.355  1.00  8.27           O  
ATOM    397  HA2 GLY A  31     -11.658   1.121 -17.334  1.00  0.00           H  
ATOM    398  HA3 GLY A  31     -11.241   0.026 -16.203  1.00  0.00           H  
ATOM    399  H   GLY A  31      -9.094   1.082 -15.946  1.00  0.00           H  
ATOM    400  N   LEU A  32     -12.788   2.612 -15.564  1.00  8.92           N  
ATOM    401  CA  LEU A  32     -13.278   3.619 -14.622  1.00  8.88           C  
ATOM    402  C   LEU A  32     -14.569   3.143 -13.971  1.00  9.15           C  
ATOM    403  O   LEU A  32     -15.431   2.520 -14.619  1.00  9.56           O  
ATOM    404  CB  LEU A  32     -13.483   4.928 -15.408  1.00  9.58           C  
ATOM    405  CG  LEU A  32     -12.250   5.413 -16.195  1.00 12.23           C  
ATOM    406  CD1 LEU A  32     -12.621   6.514 -17.107  1.00 17.95           C  
ATOM    407  CD2 LEU A  32     -11.178   5.901 -15.242  1.00 14.33           C  
ATOM    408 HD11 LEU A  32     -13.316   6.197 -17.753  1.00  0.00           H  
ATOM    409 HD21 LEU A  32     -11.534   6.658 -14.693  1.00  0.00           H  
ATOM    410  HB2 LEU A  32     -14.233   4.790 -16.054  1.00  0.00           H  
ATOM    411  HB3 LEU A  32     -13.741   5.645 -14.760  1.00  0.00           H  
ATOM    412 HD12 LEU A  32     -12.992   7.279 -16.581  1.00  0.00           H  
ATOM    413 HD13 LEU A  32     -11.807   6.812 -17.607  1.00  0.00           H  
ATOM    414 HD22 LEU A  32     -10.904   5.158 -14.632  1.00  0.00           H  
ATOM    415 HD23 LEU A  32     -10.389   6.211 -15.772  1.00  0.00           H  
ATOM    416  H   LEU A  32     -13.329   2.429 -16.384  1.00  0.00           H  
ATOM    417  HA  LEU A  32     -12.620   3.772 -13.885  1.00  0.00           H  
ATOM    418  HG  LEU A  32     -11.899   4.644 -16.729  1.00  0.00           H  
ATOM    419  N   PHE A  33     -14.728   3.477 -12.692  1.00  8.94           N  
ATOM    420  CA  PHE A  33     -15.826   2.964 -11.880  1.00  9.89           C  
ATOM    421  C   PHE A  33     -16.965   3.987 -11.759  1.00 10.86           C  
ATOM    422  O   PHE A  33     -17.225   4.603 -10.706  1.00 11.15           O  
ATOM    423  CB  PHE A  33     -15.250   2.577 -10.506  1.00  7.10           C  
ATOM    424  CG  PHE A  33     -14.113   1.565 -10.619  1.00 10.04           C  
ATOM    425  CD1 PHE A  33     -14.336   0.303 -11.191  1.00 11.29           C  
ATOM    426  CD2 PHE A  33     -12.845   1.911 -10.179  1.00  9.70           C  
ATOM    427  CE1 PHE A  33     -13.276  -0.600 -11.321  1.00 12.15           C  
ATOM    428  CE2 PHE A  33     -11.791   1.007 -10.307  1.00 13.41           C  
ATOM    429  CZ  PHE A  33     -12.004  -0.252 -10.882  1.00 11.60           C  
ATOM    430  HB2 PHE A  33     -14.906   3.402 -10.056  1.00  0.00           H  
ATOM    431  HB3 PHE A  33     -15.980   2.182  -9.948  1.00  0.00           H  
ATOM    432  H   PHE A  33     -14.070   4.101 -12.272  1.00  0.00           H  
ATOM    433  HD1 PHE A  33     -15.252   0.049 -11.504  1.00  0.00           H  
ATOM    434  HD2 PHE A  33     -12.686   2.809  -9.770  1.00  0.00           H  
ATOM    435  HE1 PHE A  33     -13.433  -1.499 -11.730  1.00  0.00           H  
ATOM    436  HE2 PHE A  33     -10.878   1.259  -9.987  1.00  0.00           H  
ATOM    437  HZ  PHE A  33     -11.245  -0.897 -10.975  1.00  0.00           H  
ATOM    438  HA  PHE A  33     -16.231   2.160 -12.316  1.00  0.00           H  
ATOM    439  N   GLY A  34     -17.649   4.163 -12.897  1.00 11.31           N  
ATOM    440  CA  GLY A  34     -18.720   5.145 -13.045  1.00 12.12           C  
ATOM    441  C   GLY A  34     -19.949   4.885 -12.173  1.00 14.22           C  
ATOM    442  O   GLY A  34     -20.780   5.774 -11.973  1.00 14.86           O  
ATOM    443  HA2 GLY A  34     -18.354   6.045 -12.811  1.00  0.00           H  
ATOM    444  HA3 GLY A  34     -19.011   5.152 -14.002  1.00  0.00           H  
ATOM    445  H   GLY A  34     -17.414   3.593 -13.685  1.00  0.00           H  
ATOM    446  N   LYS A  35     -20.163   3.692 -11.645  1.00 15.60           N  
ATOM    447  CA  LYS A  35     -21.272   3.485 -10.740  1.00 18.42           C  
ATOM    448  C   LYS A  35     -20.858   3.909  -9.326  1.00 17.68           C  
ATOM    449  O   LYS A  35     -21.733   4.241  -8.521  1.00 17.17           O  
ATOM    450  CB  LYS A  35     -21.660   2.007 -10.756  1.00 23.42           C  
ATOM    451  CG  LYS A  35     -22.944   1.620 -11.458  1.00 30.17           C  
ATOM    452  CD  LYS A  35     -23.011   2.102 -12.883  1.00 36.46           C  
ATOM    453  CE  LYS A  35     -24.261   1.518 -13.527  1.00 41.42           C  
ATOM    454  NZ  LYS A  35     -24.325   1.898 -14.928  1.00 45.62           N1+
ATOM    455  HZ1 LYS A  35     -23.530   2.459 -15.161  1.00  0.00           H  
ATOM    456  HB2 LYS A  35     -20.915   1.506 -11.196  1.00  0.00           H  
ATOM    457  HB3 LYS A  35     -21.738   1.706  -9.805  1.00  0.00           H  
ATOM    458  HG2 LYS A  35     -23.022   0.623 -11.454  1.00  0.00           H  
ATOM    459  HG3 LYS A  35     -23.715   2.009 -10.953  1.00  0.00           H  
ATOM    460  HD2 LYS A  35     -23.053   3.101 -12.901  1.00  0.00           H  
ATOM    461  HD3 LYS A  35     -22.199   1.801 -13.383  1.00  0.00           H  
ATOM    462  HE2 LYS A  35     -24.238   0.522 -13.453  1.00  0.00           H  
ATOM    463  HE3 LYS A  35     -25.071   1.861 -13.052  1.00  0.00           H  
ATOM    464  HZ2 LYS A  35     -24.324   1.078 -15.501  1.00  0.00           H  
ATOM    465  HZ3 LYS A  35     -25.164   2.419 -15.086  1.00  0.00           H  
ATOM    466  H   LYS A  35     -19.555   2.931 -11.872  1.00  0.00           H  
ATOM    467  HA  LYS A  35     -22.056   4.033 -11.027  1.00  0.00           H  
ATOM    468  N   THR A  36     -19.557   3.899  -8.987  1.00 13.05           N  
ATOM    469  CA  THR A  36     -19.108   4.233  -7.646  1.00 13.05           C  
ATOM    470  C   THR A  36     -18.875   5.731  -7.481  1.00 12.72           C  
ATOM    471  O   THR A  36     -19.227   6.363  -6.477  1.00 12.54           O  
ATOM    472  CB  THR A  36     -17.805   3.455  -7.339  1.00 14.30           C  
ATOM    473  OG1 THR A  36     -18.108   2.110  -7.658  1.00 18.50           O  
ATOM    474  CG2 THR A  36     -17.333   3.520  -5.905  1.00 14.51           C  
ATOM    475 HG21 THR A  36     -17.161   4.472  -5.650  1.00  0.00           H  
ATOM    476  HG1 THR A  36     -18.359   2.054  -8.624  1.00  0.00           H  
ATOM    477 HG22 THR A  36     -18.035   3.143  -5.302  1.00  0.00           H  
ATOM    478 HG23 THR A  36     -16.491   2.989  -5.816  1.00  0.00           H  
ATOM    479  H   THR A  36     -18.877   3.655  -9.679  1.00  0.00           H  
ATOM    480  HA  THR A  36     -19.826   3.970  -7.000  1.00  0.00           H  
ATOM    481  HB  THR A  36     -17.059   3.862  -7.866  1.00  0.00           H  
ATOM    482  N   VAL A  37     -18.208   6.323  -8.471  1.00 12.00           N  
ATOM    483  CA  VAL A  37     -17.893   7.744  -8.439  1.00 10.38           C  
ATOM    484  C   VAL A  37     -18.231   8.327  -9.806  1.00 10.12           C  
ATOM    485  O   VAL A  37     -17.353   8.786 -10.553  1.00 10.79           O  
ATOM    486  CB  VAL A  37     -16.391   7.976  -8.109  1.00 12.33           C  
ATOM    487  CG1 VAL A  37     -16.231   8.116  -6.616  1.00  9.29           C  
ATOM    488  CG2 VAL A  37     -15.526   6.837  -8.660  1.00  9.58           C  
ATOM    489 HG11 VAL A  37     -16.772   8.892  -6.291  1.00  0.00           H  
ATOM    490 HG21 VAL A  37     -15.814   5.969  -8.255  1.00  0.00           H  
ATOM    491 HG12 VAL A  37     -16.550   7.285  -6.162  1.00  0.00           H  
ATOM    492 HG13 VAL A  37     -15.265   8.265  -6.404  1.00  0.00           H  
ATOM    493 HG22 VAL A  37     -15.631   6.783  -9.653  1.00  0.00           H  
ATOM    494 HG23 VAL A  37     -14.569   7.015  -8.432  1.00  0.00           H  
ATOM    495  H   VAL A  37     -17.917   5.777  -9.256  1.00  0.00           H  
ATOM    496  HA  VAL A  37     -18.428   8.194  -7.724  1.00  0.00           H  
ATOM    497  HB  VAL A  37     -16.079   8.818  -8.549  1.00  0.00           H  
ATOM    498  N   PRO A  38     -19.519   8.388 -10.175  1.00 10.18           N  
ATOM    499  CA  PRO A  38     -19.956   8.872 -11.476  1.00 10.47           C  
ATOM    500  C   PRO A  38     -19.421  10.236 -11.858  1.00 10.58           C  
ATOM    501  O   PRO A  38     -18.956  10.421 -12.979  1.00  8.53           O  
ATOM    502  CB  PRO A  38     -21.485   8.836 -11.416  1.00 12.65           C  
ATOM    503  CG  PRO A  38     -21.809   8.890  -9.944  1.00 11.17           C  
ATOM    504  CD  PRO A  38     -20.673   8.051  -9.343  1.00 10.12           C  
ATOM    505  HB2 PRO A  38     -21.877   9.621 -11.896  1.00  0.00           H  
ATOM    506  HB3 PRO A  38     -21.838   7.995 -11.827  1.00  0.00           H  
ATOM    507  HG2 PRO A  38     -21.793   9.829  -9.599  1.00  0.00           H  
ATOM    508  HG3 PRO A  38     -22.703   8.487  -9.750  1.00  0.00           H  
ATOM    509  HD2 PRO A  38     -20.881   7.074  -9.395  1.00  0.00           H  
ATOM    510  HD3 PRO A  38     -20.512   8.298  -8.387  1.00  0.00           H  
ATOM    511  HA  PRO A  38     -19.588   8.291 -12.202  1.00  0.00           H  
ATOM    512  N   LYS A  39     -19.414  11.203 -10.941  1.00 10.73           N  
ATOM    513  CA  LYS A  39     -19.020  12.549 -11.326  1.00 12.25           C  
ATOM    514  C   LYS A  39     -17.527  12.721 -11.524  1.00 10.17           C  
ATOM    515  O   LYS A  39     -17.118  13.462 -12.419  1.00 11.17           O  
ATOM    516  CB  LYS A  39     -19.517  13.586 -10.286  1.00 13.42           C  
ATOM    517  CG  LYS A  39     -21.027  13.538 -10.047  1.00 16.10           C  
ATOM    518  CD  LYS A  39     -21.792  13.671 -11.354  1.00 16.74           C  
ATOM    519  CE  LYS A  39     -23.116  12.981 -11.156  1.00 20.59           C  
ATOM    520  NZ  LYS A  39     -23.905  13.149 -12.363  1.00 22.66           N1+
ATOM    521  HZ1 LYS A  39     -23.659  14.009 -12.809  1.00  0.00           H  
ATOM    522  HB2 LYS A  39     -19.051  13.413  -9.418  1.00  0.00           H  
ATOM    523  HB3 LYS A  39     -19.276  14.501 -10.609  1.00  0.00           H  
ATOM    524  HG2 LYS A  39     -21.263  12.668  -9.614  1.00  0.00           H  
ATOM    525  HG3 LYS A  39     -21.288  14.286  -9.437  1.00  0.00           H  
ATOM    526  HD2 LYS A  39     -21.933  14.636 -11.576  1.00  0.00           H  
ATOM    527  HD3 LYS A  39     -21.284  13.238 -12.099  1.00  0.00           H  
ATOM    528  HE2 LYS A  39     -22.968  12.008 -10.978  1.00  0.00           H  
ATOM    529  HE3 LYS A  39     -23.597  13.384 -10.377  1.00  0.00           H  
ATOM    530  HZ2 LYS A  39     -23.724  12.393 -12.992  1.00  0.00           H  
ATOM    531  HZ3 LYS A  39     -24.875  13.159 -12.118  1.00  0.00           H  
ATOM    532  H   LYS A  39     -19.678  11.005  -9.997  1.00  0.00           H  
ATOM    533  HA  LYS A  39     -19.453  12.708 -12.213  1.00  0.00           H  
ATOM    534  N   THR A  40     -16.704  12.016 -10.761  1.00 10.27           N  
ATOM    535  CA  THR A  40     -15.257  12.089 -10.899  1.00  9.33           C  
ATOM    536  C   THR A  40     -14.917  11.316 -12.180  1.00  9.01           C  
ATOM    537  O   THR A  40     -13.988  11.705 -12.908  1.00 10.52           O  
ATOM    538  CB  THR A  40     -14.607  11.453  -9.631  1.00 11.60           C  
ATOM    539  OG1 THR A  40     -15.185  12.115  -8.484  1.00 11.53           O  
ATOM    540  CG2 THR A  40     -13.083  11.578  -9.622  1.00  8.86           C  
ATOM    541 HG21 THR A  40     -12.703  11.117 -10.424  1.00  0.00           H  
ATOM    542  HG1 THR A  40     -16.003  11.616  -8.198  1.00  0.00           H  
ATOM    543 HG22 THR A  40     -12.823  12.543  -9.646  1.00  0.00           H  
ATOM    544 HG23 THR A  40     -12.727  11.154  -8.788  1.00  0.00           H  
ATOM    545  H   THR A  40     -17.091  11.411 -10.065  1.00  0.00           H  
ATOM    546  HA  THR A  40     -14.909  13.023 -10.970  1.00  0.00           H  
ATOM    547  HB  THR A  40     -14.794  10.471  -9.617  1.00  0.00           H  
ATOM    548  N   VAL A  41     -15.628  10.224 -12.494  1.00  8.43           N  
ATOM    549  CA  VAL A  41     -15.378   9.510 -13.733  1.00  8.37           C  
ATOM    550  C   VAL A  41     -15.809  10.398 -14.904  1.00 10.85           C  
ATOM    551  O   VAL A  41     -15.062  10.532 -15.878  1.00  9.85           O  
ATOM    552  CB  VAL A  41     -16.147   8.193 -13.732  1.00  7.99           C  
ATOM    553  CG1 VAL A  41     -16.124   7.520 -15.095  1.00  6.27           C  
ATOM    554  CG2 VAL A  41     -15.465   7.262 -12.747  1.00  8.00           C  
ATOM    555 HG11 VAL A  41     -16.539   8.124 -15.776  1.00  0.00           H  
ATOM    556 HG21 VAL A  41     -14.517   7.111 -13.027  1.00  0.00           H  
ATOM    557 HG12 VAL A  41     -15.180   7.329 -15.361  1.00  0.00           H  
ATOM    558 HG13 VAL A  41     -16.639   6.664 -15.044  1.00  0.00           H  
ATOM    559 HG22 VAL A  41     -15.473   7.670 -11.834  1.00  0.00           H  
ATOM    560 HG23 VAL A  41     -15.955   6.390 -12.730  1.00  0.00           H  
ATOM    561  H   VAL A  41     -16.338   9.898 -11.869  1.00  0.00           H  
ATOM    562  HA  VAL A  41     -14.405   9.297 -13.824  1.00  0.00           H  
ATOM    563  HB  VAL A  41     -17.098   8.382 -13.487  1.00  0.00           H  
ATOM    564  N   ASP A  42     -16.974  11.058 -14.890  1.00 10.56           N  
ATOM    565  CA  ASP A  42     -17.370  11.915 -16.011  1.00 11.12           C  
ATOM    566  C   ASP A  42     -16.378  13.014 -16.362  1.00  9.27           C  
ATOM    567  O   ASP A  42     -16.116  13.284 -17.538  1.00 10.19           O  
ATOM    568  CB  ASP A  42     -18.713  12.560 -15.712  1.00 12.64           C  
ATOM    569  CG  ASP A  42     -19.908  11.614 -15.802  1.00 18.92           C  
ATOM    570  OD1 ASP A  42     -19.810  10.496 -16.323  1.00 18.36           O  
ATOM    571  OD2 ASP A  42     -20.980  12.020 -15.355  1.00 20.36           O1-
ATOM    572  HB2 ASP A  42     -18.679  12.937 -14.786  1.00  0.00           H  
ATOM    573  HB3 ASP A  42     -18.855  13.307 -16.361  1.00  0.00           H  
ATOM    574  H   ASP A  42     -17.583  10.964 -14.103  1.00  0.00           H  
ATOM    575  HA  ASP A  42     -17.413  11.306 -16.803  1.00  0.00           H  
ATOM    576  N   ASN A  43     -15.801  13.642 -15.333  1.00  8.81           N  
ATOM    577  CA  ASN A  43     -14.751  14.651 -15.466  1.00  8.75           C  
ATOM    578  C   ASN A  43     -13.510  14.108 -16.208  1.00 10.05           C  
ATOM    579  O   ASN A  43     -13.054  14.627 -17.223  1.00 11.12           O  
ATOM    580  CB  ASN A  43     -14.369  15.106 -14.064  1.00  8.98           C  
ATOM    581  CG  ASN A  43     -13.323  16.199 -14.107  1.00 11.60           C  
ATOM    582  OD1 ASN A  43     -13.543  17.229 -14.747  1.00 13.97           O  
ATOM    583  ND2 ASN A  43     -12.166  16.034 -13.486  1.00  9.41           N  
ATOM    584 HD21 ASN A  43     -11.982  15.186 -12.990  1.00  0.00           H  
ATOM    585  HB2 ASN A  43     -15.185  15.450 -13.599  1.00  0.00           H  
ATOM    586  HB3 ASN A  43     -14.008  14.327 -13.553  1.00  0.00           H  
ATOM    587  H   ASN A  43     -16.107  13.407 -14.411  1.00  0.00           H  
ATOM    588 HD22 ASN A  43     -11.476  16.757 -13.515  1.00  0.00           H  
ATOM    589  HA  ASN A  43     -15.097  15.414 -16.013  1.00  0.00           H  
ATOM    590  N   PHE A  44     -12.940  13.009 -15.720  1.00  9.16           N  
ATOM    591  CA  PHE A  44     -11.785  12.361 -16.345  1.00  9.29           C  
ATOM    592  C   PHE A  44     -12.039  11.962 -17.800  1.00  8.68           C  
ATOM    593  O   PHE A  44     -11.205  12.212 -18.679  1.00  8.06           O  
ATOM    594  CB  PHE A  44     -11.411  11.117 -15.514  1.00  7.18           C  
ATOM    595  CG  PHE A  44     -10.093  10.479 -15.921  1.00  8.68           C  
ATOM    596  CD1 PHE A  44      -8.881  11.006 -15.459  1.00  7.49           C  
ATOM    597  CD2 PHE A  44     -10.107   9.344 -16.746  1.00  9.45           C  
ATOM    598  CE1 PHE A  44      -7.670  10.394 -15.818  1.00 10.52           C  
ATOM    599  CE2 PHE A  44      -8.897   8.739 -17.098  1.00  9.34           C  
ATOM    600  CZ  PHE A  44      -7.685   9.258 -16.638  1.00  8.72           C  
ATOM    601  HB2 PHE A  44     -11.350  11.386 -14.553  1.00  0.00           H  
ATOM    602  HB3 PHE A  44     -12.136  10.437 -15.617  1.00  0.00           H  
ATOM    603  H   PHE A  44     -13.319  12.605 -14.887  1.00  0.00           H  
ATOM    604  HD1 PHE A  44      -8.878  11.816 -14.873  1.00  0.00           H  
ATOM    605  HD2 PHE A  44     -10.973   8.972 -17.077  1.00  0.00           H  
ATOM    606  HE1 PHE A  44      -6.802  10.767 -15.492  1.00  0.00           H  
ATOM    607  HE2 PHE A  44      -8.900   7.929 -17.684  1.00  0.00           H  
ATOM    608  HZ  PHE A  44      -6.825   8.817 -16.894  1.00  0.00           H  
ATOM    609  HA  PHE A  44     -11.033  13.020 -16.361  1.00  0.00           H  
ATOM    610  N   VAL A  45     -13.196  11.337 -18.078  1.00  9.20           N  
ATOM    611  CA  VAL A  45     -13.539  10.911 -19.437  1.00 10.73           C  
ATOM    612  C   VAL A  45     -13.689  12.136 -20.310  1.00 11.84           C  
ATOM    613  O   VAL A  45     -13.079  12.168 -21.387  1.00 12.94           O  
ATOM    614  CB  VAL A  45     -14.856  10.077 -19.475  1.00 10.58           C  
ATOM    615  CG1 VAL A  45     -15.287   9.769 -20.898  1.00 11.13           C  
ATOM    616  CG2 VAL A  45     -14.603   8.729 -18.822  1.00  8.87           C  
ATOM    617 HG11 VAL A  45     -15.441  10.622 -21.395  1.00  0.00           H  
ATOM    618 HG21 VAL A  45     -13.881   8.244 -19.316  1.00  0.00           H  
ATOM    619 HG12 VAL A  45     -14.572   9.246 -21.361  1.00  0.00           H  
ATOM    620 HG13 VAL A  45     -16.132   9.235 -20.873  1.00  0.00           H  
ATOM    621 HG22 VAL A  45     -14.314   8.862 -17.874  1.00  0.00           H  
ATOM    622 HG23 VAL A  45     -15.447   8.193 -18.845  1.00  0.00           H  
ATOM    623  H   VAL A  45     -13.842  11.158 -17.335  1.00  0.00           H  
ATOM    624  HA  VAL A  45     -12.803  10.324 -19.775  1.00  0.00           H  
ATOM    625  HB  VAL A  45     -15.559  10.615 -19.008  1.00  0.00           H  
ATOM    626  N   ALA A  46     -14.396  13.173 -19.859  1.00 12.08           N  
ATOM    627  CA  ALA A  46     -14.546  14.397 -20.655  1.00 12.53           C  
ATOM    628  C   ALA A  46     -13.198  15.064 -20.936  1.00 11.92           C  
ATOM    629  O   ALA A  46     -12.962  15.566 -22.044  1.00 12.68           O  
ATOM    630  CB  ALA A  46     -15.446  15.394 -19.924  1.00 10.43           C  
ATOM    631  HB1 ALA A  46     -16.346  14.988 -19.775  1.00  0.00           H  
ATOM    632  HB2 ALA A  46     -15.042  15.626 -19.038  1.00  0.00           H  
ATOM    633  HB3 ALA A  46     -15.536  16.219 -20.481  1.00  0.00           H  
ATOM    634  H   ALA A  46     -14.833  13.115 -18.962  1.00  0.00           H  
ATOM    635  HA  ALA A  46     -14.957  14.132 -21.527  1.00  0.00           H  
ATOM    636  N   LEU A  47     -12.254  15.050 -19.995  1.00 11.19           N  
ATOM    637  CA  LEU A  47     -10.947  15.598 -20.299  1.00 11.81           C  
ATOM    638  C   LEU A  47     -10.149  14.682 -21.223  1.00 11.22           C  
ATOM    639  O   LEU A  47      -9.238  15.155 -21.894  1.00 11.67           O  
ATOM    640  CB  LEU A  47     -10.184  15.838 -18.995  1.00 11.54           C  
ATOM    641  CG  LEU A  47     -10.830  16.853 -18.017  1.00 15.28           C  
ATOM    642  CD1 LEU A  47     -10.114  16.817 -16.667  1.00 13.22           C  
ATOM    643  CD2 LEU A  47     -10.812  18.252 -18.654  1.00 12.00           C  
ATOM    644 HD11 LEU A  47     -10.179  15.899 -16.276  1.00  0.00           H  
ATOM    645 HD21 LEU A  47      -9.869  18.524 -18.844  1.00  0.00           H  
ATOM    646  HB2 LEU A  47     -10.099  14.962 -18.521  1.00  0.00           H  
ATOM    647  HB3 LEU A  47      -9.270  16.171 -19.227  1.00  0.00           H  
ATOM    648 HD12 LEU A  47      -9.150  17.051 -16.790  1.00  0.00           H  
ATOM    649 HD13 LEU A  47     -10.545  17.477 -16.052  1.00  0.00           H  
ATOM    650 HD22 LEU A  47     -11.327  18.240 -19.511  1.00  0.00           H  
ATOM    651 HD23 LEU A  47     -11.229  18.904 -18.020  1.00  0.00           H  
ATOM    652  H   LEU A  47     -12.446  14.667 -19.091  1.00  0.00           H  
ATOM    653  HA  LEU A  47     -11.073  16.465 -20.781  1.00  0.00           H  
ATOM    654  HG  LEU A  47     -11.783  16.606 -17.844  1.00  0.00           H  
ATOM    655  N   ALA A  48     -10.397  13.381 -21.306  1.00 11.31           N  
ATOM    656  CA  ALA A  48      -9.642  12.528 -22.196  1.00 11.55           C  
ATOM    657  C   ALA A  48     -10.156  12.632 -23.627  1.00 14.05           C  
ATOM    658  O   ALA A  48      -9.433  12.350 -24.589  1.00 13.88           O  
ATOM    659  CB  ALA A  48      -9.759  11.074 -21.761  1.00 12.42           C  
ATOM    660  HB1 ALA A  48      -9.405  10.971 -20.831  1.00  0.00           H  
ATOM    661  HB2 ALA A  48     -10.718  10.793 -21.777  1.00  0.00           H  
ATOM    662  HB3 ALA A  48      -9.230  10.503 -22.389  1.00  0.00           H  
ATOM    663  H   ALA A  48     -11.121  12.983 -20.742  1.00  0.00           H  
ATOM    664  HA  ALA A  48      -8.689  12.831 -22.157  1.00  0.00           H  
ATOM    665  N   THR A  49     -11.431  12.958 -23.828  1.00 14.48           N  
ATOM    666  CA  THR A  49     -11.948  13.087 -25.178  1.00 16.77           C  
ATOM    667  C   THR A  49     -11.729  14.523 -25.683  1.00 19.03           C  
ATOM    668  O   THR A  49     -11.822  14.764 -26.886  1.00 20.11           O  
ATOM    669  CB  THR A  49     -13.457  12.738 -25.226  1.00 15.10           C  
ATOM    670  OG1 THR A  49     -14.121  13.667 -24.379  1.00 16.10           O  
ATOM    671  CG2 THR A  49     -13.767  11.330 -24.759  1.00 14.85           C  
ATOM    672 HG21 THR A  49     -13.289  10.670 -25.338  1.00  0.00           H  
ATOM    673  HG1 THR A  49     -15.101  13.470 -24.387  1.00  0.00           H  
ATOM    674 HG22 THR A  49     -13.464  11.213 -23.814  1.00  0.00           H  
ATOM    675 HG23 THR A  49     -14.754  11.178 -24.817  1.00  0.00           H  
ATOM    676  H   THR A  49     -12.034  13.116 -23.047  1.00  0.00           H  
ATOM    677  HA  THR A  49     -11.457  12.445 -25.768  1.00  0.00           H  
ATOM    678  HB  THR A  49     -13.764  12.788 -26.176  1.00  0.00           H  
ATOM    679  N   GLY A  50     -11.496  15.511 -24.818  1.00 17.95           N  
ATOM    680  CA  GLY A  50     -11.322  16.882 -25.246  1.00 20.73           C  
ATOM    681  C   GLY A  50     -12.671  17.502 -25.588  1.00 24.14           C  
ATOM    682  O   GLY A  50     -12.719  18.597 -26.160  1.00 23.62           O  
ATOM    683  HA2 GLY A  50     -10.891  17.406 -24.512  1.00  0.00           H  
ATOM    684  HA3 GLY A  50     -10.732  16.905 -26.052  1.00  0.00           H  
ATOM    685  H   GLY A  50     -11.441  15.297 -23.842  1.00  0.00           H  
ATOM    686  N   GLU A  51     -13.767  16.843 -25.186  1.00 27.23           N  
ATOM    687  CA  GLU A  51     -15.140  17.263 -25.434  1.00 30.75           C  
ATOM    688  C   GLU A  51     -15.449  18.720 -25.232  1.00 31.36           C  
ATOM    689  O   GLU A  51     -16.007  19.357 -26.119  1.00 33.53           O  
ATOM    690  CB  GLU A  51     -16.108  16.592 -24.538  1.00 32.80           C  
ATOM    691  CG  GLU A  51     -16.703  15.322 -25.023  1.00 38.76           C  
ATOM    692  CD  GLU A  51     -17.217  14.541 -23.836  1.00 41.53           C  
ATOM    693  OE1 GLU A  51     -17.823  15.152 -22.943  1.00 43.58           O  
ATOM    694  OE2 GLU A  51     -16.991  13.325 -23.807  1.00 41.39           O1-
ATOM    695  HB2 GLU A  51     -15.640  16.400 -23.675  1.00  0.00           H  
ATOM    696  HB3 GLU A  51     -16.857  17.232 -24.366  1.00  0.00           H  
ATOM    697  HG2 GLU A  51     -17.456  15.520 -25.650  1.00  0.00           H  
ATOM    698  HG3 GLU A  51     -16.011  14.786 -25.506  1.00  0.00           H  
ATOM    699  H   GLU A  51     -13.631  15.994 -24.675  1.00  0.00           H  
ATOM    700  HA  GLU A  51     -15.228  17.020 -26.399  1.00  0.00           H  
ATOM    701  N   LYS A  52     -15.122  19.243 -24.055  1.00 29.69           N  
ATOM    702  CA  LYS A  52     -15.434  20.608 -23.714  1.00 29.74           C  
ATOM    703  C   LYS A  52     -14.360  21.562 -24.203  1.00 28.24           C  
ATOM    704  O   LYS A  52     -14.191  22.655 -23.674  1.00 29.85           O  
ATOM    705  CB  LYS A  52     -15.578  20.739 -22.208  1.00 31.85           C  
ATOM    706  CG  LYS A  52     -16.471  19.755 -21.478  1.00 35.51           C  
ATOM    707  CD  LYS A  52     -17.864  19.640 -22.056  1.00 40.69           C  
ATOM    708  CE  LYS A  52     -18.730  18.756 -21.155  1.00 43.43           C  
ATOM    709  NZ  LYS A  52     -19.159  19.463 -19.957  1.00 46.66           N1+
ATOM    710  HZ1 LYS A  52     -18.359  19.757 -19.434  1.00  0.00           H  
ATOM    711  HB2 LYS A  52     -14.662  20.658 -21.815  1.00  0.00           H  
ATOM    712  HB3 LYS A  52     -15.932  21.656 -22.021  1.00  0.00           H  
ATOM    713  HG2 LYS A  52     -16.039  18.853 -21.510  1.00  0.00           H  
ATOM    714  HG3 LYS A  52     -16.548  20.045 -20.523  1.00  0.00           H  
ATOM    715  HD2 LYS A  52     -18.272  20.549 -22.125  1.00  0.00           H  
ATOM    716  HD3 LYS A  52     -17.814  19.236 -22.970  1.00  0.00           H  
ATOM    717  HE2 LYS A  52     -19.537  18.462 -21.667  1.00  0.00           H  
ATOM    718  HE3 LYS A  52     -18.203  17.951 -20.886  1.00  0.00           H  
ATOM    719  HZ2 LYS A  52     -19.693  20.269 -20.213  1.00  0.00           H  
ATOM    720  HZ3 LYS A  52     -19.720  18.850 -19.400  1.00  0.00           H  
ATOM    721  H   LYS A  52     -14.645  18.673 -23.386  1.00  0.00           H  
ATOM    722  HA  LYS A  52     -16.294  20.850 -24.162  1.00  0.00           H  
ATOM    723  N   GLY A  53     -13.541  21.174 -25.159  1.00 26.56           N  
ATOM    724  CA  GLY A  53     -12.574  22.087 -25.724  1.00 26.00           C  
ATOM    725  C   GLY A  53     -11.232  22.165 -25.022  1.00 24.87           C  
ATOM    726  O   GLY A  53     -10.372  22.907 -25.501  1.00 26.74           O  
ATOM    727  HA2 GLY A  53     -12.410  21.811 -26.671  1.00  0.00           H  
ATOM    728  HA3 GLY A  53     -12.976  23.002 -25.719  1.00  0.00           H  
ATOM    729  H   GLY A  53     -13.588  20.234 -25.498  1.00  0.00           H  
ATOM    730  N   PHE A  54     -11.007  21.448 -23.922  1.00 22.37           N  
ATOM    731  CA  PHE A  54      -9.729  21.420 -23.237  1.00 17.99           C  
ATOM    732  C   PHE A  54      -9.587  19.992 -22.724  1.00 16.26           C  
ATOM    733  O   PHE A  54     -10.598  19.274 -22.588  1.00 14.99           O  
ATOM    734  CB  PHE A  54      -9.698  22.424 -22.060  1.00 17.58           C  
ATOM    735  CG  PHE A  54     -10.911  22.429 -21.143  1.00 20.55           C  
ATOM    736  CD1 PHE A  54     -12.004  23.256 -21.443  1.00 22.11           C  
ATOM    737  CD2 PHE A  54     -10.958  21.614 -20.011  1.00 20.68           C  
ATOM    738  CE1 PHE A  54     -13.130  23.249 -20.612  1.00 23.21           C  
ATOM    739  CE2 PHE A  54     -12.092  21.622 -19.191  1.00 20.63           C  
ATOM    740  CZ  PHE A  54     -13.180  22.432 -19.482  1.00 21.05           C  
ATOM    741  HB2 PHE A  54      -8.893  22.217 -21.503  1.00  0.00           H  
ATOM    742  HB3 PHE A  54      -9.601  23.343 -22.443  1.00  0.00           H  
ATOM    743  H   PHE A  54     -11.757  20.900 -23.550  1.00  0.00           H  
ATOM    744  HD1 PHE A  54     -11.979  23.848 -22.249  1.00  0.00           H  
ATOM    745  HD2 PHE A  54     -10.183  21.025 -19.786  1.00  0.00           H  
ATOM    746  HE1 PHE A  54     -13.910  23.837 -20.830  1.00  0.00           H  
ATOM    747  HE2 PHE A  54     -12.117  21.035 -18.383  1.00  0.00           H  
ATOM    748  HZ  PHE A  54     -13.986  22.430 -18.891  1.00  0.00           H  
ATOM    749  HA  PHE A  54      -8.980  21.682 -23.846  1.00  0.00           H  
ATOM    750  N   GLY A  55      -8.360  19.577 -22.436  1.00 12.84           N  
ATOM    751  CA  GLY A  55      -8.172  18.237 -21.964  1.00 12.94           C  
ATOM    752  C   GLY A  55      -6.717  17.830 -21.877  1.00 11.36           C  
ATOM    753  O   GLY A  55      -5.772  18.633 -21.949  1.00 11.63           O  
ATOM    754  HA2 GLY A  55      -8.581  18.160 -21.054  1.00  0.00           H  
ATOM    755  HA3 GLY A  55      -8.641  17.610 -22.586  1.00  0.00           H  
ATOM    756  H   GLY A  55      -7.579  20.191 -22.547  1.00  0.00           H  
ATOM    757  N   TYR A  56      -6.578  16.512 -21.766  1.00 11.66           N  
ATOM    758  CA  TYR A  56      -5.278  15.912 -21.473  1.00 10.44           C  
ATOM    759  C   TYR A  56      -4.389  15.719 -22.686  1.00 11.30           C  
ATOM    760  O   TYR A  56      -3.173  15.620 -22.511  1.00 10.36           O  
ATOM    761  CB  TYR A  56      -5.434  14.530 -20.800  1.00  9.49           C  
ATOM    762  CG  TYR A  56      -6.106  14.512 -19.429  1.00  9.55           C  
ATOM    763  CD1 TYR A  56      -5.693  15.372 -18.407  1.00 10.47           C  
ATOM    764  CD2 TYR A  56      -7.131  13.592 -19.195  1.00 11.19           C  
ATOM    765  CE1 TYR A  56      -6.298  15.316 -17.153  1.00  9.68           C  
ATOM    766  CE2 TYR A  56      -7.739  13.532 -17.946  1.00  9.83           C  
ATOM    767  CZ  TYR A  56      -7.318  14.392 -16.934  1.00 10.54           C  
ATOM    768  OH  TYR A  56      -7.930  14.317 -15.703  1.00 10.42           O  
ATOM    769  HH  TYR A  56      -7.274  14.580 -14.996  1.00  0.00           H  
ATOM    770  HB2 TYR A  56      -5.973  13.952 -21.413  1.00  0.00           H  
ATOM    771  HB3 TYR A  56      -4.522  14.134 -20.698  1.00  0.00           H  
ATOM    772  H   TYR A  56      -7.376  15.921 -21.885  1.00  0.00           H  
ATOM    773  HD1 TYR A  56      -4.960  16.030 -18.578  1.00  0.00           H  
ATOM    774  HD2 TYR A  56      -7.428  12.977 -19.925  1.00  0.00           H  
ATOM    775  HE1 TYR A  56      -6.003  15.929 -16.420  1.00  0.00           H  
ATOM    776  HE2 TYR A  56      -8.475  12.875 -17.774  1.00  0.00           H  
ATOM    777  HA  TYR A  56      -4.842  16.572 -20.862  1.00  0.00           H  
ATOM    778  N   LYS A  57      -4.903  15.621 -23.916  1.00 11.78           N  
ATOM    779  CA  LYS A  57      -4.043  15.397 -25.065  1.00 11.76           C  
ATOM    780  C   LYS A  57      -2.943  16.442 -25.137  1.00 11.15           C  
ATOM    781  O   LYS A  57      -3.197  17.642 -25.047  1.00 12.08           O  
ATOM    782  CB  LYS A  57      -4.863  15.439 -26.361  1.00 13.95           C  
ATOM    783  CG  LYS A  57      -3.958  14.799 -27.423  1.00 20.65           C  
ATOM    784  CD  LYS A  57      -4.306  14.942 -28.907  1.00 26.97           C  
ATOM    785  CE  LYS A  57      -5.538  14.162 -29.350  1.00 32.42           C  
ATOM    786  NZ  LYS A  57      -5.491  13.866 -30.784  1.00 33.19           N1+
ATOM    787  HZ1 LYS A  57      -4.650  14.239 -31.178  1.00  0.00           H  
ATOM    788  HB2 LYS A  57      -5.711  14.920 -26.258  1.00  0.00           H  
ATOM    789  HB3 LYS A  57      -5.086  16.382 -26.608  1.00  0.00           H  
ATOM    790  HG2 LYS A  57      -3.046  15.188 -27.299  1.00  0.00           H  
ATOM    791  HG3 LYS A  57      -3.924  13.820 -27.226  1.00  0.00           H  
ATOM    792  HD2 LYS A  57      -4.461  15.910 -29.101  1.00  0.00           H  
ATOM    793  HD3 LYS A  57      -3.525  14.624 -29.445  1.00  0.00           H  
ATOM    794  HE2 LYS A  57      -5.584  13.304 -28.839  1.00  0.00           H  
ATOM    795  HE3 LYS A  57      -6.356  14.702 -29.154  1.00  0.00           H  
ATOM    796  HZ2 LYS A  57      -5.506  12.877 -30.925  1.00  0.00           H  
ATOM    797  HZ3 LYS A  57      -6.284  14.282 -31.229  1.00  0.00           H  
ATOM    798  H   LYS A  57      -5.890  15.702 -24.047  1.00  0.00           H  
ATOM    799  HA  LYS A  57      -3.625  14.495 -24.959  1.00  0.00           H  
ATOM    800  N   ASN A  58      -1.710  15.969 -25.267  1.00 10.55           N  
ATOM    801  CA  ASN A  58      -0.466  16.719 -25.395  1.00 10.53           C  
ATOM    802  C   ASN A  58       0.022  17.261 -24.079  1.00 12.91           C  
ATOM    803  O   ASN A  58       1.030  17.986 -24.068  1.00 13.80           O  
ATOM    804  CB  ASN A  58      -0.579  17.916 -26.416  1.00 13.32           C  
ATOM    805  CG  ASN A  58      -0.864  17.391 -27.816  1.00 15.35           C  
ATOM    806  OD1 ASN A  58      -0.189  16.446 -28.214  1.00 15.34           O  
ATOM    807  ND2 ASN A  58      -1.822  17.814 -28.627  1.00 12.37           N  
ATOM    808 HD21 ASN A  58      -2.439  18.545 -28.334  1.00  0.00           H  
ATOM    809  HB2 ASN A  58      -1.319  18.526 -26.132  1.00  0.00           H  
ATOM    810  HB3 ASN A  58       0.280  18.428 -26.423  1.00  0.00           H  
ATOM    811  H   ASN A  58      -1.623  14.973 -25.278  1.00  0.00           H  
ATOM    812 HD22 ASN A  58      -1.929  17.402 -29.532  1.00  0.00           H  
ATOM    813  HA  ASN A  58       0.193  16.052 -25.742  1.00  0.00           H  
ATOM    814  N   SER A  59      -0.589  16.935 -22.929  1.00 12.63           N  
ATOM    815  CA  SER A  59      -0.042  17.398 -21.647  1.00 11.18           C  
ATOM    816  C   SER A  59       0.983  16.411 -21.093  1.00 11.27           C  
ATOM    817  O   SER A  59       1.112  15.293 -21.613  1.00 11.53           O  
ATOM    818  CB  SER A  59      -1.182  17.604 -20.659  1.00  9.61           C  
ATOM    819  OG  SER A  59      -1.894  16.429 -20.345  1.00 12.38           O  
ATOM    820  HG  SER A  59      -2.291  16.056 -21.184  1.00  0.00           H  
ATOM    821  HB2 SER A  59      -0.801  17.978 -19.813  1.00  0.00           H  
ATOM    822  HB3 SER A  59      -1.822  18.266 -21.049  1.00  0.00           H  
ATOM    823  H   SER A  59      -1.417  16.375 -22.945  1.00  0.00           H  
ATOM    824  HA  SER A  59       0.431  18.268 -21.794  1.00  0.00           H  
ATOM    825  N   LYS A  60       1.679  16.785 -20.015  1.00 12.21           N  
ATOM    826  CA  LYS A  60       2.799  16.001 -19.512  1.00 13.29           C  
ATOM    827  C   LYS A  60       2.581  15.456 -18.124  1.00 13.16           C  
ATOM    828  O   LYS A  60       1.740  15.974 -17.373  1.00 13.99           O  
ATOM    829  CB  LYS A  60       4.083  16.792 -19.380  1.00 15.92           C  
ATOM    830  CG  LYS A  60       4.256  18.019 -20.217  1.00 22.77           C  
ATOM    831  CD  LYS A  60       5.620  18.587 -19.903  1.00 27.43           C  
ATOM    832  CE  LYS A  60       5.759  18.966 -18.434  1.00 33.40           C  
ATOM    833  NZ  LYS A  60       7.073  19.547 -18.235  1.00 37.47           N1+
ATOM    834  HZ1 LYS A  60       7.368  20.007 -19.074  1.00  0.00           H  
ATOM    835  HB2 LYS A  60       4.161  17.072 -18.423  1.00  0.00           H  
ATOM    836  HB3 LYS A  60       4.837  16.174 -19.600  1.00  0.00           H  
ATOM    837  HG2 LYS A  60       4.195  17.784 -21.187  1.00  0.00           H  
ATOM    838  HG3 LYS A  60       3.546  18.688 -19.999  1.00  0.00           H  
ATOM    839  HD2 LYS A  60       6.315  17.905 -20.130  1.00  0.00           H  
ATOM    840  HD3 LYS A  60       5.768  19.403 -20.463  1.00  0.00           H  
ATOM    841  HE2 LYS A  60       5.053  19.629 -18.185  1.00  0.00           H  
ATOM    842  HE3 LYS A  60       5.657  18.153 -17.861  1.00  0.00           H  
ATOM    843  HZ2 LYS A  60       7.038  20.216 -17.493  1.00  0.00           H  
ATOM    844  HZ3 LYS A  60       7.719  18.820 -18.003  1.00  0.00           H  
ATOM    845  H   LYS A  60       1.422  17.627 -19.540  1.00  0.00           H  
ATOM    846  HA  LYS A  60       2.867  15.277 -20.198  1.00  0.00           H  
ATOM    847  N   PHE A  61       3.353  14.443 -17.765  1.00 10.00           N  
ATOM    848  CA  PHE A  61       3.408  13.949 -16.401  1.00 10.58           C  
ATOM    849  C   PHE A  61       4.546  14.746 -15.802  1.00 10.96           C  
ATOM    850  O   PHE A  61       5.710  14.586 -16.164  1.00 13.80           O  
ATOM    851  CB  PHE A  61       3.741  12.428 -16.314  1.00 10.88           C  
ATOM    852  CG  PHE A  61       2.542  11.552 -16.639  1.00 10.24           C  
ATOM    853  CD1 PHE A  61       2.160  11.329 -17.972  1.00  8.05           C  
ATOM    854  CD2 PHE A  61       1.801  10.991 -15.599  1.00  8.83           C  
ATOM    855  CE1 PHE A  61       1.037  10.546 -18.250  1.00 10.16           C  
ATOM    856  CE2 PHE A  61       0.677  10.208 -15.886  1.00  8.45           C  
ATOM    857  CZ  PHE A  61       0.294   9.984 -17.209  1.00  9.75           C  
ATOM    858  HB2 PHE A  61       4.476  12.222 -16.959  1.00  0.00           H  
ATOM    859  HB3 PHE A  61       4.052  12.218 -15.387  1.00  0.00           H  
ATOM    860  H   PHE A  61       3.921  14.001 -18.460  1.00  0.00           H  
ATOM    861  HD1 PHE A  61       2.690  11.729 -18.720  1.00  0.00           H  
ATOM    862  HD2 PHE A  61       2.072  11.147 -14.650  1.00  0.00           H  
ATOM    863  HE1 PHE A  61       0.764  10.388 -19.199  1.00  0.00           H  
ATOM    864  HE2 PHE A  61       0.146   9.808 -15.140  1.00  0.00           H  
ATOM    865  HZ  PHE A  61      -0.509   9.423 -17.410  1.00  0.00           H  
ATOM    866  HA  PHE A  61       2.527  14.053 -15.939  1.00  0.00           H  
ATOM    867  N   HIS A  62       4.228  15.629 -14.873  1.00 10.59           N  
ATOM    868  CA  HIS A  62       5.234  16.494 -14.294  1.00  9.42           C  
ATOM    869  C   HIS A  62       5.975  15.968 -13.076  1.00  9.32           C  
ATOM    870  O   HIS A  62       6.963  16.593 -12.685  1.00  9.48           O  
ATOM    871  CB  HIS A  62       4.599  17.842 -13.920  1.00  9.45           C  
ATOM    872  CG  HIS A  62       3.292  17.765 -13.158  1.00  7.84           C  
ATOM    873  ND1 HIS A  62       2.064  17.881 -13.645  1.00  9.51           N  
ATOM    874  CD2 HIS A  62       3.198  17.556 -11.805  1.00  9.87           C  
ATOM    875  CE1 HIS A  62       1.229  17.744 -12.647  1.00 10.29           C  
ATOM    876  NE2 HIS A  62       1.915  17.554 -11.555  1.00  9.77           N  
ATOM    877  HB2 HIS A  62       5.254  18.347 -13.358  1.00  0.00           H  
ATOM    878  HB3 HIS A  62       4.434  18.351 -14.764  1.00  0.00           H  
ATOM    879  H   HIS A  62       3.279  15.702 -14.565  1.00  0.00           H  
ATOM    880  HD2 HIS A  62       3.946  17.434 -11.153  1.00  0.00           H  
ATOM    881  HE1 HIS A  62       0.232  17.778 -12.711  1.00  0.00           H  
ATOM    882  HE2 HIS A  62       1.513  17.424 -10.648  1.00  0.00           H  
ATOM    883  HA  HIS A  62       5.925  16.568 -15.012  1.00  0.00           H  
ATOM    884  N   ARG A  63       5.531  14.873 -12.444  1.00  9.01           N  
ATOM    885  CA  ARG A  63       6.143  14.454 -11.187  1.00  8.71           C  
ATOM    886  C   ARG A  63       6.077  12.936 -11.107  1.00  9.39           C  
ATOM    887  O   ARG A  63       4.968  12.382 -11.203  1.00  7.94           O  
ATOM    888  CB  ARG A  63       5.381  15.094 -10.014  1.00 10.41           C  
ATOM    889  CG  ARG A  63       6.034  14.955  -8.645  1.00  8.64           C  
ATOM    890  CD  ARG A  63       5.933  16.269  -7.892  1.00  9.00           C  
ATOM    891  NE  ARG A  63       4.585  16.500  -7.396  1.00  7.96           N  
ATOM    892  CZ  ARG A  63       4.302  17.077  -6.211  1.00  8.66           C  
ATOM    893  NH1 ARG A  63       5.243  17.512  -5.372  1.00  5.29           N  
ATOM    894  NH2 ARG A  63       3.030  17.172  -5.820  1.00  8.62           N1+
ATOM    895 HH11 ARG A  63       6.209  17.416  -5.611  1.00  0.00           H  
ATOM    896 HH21 ARG A  63       2.300  16.817  -6.404  1.00  0.00           H  
ATOM    897  HB2 ARG A  63       5.277  16.070 -10.210  1.00  0.00           H  
ATOM    898  HB3 ARG A  63       4.475  14.673  -9.969  1.00  0.00           H  
ATOM    899  HG2 ARG A  63       5.571  14.236  -8.126  1.00  0.00           H  
ATOM    900  HG3 ARG A  63       6.997  14.707  -8.757  1.00  0.00           H  
ATOM    901  HD2 ARG A  63       6.567  16.253  -7.119  1.00  0.00           H  
ATOM    902  HD3 ARG A  63       6.186  17.017  -8.504  1.00  0.00           H  
ATOM    903  H   ARG A  63       4.778  14.341 -12.835  1.00  0.00           H  
ATOM    904  HE  ARG A  63       3.820  16.212  -7.972  1.00  0.00           H  
ATOM    905 HH12 ARG A  63       4.982  17.933  -4.503  1.00  0.00           H  
ATOM    906 HH22 ARG A  63       2.807  17.597  -4.944  1.00  0.00           H  
ATOM    907  HA  ARG A  63       7.099  14.748 -11.141  1.00  0.00           H  
ATOM    908  N   VAL A  64       7.238  12.233 -11.092  1.00  9.44           N  
ATOM    909  CA  VAL A  64       7.185  10.776 -10.981  1.00 11.08           C  
ATOM    910  C   VAL A  64       8.230  10.440  -9.933  1.00  9.78           C  
ATOM    911  O   VAL A  64       9.302  11.050  -9.852  1.00 10.62           O  
ATOM    912  CB  VAL A  64       7.497   9.924 -12.346  1.00 14.72           C  
ATOM    913  CG1 VAL A  64       7.352  10.869 -13.543  1.00 15.26           C  
ATOM    914  CG2 VAL A  64       8.826   9.177 -12.324  1.00 11.65           C  
ATOM    915 HG11 VAL A  64       6.422  11.236 -13.571  1.00  0.00           H  
ATOM    916 HG21 VAL A  64       9.576   9.827 -12.204  1.00  0.00           H  
ATOM    917 HG12 VAL A  64       7.998  11.626 -13.456  1.00  0.00           H  
ATOM    918 HG13 VAL A  64       7.540  10.361 -14.383  1.00  0.00           H  
ATOM    919 HG22 VAL A  64       8.835   8.527 -11.565  1.00  0.00           H  
ATOM    920 HG23 VAL A  64       8.939   8.687 -13.188  1.00  0.00           H  
ATOM    921  H   VAL A  64       8.118  12.705 -11.155  1.00  0.00           H  
ATOM    922  HA  VAL A  64       6.246  10.512 -10.758  1.00  0.00           H  
ATOM    923  HB  VAL A  64       6.827   9.186 -12.423  1.00  0.00           H  
ATOM    924  N   ILE A  65       7.861   9.518  -9.052  1.00  8.20           N  
ATOM    925  CA  ILE A  65       8.711   9.105  -7.955  1.00  9.27           C  
ATOM    926  C   ILE A  65       8.642   7.580  -7.995  1.00 10.28           C  
ATOM    927  O   ILE A  65       7.580   6.961  -7.855  1.00 10.16           O  
ATOM    928  CB  ILE A  65       8.144   9.678  -6.614  1.00 10.09           C  
ATOM    929  CG1 ILE A  65       8.135  11.215  -6.643  1.00 10.30           C  
ATOM    930  CG2 ILE A  65       8.981   9.109  -5.447  1.00 12.12           C  
ATOM    931  CD1 ILE A  65       7.442  11.962  -5.491  1.00  9.13           C  
ATOM    932 HG21 ILE A  65       8.921   8.111  -5.445  1.00  0.00           H  
ATOM    933 HD11 ILE A  65       6.478  11.699  -5.451  1.00  0.00           H  
ATOM    934 HG12 ILE A  65       9.087  11.518  -6.665  1.00  0.00           H  
ATOM    935 HG13 ILE A  65       7.685  11.494  -7.491  1.00  0.00           H  
ATOM    936 HG22 ILE A  65       9.938   9.379  -5.555  1.00  0.00           H  
ATOM    937 HG23 ILE A  65       8.624   9.471  -4.585  1.00  0.00           H  
ATOM    938 HD12 ILE A  65       7.880  11.725  -4.624  1.00  0.00           H  
ATOM    939 HD13 ILE A  65       7.518  12.946  -5.648  1.00  0.00           H  
ATOM    940  H   ILE A  65       6.962   9.092  -9.149  1.00  0.00           H  
ATOM    941  HA  ILE A  65       9.653   9.435  -8.025  1.00  0.00           H  
ATOM    942  HB  ILE A  65       7.194   9.396  -6.487  1.00  0.00           H  
ATOM    943  N   LYS A  66       9.793   6.960  -8.202  1.00 10.37           N  
ATOM    944  CA  LYS A  66       9.923   5.510  -8.260  1.00 11.03           C  
ATOM    945  C   LYS A  66       9.437   4.957  -6.923  1.00 11.82           C  
ATOM    946  O   LYS A  66       9.629   5.577  -5.877  1.00 11.65           O  
ATOM    947  CB  LYS A  66      11.378   5.108  -8.464  1.00 11.29           C  
ATOM    948  CG  LYS A  66      11.290   3.683  -8.948  1.00 18.82           C  
ATOM    949  CD  LYS A  66      12.622   2.995  -9.144  1.00 28.11           C  
ATOM    950  CE  LYS A  66      12.329   1.554  -9.597  1.00 29.65           C  
ATOM    951  NZ  LYS A  66      11.834   1.529 -10.962  1.00 31.74           N1+
ATOM    952  HZ1 LYS A  66      11.341   2.377 -11.157  1.00  0.00           H  
ATOM    953  HB2 LYS A  66      11.820   5.692  -9.146  1.00  0.00           H  
ATOM    954  HB3 LYS A  66      11.891   5.164  -7.607  1.00  0.00           H  
ATOM    955  HG2 LYS A  66      10.761   3.158  -8.281  1.00  0.00           H  
ATOM    956  HG3 LYS A  66      10.804   3.678  -9.822  1.00  0.00           H  
ATOM    957  HD2 LYS A  66      13.156   3.473  -9.841  1.00  0.00           H  
ATOM    958  HD3 LYS A  66      13.136   2.988  -8.287  1.00  0.00           H  
ATOM    959  HE2 LYS A  66      13.169   1.014  -9.540  1.00  0.00           H  
ATOM    960  HE3 LYS A  66      11.643   1.151  -8.991  1.00  0.00           H  
ATOM    961  HZ2 LYS A  66      12.601   1.446 -11.597  1.00  0.00           H  
ATOM    962  HZ3 LYS A  66      11.220   0.748 -11.071  1.00  0.00           H  
ATOM    963  H   LYS A  66      10.615   7.515  -8.325  1.00  0.00           H  
ATOM    964  HA  LYS A  66       9.387   5.149  -9.023  1.00  0.00           H  
ATOM    965  N   ASP A  67       8.800   3.792  -6.979  1.00 12.38           N  
ATOM    966  CA  ASP A  67       8.163   3.118  -5.856  1.00 14.44           C  
ATOM    967  C   ASP A  67       7.071   3.928  -5.171  1.00 13.26           C  
ATOM    968  O   ASP A  67       6.799   3.738  -3.977  1.00 12.53           O  
ATOM    969  CB  ASP A  67       9.235   2.693  -4.806  1.00 18.43           C  
ATOM    970  CG  ASP A  67      10.347   1.844  -5.422  1.00 24.06           C  
ATOM    971  OD1 ASP A  67      10.039   0.859  -6.085  1.00 26.33           O  
ATOM    972  OD2 ASP A  67      11.521   2.190  -5.260  1.00 30.36           O1-
ATOM    973  HB2 ASP A  67       9.639   3.516  -4.405  1.00  0.00           H  
ATOM    974  HB3 ASP A  67       8.789   2.165  -4.083  1.00  0.00           H  
ATOM    975  H   ASP A  67       8.756   3.338  -7.868  1.00  0.00           H  
ATOM    976  HA  ASP A  67       7.710   2.316  -6.247  1.00  0.00           H  
ATOM    977  N   PHE A  68       6.461   4.866  -5.906  1.00 10.65           N  
ATOM    978  CA  PHE A  68       5.359   5.595  -5.346  1.00  8.78           C  
ATOM    979  C   PHE A  68       4.270   5.779  -6.385  1.00  7.36           C  
ATOM    980  O   PHE A  68       3.258   5.084  -6.340  1.00  8.13           O  
ATOM    981  CB  PHE A  68       5.867   6.958  -4.795  1.00  5.76           C  
ATOM    982  CG  PHE A  68       4.792   7.835  -4.152  1.00  7.25           C  
ATOM    983  CD1 PHE A  68       3.623   7.290  -3.612  1.00  7.02           C  
ATOM    984  CD2 PHE A  68       4.991   9.216  -4.127  1.00  7.22           C  
ATOM    985  CE1 PHE A  68       2.650   8.136  -3.051  1.00 10.73           C  
ATOM    986  CE2 PHE A  68       4.028  10.045  -3.570  1.00  8.81           C  
ATOM    987  CZ  PHE A  68       2.851   9.514  -3.031  1.00  8.47           C  
ATOM    988  HB2 PHE A  68       6.572   6.774  -4.111  1.00  0.00           H  
ATOM    989  HB3 PHE A  68       6.273   7.469  -5.553  1.00  0.00           H  
ATOM    990  H   PHE A  68       6.771   5.057  -6.838  1.00  0.00           H  
ATOM    991  HD1 PHE A  68       3.479   6.300  -3.624  1.00  0.00           H  
ATOM    992  HD2 PHE A  68       5.829   9.607  -4.509  1.00  0.00           H  
ATOM    993  HE1 PHE A  68       1.812   7.748  -2.666  1.00  0.00           H  
ATOM    994  HE2 PHE A  68       4.176  11.034  -3.555  1.00  0.00           H  
ATOM    995  HZ  PHE A  68       2.159  10.118  -2.635  1.00  0.00           H  
ATOM    996  HA  PHE A  68       4.962   5.079  -4.587  1.00  0.00           H  
ATOM    997  N   MET A  69       4.415   6.671  -7.346  1.00  8.87           N  
ATOM    998  CA  MET A  69       3.321   6.986  -8.260  1.00  7.81           C  
ATOM    999  C   MET A  69       3.867   7.876  -9.356  1.00  7.66           C  
ATOM   1000  O   MET A  69       5.001   8.386  -9.238  1.00  7.06           O  
ATOM   1001  CB  MET A  69       2.174   7.729  -7.499  1.00  8.99           C  
ATOM   1002  CG  MET A  69       2.528   9.078  -6.813  1.00  8.38           C  
ATOM   1003  SD  MET A  69       2.571  10.481  -7.960  1.00  9.69           S  
ATOM   1004  CE  MET A  69       4.192  11.135  -7.672  1.00  6.76           C  
ATOM   1005  HE1 MET A  69       4.280  11.406  -6.713  1.00  0.00           H  
ATOM   1006  HB2 MET A  69       1.442   7.907  -8.157  1.00  0.00           H  
ATOM   1007  HB3 MET A  69       1.832   7.112  -6.791  1.00  0.00           H  
ATOM   1008  HG2 MET A  69       1.845   9.264  -6.106  1.00  0.00           H  
ATOM   1009  HG3 MET A  69       3.426   8.991  -6.383  1.00  0.00           H  
ATOM   1010  HE2 MET A  69       4.878  10.438  -7.877  1.00  0.00           H  
ATOM   1011  HE3 MET A  69       4.332  11.930  -8.262  1.00  0.00           H  
ATOM   1012  H   MET A  69       5.291   7.140  -7.452  1.00  0.00           H  
ATOM   1013  HA  MET A  69       2.945   6.144  -8.647  1.00  0.00           H  
ATOM   1014  N   ILE A  70       3.084   8.020 -10.429  1.00  7.32           N  
ATOM   1015  CA  ILE A  70       3.396   8.996 -11.468  1.00  6.27           C  
ATOM   1016  C   ILE A  70       2.187   9.960 -11.530  1.00  8.67           C  
ATOM   1017  O   ILE A  70       1.029   9.516 -11.487  1.00  7.99           O  
ATOM   1018  CB  ILE A  70       3.628   8.296 -12.835  1.00  8.74           C  
ATOM   1019  CG1 ILE A  70       2.423   7.501 -13.322  1.00  8.56           C  
ATOM   1020  CG2 ILE A  70       4.844   7.370 -12.641  1.00  5.99           C  
ATOM   1021  CD1 ILE A  70       2.461   7.096 -14.793  1.00 10.02           C  
ATOM   1022 HG21 ILE A  70       5.291   7.578 -11.772  1.00  0.00           H  
ATOM   1023 HD11 ILE A  70       2.513   7.913 -15.367  1.00  0.00           H  
ATOM   1024 HG12 ILE A  70       2.357   6.669 -12.772  1.00  0.00           H  
ATOM   1025 HG13 ILE A  70       1.604   8.055 -13.174  1.00  0.00           H  
ATOM   1026 HG22 ILE A  70       4.544   6.416 -12.632  1.00  0.00           H  
ATOM   1027 HG23 ILE A  70       5.486   7.515 -13.394  1.00  0.00           H  
ATOM   1028 HD12 ILE A  70       3.264   6.526 -14.965  1.00  0.00           H  
ATOM   1029 HD13 ILE A  70       1.632   6.583 -15.011  1.00  0.00           H  
ATOM   1030  H   ILE A  70       2.269   7.448 -10.522  1.00  0.00           H  
ATOM   1031  HA  ILE A  70       4.239   9.491 -11.259  1.00  0.00           H  
ATOM   1032  HB  ILE A  70       3.783   8.987 -13.541  1.00  0.00           H  
ATOM   1033  N   GLN A  71       2.410  11.276 -11.611  1.00  8.78           N  
ATOM   1034  CA  GLN A  71       1.366  12.287 -11.498  1.00  8.11           C  
ATOM   1035  C   GLN A  71       1.308  13.149 -12.736  1.00  8.84           C  
ATOM   1036  O   GLN A  71       2.355  13.624 -13.223  1.00  7.03           O  
ATOM   1037  CB  GLN A  71       1.673  13.169 -10.264  1.00  7.55           C  
ATOM   1038  CG  GLN A  71       0.700  14.330 -10.022  1.00  6.28           C  
ATOM   1039  CD  GLN A  71       1.111  15.240  -8.882  1.00  8.61           C  
ATOM   1040  OE1 GLN A  71       2.115  14.966  -8.219  1.00  6.90           O  
ATOM   1041  NE2 GLN A  71       0.369  16.332  -8.636  1.00  7.50           N  
ATOM   1042 HE21 GLN A  71      -0.433  16.528  -9.198  1.00  0.00           H  
ATOM   1043  HB2 GLN A  71       1.664  12.581  -9.455  1.00  0.00           H  
ATOM   1044  HB3 GLN A  71       2.590  13.552 -10.378  1.00  0.00           H  
ATOM   1045  HG2 GLN A  71       0.641  14.874 -10.858  1.00  0.00           H  
ATOM   1046  HG3 GLN A  71      -0.202  13.951  -9.815  1.00  0.00           H  
ATOM   1047  H   GLN A  71       3.349  11.584 -11.758  1.00  0.00           H  
ATOM   1048 HE22 GLN A  71       0.620  16.949  -7.890  1.00  0.00           H  
ATOM   1049  HA  GLN A  71       0.479  11.835 -11.396  1.00  0.00           H  
ATOM   1050  N   GLY A  72       0.094  13.433 -13.195  1.00  8.80           N  
ATOM   1051  CA  GLY A  72      -0.078  14.224 -14.399  1.00  9.41           C  
ATOM   1052  C   GLY A  72      -1.418  14.915 -14.376  1.00  9.95           C  
ATOM   1053  O   GLY A  72      -2.039  15.029 -13.316  1.00  9.42           O  
ATOM   1054  HA2 GLY A  72       0.649  14.909 -14.453  1.00  0.00           H  
ATOM   1055  HA3 GLY A  72      -0.025  13.628 -15.200  1.00  0.00           H  
ATOM   1056  H   GLY A  72      -0.710  13.098 -12.704  1.00  0.00           H  
ATOM   1057  N   GLY A  73      -1.829  15.442 -15.517  1.00  8.80           N  
ATOM   1058  CA  GLY A  73      -3.139  16.039 -15.680  1.00  7.91           C  
ATOM   1059  C   GLY A  73      -3.136  17.546 -15.599  1.00 10.25           C  
ATOM   1060  O   GLY A  73      -4.204  18.157 -15.772  1.00 10.28           O  
ATOM   1061  HA2 GLY A  73      -3.500  15.770 -16.573  1.00  0.00           H  
ATOM   1062  HA3 GLY A  73      -3.741  15.684 -14.965  1.00  0.00           H  
ATOM   1063  H   GLY A  73      -1.208  15.428 -16.301  1.00  0.00           H  
ATOM   1064  N   ASP A  74      -2.007  18.213 -15.318  1.00 10.00           N  
ATOM   1065  CA  ASP A  74      -2.035  19.674 -15.275  1.00 11.26           C  
ATOM   1066  C   ASP A  74      -1.890  20.169 -16.710  1.00 11.71           C  
ATOM   1067  O   ASP A  74      -0.778  20.479 -17.153  1.00 12.66           O  
ATOM   1068  CB  ASP A  74      -0.892  20.265 -14.409  1.00  9.31           C  
ATOM   1069  CG  ASP A  74      -0.882  21.813 -14.314  1.00 11.03           C  
ATOM   1070  OD1 ASP A  74      -1.609  22.489 -15.021  1.00 10.57           O  
ATOM   1071  OD2 ASP A  74      -0.128  22.378 -13.535  1.00 12.34           O1-
ATOM   1072  HB2 ASP A  74      -0.977  19.895 -13.483  1.00  0.00           H  
ATOM   1073  HB3 ASP A  74      -0.019  19.970 -14.798  1.00  0.00           H  
ATOM   1074  H   ASP A  74      -1.157  17.718 -15.139  1.00  0.00           H  
ATOM   1075  HA  ASP A  74      -2.895  19.971 -14.859  1.00  0.00           H  
ATOM   1076  N   PHE A  75      -2.985  20.289 -17.446  1.00 10.47           N  
ATOM   1077  CA  PHE A  75      -2.869  20.751 -18.797  1.00 14.77           C  
ATOM   1078  C   PHE A  75      -2.847  22.280 -18.928  1.00 17.30           C  
ATOM   1079  O   PHE A  75      -2.676  22.748 -20.039  1.00 18.09           O  
ATOM   1080  CB  PHE A  75      -4.001  20.138 -19.632  1.00 13.36           C  
ATOM   1081  CG  PHE A  75      -5.402  20.440 -19.146  1.00 13.00           C  
ATOM   1082  CD1 PHE A  75      -6.048  21.614 -19.555  1.00 13.09           C  
ATOM   1083  CD2 PHE A  75      -6.029  19.539 -18.277  1.00 13.48           C  
ATOM   1084  CE1 PHE A  75      -7.332  21.897 -19.084  1.00 15.03           C  
ATOM   1085  CE2 PHE A  75      -7.314  19.831 -17.814  1.00 12.88           C  
ATOM   1086  CZ  PHE A  75      -7.964  21.006 -18.210  1.00 14.84           C  
ATOM   1087  HB2 PHE A  75      -3.917  20.479 -20.568  1.00  0.00           H  
ATOM   1088  HB3 PHE A  75      -3.882  19.145 -19.637  1.00  0.00           H  
ATOM   1089  H   PHE A  75      -3.881  20.060 -17.064  1.00  0.00           H  
ATOM   1090  HD1 PHE A  75      -5.592  22.246 -20.182  1.00  0.00           H  
ATOM   1091  HD2 PHE A  75      -5.566  18.700 -17.993  1.00  0.00           H  
ATOM   1092  HE1 PHE A  75      -7.798  22.735 -19.370  1.00  0.00           H  
ATOM   1093  HE2 PHE A  75      -7.773  19.195 -17.193  1.00  0.00           H  
ATOM   1094  HZ  PHE A  75      -8.882  21.207 -17.868  1.00  0.00           H  
ATOM   1095  HA  PHE A  75      -1.980  20.449 -19.144  1.00  0.00           H  
ATOM   1096  N   THR A  76      -3.020  23.122 -17.903  1.00 18.91           N  
ATOM   1097  CA  THR A  76      -2.926  24.561 -18.122  1.00 21.12           C  
ATOM   1098  C   THR A  76      -1.531  25.098 -17.822  1.00 23.49           C  
ATOM   1099  O   THR A  76      -0.950  25.818 -18.617  1.00 26.33           O  
ATOM   1100  CB  THR A  76      -3.991  25.277 -17.260  1.00 19.32           C  
ATOM   1101  OG1 THR A  76      -3.709  25.055 -15.888  1.00 20.07           O  
ATOM   1102  CG2 THR A  76      -5.377  24.744 -17.552  1.00 18.41           C  
ATOM   1103 HG21 THR A  76      -5.597  24.888 -18.517  1.00  0.00           H  
ATOM   1104  HG1 THR A  76      -2.887  24.488 -15.811  1.00  0.00           H  
ATOM   1105 HG22 THR A  76      -5.412  23.765 -17.352  1.00  0.00           H  
ATOM   1106 HG23 THR A  76      -6.039  25.228 -16.979  1.00  0.00           H  
ATOM   1107  H   THR A  76      -3.212  22.765 -16.988  1.00  0.00           H  
ATOM   1108  HA  THR A  76      -3.100  24.743 -19.090  1.00  0.00           H  
ATOM   1109  HB  THR A  76      -3.963  26.252 -17.477  1.00  0.00           H  
ATOM   1110  N   ARG A  77      -0.966  24.803 -16.655  1.00 25.68           N  
ATOM   1111  CA  ARG A  77       0.362  25.268 -16.280  1.00 26.91           C  
ATOM   1112  C   ARG A  77       1.473  24.248 -16.489  1.00 26.29           C  
ATOM   1113  O   ARG A  77       2.644  24.613 -16.549  1.00 27.35           O  
ATOM   1114  CB  ARG A  77       0.381  25.660 -14.820  1.00 28.82           C  
ATOM   1115  CG  ARG A  77       0.183  27.105 -14.428  1.00 35.50           C  
ATOM   1116  CD  ARG A  77      -1.239  27.576 -14.606  1.00 42.16           C  
ATOM   1117  NE  ARG A  77      -1.756  28.162 -13.370  1.00 48.80           N  
ATOM   1118  CZ  ARG A  77      -3.072  28.162 -13.046  1.00 51.60           C  
ATOM   1119  NH1 ARG A  77      -4.021  27.627 -13.850  1.00 51.29           N  
ATOM   1120  NH2 ARG A  77      -3.437  28.668 -11.857  1.00 52.16           N1+
ATOM   1121 HH11 ARG A  77      -3.761  27.210 -14.721  1.00  0.00           H  
ATOM   1122 HH21 ARG A  77      -2.745  29.032 -11.235  1.00  0.00           H  
ATOM   1123  HB2 ARG A  77      -0.339  25.134 -14.369  1.00  0.00           H  
ATOM   1124  HB3 ARG A  77       1.268  25.379 -14.454  1.00  0.00           H  
ATOM   1125  HG2 ARG A  77       0.439  27.213 -13.467  1.00  0.00           H  
ATOM   1126  HG3 ARG A  77       0.783  27.675 -14.989  1.00  0.00           H  
ATOM   1127  HD2 ARG A  77      -1.268  28.263 -15.333  1.00  0.00           H  
ATOM   1128  HD3 ARG A  77      -1.813  26.800 -14.867  1.00  0.00           H  
ATOM   1129  H   ARG A  77      -1.475  24.237 -16.006  1.00  0.00           H  
ATOM   1130  HE  ARG A  77      -1.109  28.583 -12.734  1.00  0.00           H  
ATOM   1131 HH12 ARG A  77      -4.981  27.648 -13.572  1.00  0.00           H  
ATOM   1132 HH22 ARG A  77      -4.402  28.680 -11.594  1.00  0.00           H  
ATOM   1133  HA  ARG A  77       0.542  26.043 -16.886  1.00  0.00           H  
ATOM   1134  N   GLY A  78       1.194  22.936 -16.499  1.00 24.04           N  
ATOM   1135  CA  GLY A  78       2.215  21.910 -16.666  1.00 21.24           C  
ATOM   1136  C   GLY A  78       3.168  21.740 -15.496  1.00 22.07           C  
ATOM   1137  O   GLY A  78       4.133  20.987 -15.609  1.00 21.42           O  
ATOM   1138  HA2 GLY A  78       1.754  21.036 -16.821  1.00  0.00           H  
ATOM   1139  HA3 GLY A  78       2.756  22.140 -17.475  1.00  0.00           H  
ATOM   1140  H   GLY A  78       0.243  22.648 -16.386  1.00  0.00           H  
ATOM   1141  N   ASP A  79       2.919  22.369 -14.344  1.00 22.34           N  
ATOM   1142  CA  ASP A  79       3.842  22.291 -13.197  1.00 23.25           C  
ATOM   1143  C   ASP A  79       3.267  21.811 -11.868  1.00 21.43           C  
ATOM   1144  O   ASP A  79       3.982  21.804 -10.875  1.00 22.30           O  
ATOM   1145  CB  ASP A  79       4.485  23.676 -12.950  1.00 24.05           C  
ATOM   1146  CG  ASP A  79       3.548  24.823 -12.562  1.00 26.86           C  
ATOM   1147  OD1 ASP A  79       2.331  24.647 -12.565  1.00 27.15           O  
ATOM   1148  OD2 ASP A  79       4.037  25.914 -12.254  1.00 29.52           O1-
ATOM   1149  HB2 ASP A  79       5.157  23.572 -12.216  1.00  0.00           H  
ATOM   1150  HB3 ASP A  79       4.960  23.945 -13.788  1.00  0.00           H  
ATOM   1151  H   ASP A  79       2.082  22.908 -14.257  1.00  0.00           H  
ATOM   1152  HA  ASP A  79       4.495  21.588 -13.477  1.00  0.00           H  
ATOM   1153  N   GLY A  80       1.995  21.401 -11.802  1.00 19.08           N  
ATOM   1154  CA  GLY A  80       1.407  21.013 -10.535  1.00 18.11           C  
ATOM   1155  C   GLY A  80       0.480  22.068  -9.964  1.00 17.67           C  
ATOM   1156  O   GLY A  80      -0.374  21.743  -9.143  1.00 18.30           O  
ATOM   1157  HA2 GLY A  80       0.888  20.168 -10.668  1.00  0.00           H  
ATOM   1158  HA3 GLY A  80       2.142  20.844  -9.878  1.00  0.00           H  
ATOM   1159  H   GLY A  80       1.444  21.362 -12.635  1.00  0.00           H  
ATOM   1160  N   THR A  81       0.534  23.324 -10.408  1.00 18.13           N  
ATOM   1161  CA  THR A  81      -0.340  24.340  -9.850  1.00 18.85           C  
ATOM   1162  C   THR A  81      -1.599  24.571 -10.663  1.00 18.04           C  
ATOM   1163  O   THR A  81      -2.477  25.270 -10.150  1.00 20.96           O  
ATOM   1164  CB  THR A  81       0.429  25.705  -9.694  1.00 19.09           C  
ATOM   1165  OG1 THR A  81       0.759  26.148 -11.003  1.00 22.93           O  
ATOM   1166  CG2 THR A  81       1.732  25.601  -8.909  1.00 19.06           C  
ATOM   1167 HG21 THR A  81       1.544  25.263  -7.987  1.00  0.00           H  
ATOM   1168  HG1 THR A  81       1.338  25.460 -11.443  1.00  0.00           H  
ATOM   1169 HG22 THR A  81       2.353  24.966  -9.368  1.00  0.00           H  
ATOM   1170 HG23 THR A  81       2.155  26.506  -8.857  1.00  0.00           H  
ATOM   1171  H   THR A  81       1.181  23.568 -11.130  1.00  0.00           H  
ATOM   1172  HA  THR A  81      -0.623  23.992  -8.957  1.00  0.00           H  
ATOM   1173  HB  THR A  81      -0.168  26.328  -9.190  1.00  0.00           H  
ATOM   1174  N   GLY A  82      -1.763  23.976 -11.864  1.00 17.30           N  
ATOM   1175  CA  GLY A  82      -2.898  24.305 -12.723  1.00 15.64           C  
ATOM   1176  C   GLY A  82      -3.891  23.173 -12.894  1.00 16.57           C  
ATOM   1177  O   GLY A  82      -3.965  22.220 -12.106  1.00 18.14           O  
ATOM   1178  HA2 GLY A  82      -3.377  25.089 -12.328  1.00  0.00           H  
ATOM   1179  HA3 GLY A  82      -2.549  24.558 -13.625  1.00  0.00           H  
ATOM   1180  H   GLY A  82      -1.096  23.297 -12.170  1.00  0.00           H  
ATOM   1181  N   GLY A  83      -4.605  23.235 -14.005  1.00 15.77           N  
ATOM   1182  CA  GLY A  83      -5.627  22.261 -14.342  1.00 13.80           C  
ATOM   1183  C   GLY A  83      -6.988  22.800 -13.905  1.00 14.74           C  
ATOM   1184  O   GLY A  83      -7.073  23.749 -13.128  1.00 14.91           O  
ATOM   1185  HA2 GLY A  83      -5.628  22.101 -15.328  1.00  0.00           H  
ATOM   1186  HA3 GLY A  83      -5.440  21.399 -13.872  1.00  0.00           H  
ATOM   1187  H   GLY A  83      -4.433  23.986 -14.642  1.00  0.00           H  
ATOM   1188  N   LYS A  84      -8.077  22.228 -14.385  1.00 13.96           N  
ATOM   1189  CA  LYS A  84      -9.417  22.642 -14.010  1.00 14.12           C  
ATOM   1190  C   LYS A  84     -10.327  21.502 -14.387  1.00 13.48           C  
ATOM   1191  O   LYS A  84      -9.933  20.618 -15.164  1.00 14.32           O  
ATOM   1192  CB  LYS A  84      -9.864  23.874 -14.768  1.00 17.64           C  
ATOM   1193  CG  LYS A  84      -9.796  23.795 -16.283  1.00 19.38           C  
ATOM   1194  CD  LYS A  84     -10.244  25.141 -16.842  1.00 24.92           C  
ATOM   1195  CE  LYS A  84     -10.201  25.111 -18.365  1.00 28.66           C  
ATOM   1196  NZ  LYS A  84     -10.812  26.304 -18.935  1.00 32.98           N1+
ATOM   1197  HZ1 LYS A  84     -11.527  26.642 -18.322  1.00  0.00           H  
ATOM   1198  HB2 LYS A  84     -10.813  24.062 -14.513  1.00  0.00           H  
ATOM   1199  HB3 LYS A  84      -9.291  24.639 -14.475  1.00  0.00           H  
ATOM   1200  HG2 LYS A  84      -8.860  23.599 -16.573  1.00  0.00           H  
ATOM   1201  HG3 LYS A  84     -10.399  23.070 -16.616  1.00  0.00           H  
ATOM   1202  HD2 LYS A  84     -11.177  25.333 -16.537  1.00  0.00           H  
ATOM   1203  HD3 LYS A  84      -9.637  25.860 -16.505  1.00  0.00           H  
ATOM   1204  HE2 LYS A  84      -9.249  25.054 -18.665  1.00  0.00           H  
ATOM   1205  HE3 LYS A  84     -10.693  24.304 -18.692  1.00  0.00           H  
ATOM   1206  HZ2 LYS A  84     -10.119  27.017 -19.049  1.00  0.00           H  
ATOM   1207  HZ3 LYS A  84     -11.210  26.075 -19.823  1.00  0.00           H  
ATOM   1208  H   LYS A  84      -7.975  21.477 -15.037  1.00  0.00           H  
ATOM   1209  HA  LYS A  84      -9.440  22.862 -13.035  1.00  0.00           H  
ATOM   1210  N   SER A  85     -11.552  21.491 -13.914  1.00 13.87           N  
ATOM   1211  CA  SER A  85     -12.415  20.378 -14.223  1.00 12.92           C  
ATOM   1212  C   SER A  85     -13.531  20.825 -15.141  1.00 13.30           C  
ATOM   1213  O   SER A  85     -13.674  22.018 -15.412  1.00 13.29           O  
ATOM   1214  CB  SER A  85     -12.993  19.845 -12.931  1.00 13.88           C  
ATOM   1215  OG  SER A  85     -14.009  20.701 -12.392  1.00 15.66           O  
ATOM   1216  HG  SER A  85     -13.813  21.646 -12.655  1.00  0.00           H  
ATOM   1217  HB2 SER A  85     -13.387  18.942 -13.102  1.00  0.00           H  
ATOM   1218  HB3 SER A  85     -12.256  19.756 -12.260  1.00  0.00           H  
ATOM   1219  H   SER A  85     -11.883  22.245 -13.346  1.00  0.00           H  
ATOM   1220  HA  SER A  85     -11.893  19.662 -14.686  1.00  0.00           H  
ATOM   1221  N   ILE A  86     -14.411  19.914 -15.533  1.00 10.91           N  
ATOM   1222  CA  ILE A  86     -15.574  20.323 -16.301  1.00 13.94           C  
ATOM   1223  C   ILE A  86     -16.650  20.959 -15.400  1.00 14.36           C  
ATOM   1224  O   ILE A  86     -17.706  21.385 -15.869  1.00 14.99           O  
ATOM   1225  CB  ILE A  86     -16.208  19.109 -17.063  1.00 13.73           C  
ATOM   1226  CG1 ILE A  86     -16.734  18.028 -16.100  1.00 11.29           C  
ATOM   1227  CG2 ILE A  86     -15.134  18.555 -18.021  1.00 13.88           C  
ATOM   1228  CD1 ILE A  86     -17.568  16.935 -16.781  1.00  9.54           C  
ATOM   1229 HG21 ILE A  86     -14.368  19.195 -18.073  1.00  0.00           H  
ATOM   1230 HD11 ILE A  86     -18.364  17.346 -17.224  1.00  0.00           H  
ATOM   1231 HG12 ILE A  86     -15.951  17.595 -15.653  1.00  0.00           H  
ATOM   1232 HG13 ILE A  86     -17.301  18.470 -15.406  1.00  0.00           H  
ATOM   1233 HG22 ILE A  86     -14.801  17.675 -17.683  1.00  0.00           H  
ATOM   1234 HG23 ILE A  86     -15.537  18.436 -18.928  1.00  0.00           H  
ATOM   1235 HD12 ILE A  86     -17.014  16.469 -17.472  1.00  0.00           H  
ATOM   1236 HD13 ILE A  86     -17.869  16.277 -16.090  1.00  0.00           H  
ATOM   1237  H   ILE A  86     -14.274  18.951 -15.302  1.00  0.00           H  
ATOM   1238  HA  ILE A  86     -15.255  21.002 -16.962  1.00  0.00           H  
ATOM   1239  HB  ILE A  86     -17.009  19.411 -17.580  1.00  0.00           H  
ATOM   1240  N   TYR A  87     -16.439  20.969 -14.088  1.00 14.65           N  
ATOM   1241  CA  TYR A  87     -17.384  21.488 -13.139  1.00 15.98           C  
ATOM   1242  C   TYR A  87     -16.917  22.828 -12.644  1.00 16.86           C  
ATOM   1243  O   TYR A  87     -17.509  23.337 -11.698  1.00 19.42           O  
ATOM   1244  CB  TYR A  87     -17.505  20.583 -11.923  1.00 13.75           C  
ATOM   1245  CG  TYR A  87     -17.929  19.179 -12.266  1.00 13.09           C  
ATOM   1246  CD1 TYR A  87     -19.151  18.940 -12.902  1.00 11.20           C  
ATOM   1247  CD2 TYR A  87     -17.051  18.137 -11.962  1.00 12.34           C  
ATOM   1248  CE1 TYR A  87     -19.494  17.634 -13.258  1.00 13.28           C  
ATOM   1249  CE2 TYR A  87     -17.402  16.838 -12.317  1.00 11.76           C  
ATOM   1250  CZ  TYR A  87     -18.605  16.599 -12.962  1.00 10.89           C  
ATOM   1251  OH  TYR A  87     -18.893  15.332 -13.379  1.00 11.76           O  
ATOM   1252  HH  TYR A  87     -18.159  14.719 -13.087  1.00  0.00           H  
ATOM   1253  HB2 TYR A  87     -16.618  20.546 -11.463  1.00  0.00           H  
ATOM   1254  HB3 TYR A  87     -18.180  20.975 -11.297  1.00  0.00           H  
ATOM   1255  H   TYR A  87     -15.577  20.597 -13.744  1.00  0.00           H  
ATOM   1256  HD1 TYR A  87     -19.774  19.697 -13.100  1.00  0.00           H  
ATOM   1257  HD2 TYR A  87     -16.185  18.322 -11.496  1.00  0.00           H  
ATOM   1258  HE1 TYR A  87     -20.362  17.443 -13.716  1.00  0.00           H  
ATOM   1259  HE2 TYR A  87     -16.787  16.078 -12.107  1.00  0.00           H  
ATOM   1260  HA  TYR A  87     -18.267  21.552 -13.604  1.00  0.00           H  
ATOM   1261  N   GLY A  88     -15.876  23.420 -13.184  1.00 15.56           N  
ATOM   1262  CA  GLY A  88     -15.366  24.642 -12.637  1.00 17.70           C  
ATOM   1263  C   GLY A  88     -13.923  24.392 -12.271  1.00 20.25           C  
ATOM   1264  O   GLY A  88     -13.396  23.293 -12.511  1.00 20.54           O  
ATOM   1265  HA2 GLY A  88     -15.429  25.377 -13.313  1.00  0.00           H  
ATOM   1266  HA3 GLY A  88     -15.889  24.902 -11.824  1.00  0.00           H  
ATOM   1267  H   GLY A  88     -15.436  23.014 -13.985  1.00  0.00           H  
ATOM   1268  N   GLU A  89     -13.251  25.363 -11.659  1.00 20.83           N  
ATOM   1269  CA  GLU A  89     -11.837  25.201 -11.439  1.00 22.89           C  
ATOM   1270  C   GLU A  89     -11.532  24.064 -10.503  1.00 21.75           C  
ATOM   1271  O   GLU A  89     -10.608  23.312 -10.783  1.00 21.41           O  
ATOM   1272  CB  GLU A  89     -11.219  26.477 -10.888  1.00 29.15           C  
ATOM   1273  CG  GLU A  89      -9.761  26.485 -11.371  1.00 37.75           C  
ATOM   1274  CD  GLU A  89      -8.941  27.737 -11.093  1.00 42.73           C  
ATOM   1275  OE1 GLU A  89      -9.409  28.850 -11.375  1.00 45.68           O  
ATOM   1276  OE2 GLU A  89      -7.818  27.576 -10.603  1.00 45.07           O1-
ATOM   1277  HB2 GLU A  89     -11.707  27.278 -11.233  1.00  0.00           H  
ATOM   1278  HB3 GLU A  89     -11.255  26.480  -9.888  1.00  0.00           H  
ATOM   1279  HG2 GLU A  89      -9.295  25.715 -10.936  1.00  0.00           H  
ATOM   1280  HG3 GLU A  89      -9.770  26.344 -12.361  1.00  0.00           H  
ATOM   1281  H   GLU A  89     -13.721  26.192 -11.356  1.00  0.00           H  
ATOM   1282  HA  GLU A  89     -11.437  24.991 -12.331  1.00  0.00           H  
ATOM   1283  N   ARG A  90     -12.306  23.894  -9.439  1.00 19.79           N  
ATOM   1284  CA  ARG A  90     -12.101  22.795  -8.499  1.00 20.07           C  
ATOM   1285  C   ARG A  90     -13.456  22.206  -8.164  1.00 19.25           C  
ATOM   1286  O   ARG A  90     -14.478  22.883  -8.382  1.00 19.81           O  
ATOM   1287  CB  ARG A  90     -11.462  23.228  -7.175  1.00 21.47           C  
ATOM   1288  CG  ARG A  90     -10.034  23.792  -7.272  1.00 25.00           C  
ATOM   1289  CD  ARG A  90      -9.072  22.734  -7.795  1.00 28.84           C  
ATOM   1290  NE  ARG A  90      -7.735  23.260  -7.997  1.00 30.88           N  
ATOM   1291  CZ  ARG A  90      -7.238  23.580  -9.201  1.00 30.36           C  
ATOM   1292  NH1 ARG A  90      -7.943  23.437 -10.320  1.00 27.88           N  
ATOM   1293  NH2 ARG A  90      -5.988  24.050  -9.279  1.00 30.51           N1+
ATOM   1294 HH11 ARG A  90      -8.877  23.080 -10.281  1.00  0.00           H  
ATOM   1295 HH21 ARG A  90      -5.442  24.158  -8.447  1.00  0.00           H  
ATOM   1296  HB2 ARG A  90     -12.045  23.931  -6.768  1.00  0.00           H  
ATOM   1297  HB3 ARG A  90     -11.439  22.434  -6.569  1.00  0.00           H  
ATOM   1298  HG2 ARG A  90     -10.030  24.577  -7.893  1.00  0.00           H  
ATOM   1299  HG3 ARG A  90      -9.735  24.092  -6.367  1.00  0.00           H  
ATOM   1300  HD2 ARG A  90      -9.028  21.983  -7.135  1.00  0.00           H  
ATOM   1301  HD3 ARG A  90      -9.418  22.384  -8.665  1.00  0.00           H  
ATOM   1302  H   ARG A  90     -13.054  24.538  -9.275  1.00  0.00           H  
ATOM   1303  HE  ARG A  90      -7.153  23.391  -7.196  1.00  0.00           H  
ATOM   1304 HH12 ARG A  90      -7.539  23.686 -11.200  1.00  0.00           H  
ATOM   1305 HH22 ARG A  90      -5.600  24.294 -10.167  1.00  0.00           H  
ATOM   1306  HA  ARG A  90     -11.481  22.146  -8.941  1.00  0.00           H  
ATOM   1307  N   PHE A  91     -13.571  20.959  -7.722  1.00 15.13           N  
ATOM   1308  CA  PHE A  91     -14.869  20.470  -7.324  1.00 12.00           C  
ATOM   1309  C   PHE A  91     -14.704  19.621  -6.070  1.00 13.93           C  
ATOM   1310  O   PHE A  91     -13.569  19.186  -5.757  1.00 13.65           O  
ATOM   1311  CB  PHE A  91     -15.513  19.687  -8.488  1.00 11.98           C  
ATOM   1312  CG  PHE A  91     -14.882  18.396  -8.974  1.00 11.76           C  
ATOM   1313  CD1 PHE A  91     -13.761  18.413  -9.804  1.00 12.11           C  
ATOM   1314  CD2 PHE A  91     -15.475  17.182  -8.627  1.00 14.54           C  
ATOM   1315  CE1 PHE A  91     -13.240  17.211 -10.292  1.00 12.17           C  
ATOM   1316  CE2 PHE A  91     -14.953  15.986  -9.115  1.00 12.55           C  
ATOM   1317  CZ  PHE A  91     -13.839  16.005  -9.946  1.00 13.38           C  
ATOM   1318  HB2 PHE A  91     -16.448  19.467  -8.208  1.00  0.00           H  
ATOM   1319  HB3 PHE A  91     -15.546  20.306  -9.273  1.00  0.00           H  
ATOM   1320  H   PHE A  91     -12.768  20.366  -7.666  1.00  0.00           H  
ATOM   1321  HD1 PHE A  91     -13.332  19.283 -10.050  1.00  0.00           H  
ATOM   1322  HD2 PHE A  91     -16.275  17.170  -8.027  1.00  0.00           H  
ATOM   1323  HE1 PHE A  91     -12.438  17.219 -10.888  1.00  0.00           H  
ATOM   1324  HE2 PHE A  91     -15.379  15.116  -8.868  1.00  0.00           H  
ATOM   1325  HZ  PHE A  91     -13.467  15.146 -10.297  1.00  0.00           H  
ATOM   1326  HA  PHE A  91     -15.486  21.226  -7.109  1.00  0.00           H  
ATOM   1327  N   PRO A  92     -15.763  19.384  -5.277  1.00 12.46           N  
ATOM   1328  CA  PRO A  92     -15.635  18.618  -4.060  1.00 12.59           C  
ATOM   1329  C   PRO A  92     -15.356  17.127  -4.181  1.00 12.65           C  
ATOM   1330  O   PRO A  92     -15.547  16.486  -5.228  1.00 13.73           O  
ATOM   1331  CB  PRO A  92     -16.917  18.942  -3.306  1.00 11.02           C  
ATOM   1332  CG  PRO A  92     -17.905  19.432  -4.312  1.00 11.14           C  
ATOM   1333  CD  PRO A  92     -17.057  20.071  -5.379  1.00 12.96           C  
ATOM   1334  HB2 PRO A  92     -17.265  18.123  -2.850  1.00  0.00           H  
ATOM   1335  HB3 PRO A  92     -16.745  19.648  -2.619  1.00  0.00           H  
ATOM   1336  HG2 PRO A  92     -18.439  18.674  -4.686  1.00  0.00           H  
ATOM   1337  HG3 PRO A  92     -18.528  20.099  -3.905  1.00  0.00           H  
ATOM   1338  HD2 PRO A  92     -16.953  21.052  -5.212  1.00  0.00           H  
ATOM   1339  HD3 PRO A  92     -17.462  19.935  -6.283  1.00  0.00           H  
ATOM   1340  HA  PRO A  92     -14.798  18.883  -3.580  1.00  0.00           H  
ATOM   1341  N   ASP A  93     -14.862  16.557  -3.081  1.00 12.40           N  
ATOM   1342  CA  ASP A  93     -14.620  15.124  -3.007  1.00 12.12           C  
ATOM   1343  C   ASP A  93     -15.928  14.361  -3.113  1.00 13.03           C  
ATOM   1344  O   ASP A  93     -16.847  14.607  -2.322  1.00 13.30           O  
ATOM   1345  CB  ASP A  93     -13.927  14.798  -1.696  1.00 10.75           C  
ATOM   1346  CG  ASP A  93     -12.533  15.388  -1.619  1.00 14.34           C  
ATOM   1347  OD1 ASP A  93     -11.801  15.319  -2.605  1.00 12.99           O  
ATOM   1348  OD2 ASP A  93     -12.147  15.883  -0.556  1.00 13.13           O1-
ATOM   1349  HB2 ASP A  93     -14.475  15.161  -0.943  1.00  0.00           H  
ATOM   1350  HB3 ASP A  93     -13.863  13.805  -1.603  1.00  0.00           H  
ATOM   1351  H   ASP A  93     -14.652  17.129  -2.287  1.00  0.00           H  
ATOM   1352  HA  ASP A  93     -14.034  14.850  -3.769  1.00  0.00           H  
ATOM   1353  N   GLU A  94     -16.055  13.465  -4.089  1.00  9.51           N  
ATOM   1354  CA  GLU A  94     -17.302  12.780  -4.278  1.00  9.70           C  
ATOM   1355  C   GLU A  94     -17.567  11.740  -3.183  1.00 13.13           C  
ATOM   1356  O   GLU A  94     -18.652  11.762  -2.575  1.00 11.78           O  
ATOM   1357  CB  GLU A  94     -17.276  12.158  -5.647  1.00  8.30           C  
ATOM   1358  CG  GLU A  94     -18.630  11.557  -6.057  1.00  8.54           C  
ATOM   1359  CD  GLU A  94     -18.703  11.237  -7.535  1.00 10.70           C  
ATOM   1360  OE1 GLU A  94     -17.686  11.294  -8.196  1.00  9.09           O  
ATOM   1361  OE2 GLU A  94     -19.770  10.945  -8.051  1.00  9.82           O1-
ATOM   1362  HB2 GLU A  94     -17.022  12.860  -6.313  1.00  0.00           H  
ATOM   1363  HB3 GLU A  94     -16.587  11.433  -5.659  1.00  0.00           H  
ATOM   1364  HG2 GLU A  94     -18.778  10.716  -5.536  1.00  0.00           H  
ATOM   1365  HG3 GLU A  94     -19.353  12.211  -5.832  1.00  0.00           H  
ATOM   1366  H   GLU A  94     -15.281  13.269  -4.691  1.00  0.00           H  
ATOM   1367  HA  GLU A  94     -18.057  13.432  -4.208  1.00  0.00           H  
ATOM   1368  N   ASN A  95     -16.645  10.812  -2.928  1.00 11.95           N  
ATOM   1369  CA  ASN A  95     -16.777   9.866  -1.838  1.00 13.25           C  
ATOM   1370  C   ASN A  95     -15.441   9.146  -1.770  1.00 13.60           C  
ATOM   1371  O   ASN A  95     -14.587   9.340  -2.644  1.00 14.98           O  
ATOM   1372  CB  ASN A  95     -17.906   8.848  -2.067  1.00 10.92           C  
ATOM   1373  CG  ASN A  95     -17.727   7.882  -3.225  1.00 13.00           C  
ATOM   1374  OD1 ASN A  95     -16.713   7.177  -3.353  1.00 13.38           O  
ATOM   1375  ND2 ASN A  95     -18.721   7.826  -4.097  1.00 12.58           N  
ATOM   1376 HD21 ASN A  95     -19.531   8.399  -3.971  1.00  0.00           H  
ATOM   1377  HB2 ASN A  95     -18.002   8.307  -1.231  1.00  0.00           H  
ATOM   1378  HB3 ASN A  95     -18.751   9.359  -2.224  1.00  0.00           H  
ATOM   1379  H   ASN A  95     -15.834  10.766  -3.510  1.00  0.00           H  
ATOM   1380 HD22 ASN A  95     -18.663   7.209  -4.882  1.00  0.00           H  
ATOM   1381  HA  ASN A  95     -17.009  10.345  -0.992  1.00  0.00           H  
ATOM   1382  N   PHE A  96     -15.216   8.347  -0.736  1.00 12.64           N  
ATOM   1383  CA  PHE A  96     -13.955   7.651  -0.569  1.00 13.81           C  
ATOM   1384  C   PHE A  96     -14.261   6.161  -0.437  1.00 13.10           C  
ATOM   1385  O   PHE A  96     -13.656   5.449   0.360  1.00 15.13           O  
ATOM   1386  CB  PHE A  96     -13.205   8.208   0.684  1.00 14.32           C  
ATOM   1387  CG  PHE A  96     -12.769   9.673   0.557  1.00 13.68           C  
ATOM   1388  CD1 PHE A  96     -11.689  10.018  -0.255  1.00 13.95           C  
ATOM   1389  CD2 PHE A  96     -13.490  10.691   1.209  1.00 15.21           C  
ATOM   1390  CE1 PHE A  96     -11.339  11.368  -0.417  1.00 13.24           C  
ATOM   1391  CE2 PHE A  96     -13.137  12.040   1.044  1.00 11.98           C  
ATOM   1392  CZ  PHE A  96     -12.056  12.372   0.225  1.00 15.00           C  
ATOM   1393  HB2 PHE A  96     -13.810   8.127   1.475  1.00  0.00           H  
ATOM   1394  HB3 PHE A  96     -12.390   7.650   0.840  1.00  0.00           H  
ATOM   1395  H   PHE A  96     -15.935   8.221  -0.052  1.00  0.00           H  
ATOM   1396  HD1 PHE A  96     -11.166   9.305  -0.720  1.00  0.00           H  
ATOM   1397  HD2 PHE A  96     -14.262  10.450   1.797  1.00  0.00           H  
ATOM   1398  HE1 PHE A  96     -10.564  11.610  -1.001  1.00  0.00           H  
ATOM   1399  HE2 PHE A  96     -13.656  12.758   1.509  1.00  0.00           H  
ATOM   1400  HZ  PHE A  96     -11.797  13.330   0.100  1.00  0.00           H  
ATOM   1401  HA  PHE A  96     -13.353   7.793  -1.355  1.00  0.00           H  
ATOM   1402  N   LYS A  97     -15.183   5.629  -1.240  1.00 12.65           N  
ATOM   1403  CA  LYS A  97     -15.495   4.199  -1.190  1.00 13.82           C  
ATOM   1404  C   LYS A  97     -14.351   3.274  -1.610  1.00 16.16           C  
ATOM   1405  O   LYS A  97     -14.210   2.153  -1.096  1.00 16.84           O  
ATOM   1406  CB  LYS A  97     -16.667   3.863  -2.096  1.00 15.66           C  
ATOM   1407  CG  LYS A  97     -17.928   4.594  -1.678  1.00 21.11           C  
ATOM   1408  CD  LYS A  97     -19.074   4.161  -2.539  1.00 25.18           C  
ATOM   1409  CE  LYS A  97     -20.299   4.928  -2.096  1.00 30.91           C  
ATOM   1410  NZ  LYS A  97     -21.448   4.442  -2.842  1.00 36.63           N1+
ATOM   1411  HZ1 LYS A  97     -21.297   4.579  -3.821  1.00  0.00           H  
ATOM   1412  HB2 LYS A  97     -16.436   4.120  -3.035  1.00  0.00           H  
ATOM   1413  HB3 LYS A  97     -16.835   2.878  -2.060  1.00  0.00           H  
ATOM   1414  HG2 LYS A  97     -18.131   4.387  -0.721  1.00  0.00           H  
ATOM   1415  HG3 LYS A  97     -17.791   5.580  -1.776  1.00  0.00           H  
ATOM   1416  HD2 LYS A  97     -18.875   4.358  -3.499  1.00  0.00           H  
ATOM   1417  HD3 LYS A  97     -19.230   3.179  -2.435  1.00  0.00           H  
ATOM   1418  HE2 LYS A  97     -20.448   4.791  -1.117  1.00  0.00           H  
ATOM   1419  HE3 LYS A  97     -20.170   5.904  -2.273  1.00  0.00           H  
ATOM   1420  HZ2 LYS A  97     -21.577   3.466  -2.666  1.00  0.00           H  
ATOM   1421  HZ3 LYS A  97     -22.261   4.947  -2.553  1.00  0.00           H  
ATOM   1422  H   LYS A  97     -15.669   6.216  -1.888  1.00  0.00           H  
ATOM   1423  HA  LYS A  97     -15.697   4.039  -0.224  1.00  0.00           H  
ATOM   1424  N   LEU A  98     -13.567   3.693  -2.612  1.00 13.47           N  
ATOM   1425  CA  LEU A  98     -12.479   2.874  -3.129  1.00 12.36           C  
ATOM   1426  C   LEU A  98     -11.184   3.316  -2.507  1.00 13.07           C  
ATOM   1427  O   LEU A  98     -11.005   4.491  -2.150  1.00 12.03           O  
ATOM   1428  CB  LEU A  98     -12.413   3.022  -4.642  1.00 10.69           C  
ATOM   1429  CG  LEU A  98     -13.598   2.469  -5.435  1.00 12.65           C  
ATOM   1430  CD1 LEU A  98     -13.450   2.796  -6.897  1.00 11.84           C  
ATOM   1431  CD2 LEU A  98     -13.669   0.956  -5.264  1.00 13.99           C  
ATOM   1432 HD11 LEU A  98     -13.411   3.788  -7.018  1.00  0.00           H  
ATOM   1433 HD21 LEU A  98     -12.823   0.540  -5.597  1.00  0.00           H  
ATOM   1434  HB2 LEU A  98     -12.334   3.997  -4.850  1.00  0.00           H  
ATOM   1435  HB3 LEU A  98     -11.588   2.553  -4.960  1.00  0.00           H  
ATOM   1436 HD12 LEU A  98     -12.606   2.392  -7.250  1.00  0.00           H  
ATOM   1437 HD13 LEU A  98     -14.234   2.427  -7.395  1.00  0.00           H  
ATOM   1438 HD22 LEU A  98     -13.783   0.731  -4.296  1.00  0.00           H  
ATOM   1439 HD23 LEU A  98     -14.447   0.606  -5.786  1.00  0.00           H  
ATOM   1440  H   LEU A  98     -13.733   4.593  -3.016  1.00  0.00           H  
ATOM   1441  HA  LEU A  98     -12.638   1.913  -2.901  1.00  0.00           H  
ATOM   1442  HG  LEU A  98     -14.438   2.888  -5.089  1.00  0.00           H  
ATOM   1443  N   LYS A  99     -10.232   2.398  -2.407  1.00 12.84           N  
ATOM   1444  CA  LYS A  99      -8.974   2.726  -1.763  1.00 13.24           C  
ATOM   1445  C   LYS A  99      -7.815   2.530  -2.721  1.00 10.83           C  
ATOM   1446  O   LYS A  99      -7.990   2.047  -3.837  1.00 10.31           O  
ATOM   1447  CB  LYS A  99      -8.831   1.848  -0.520  1.00 17.45           C  
ATOM   1448  CG  LYS A  99     -10.053   1.906   0.412  1.00 24.85           C  
ATOM   1449  CD  LYS A  99      -9.700   1.529   1.842  1.00 33.34           C  
ATOM   1450  CE  LYS A  99      -9.029   0.155   1.957  1.00 39.11           C  
ATOM   1451  NZ  LYS A  99      -7.837   0.235   2.795  1.00 44.14           N1+
ATOM   1452  HZ1 LYS A  99      -7.434   1.147   2.721  1.00  0.00           H  
ATOM   1453  HB2 LYS A  99      -8.696   0.901  -0.812  1.00  0.00           H  
ATOM   1454  HB3 LYS A  99      -8.026   2.147  -0.007  1.00  0.00           H  
ATOM   1455  HG2 LYS A  99     -10.424   2.835   0.402  1.00  0.00           H  
ATOM   1456  HG3 LYS A  99     -10.751   1.274   0.073  1.00  0.00           H  
ATOM   1457  HD2 LYS A  99      -9.078   2.220   2.210  1.00  0.00           H  
ATOM   1458  HD3 LYS A  99     -10.537   1.522   2.387  1.00  0.00           H  
ATOM   1459  HE2 LYS A  99      -9.674  -0.494   2.359  1.00  0.00           H  
ATOM   1460  HE3 LYS A  99      -8.771  -0.164   1.045  1.00  0.00           H  
ATOM   1461  HZ2 LYS A  99      -8.083   0.064   3.749  1.00  0.00           H  
ATOM   1462  HZ3 LYS A  99      -7.178  -0.452   2.489  1.00  0.00           H  
ATOM   1463  H   LYS A  99     -10.381   1.480  -2.776  1.00  0.00           H  
ATOM   1464  HA  LYS A  99      -8.963   3.688  -1.491  1.00  0.00           H  
ATOM   1465  N   HIS A 100      -6.590   2.822  -2.303  1.00  9.15           N  
ATOM   1466  CA  HIS A 100      -5.441   2.732  -3.189  1.00  8.82           C  
ATOM   1467  C   HIS A 100      -4.912   1.338  -2.885  1.00  9.63           C  
ATOM   1468  O   HIS A 100      -3.938   1.176  -2.151  1.00 11.08           O  
ATOM   1469  CB  HIS A 100      -4.407   3.795  -2.826  1.00  9.55           C  
ATOM   1470  CG  HIS A 100      -4.975   5.215  -2.836  1.00  9.96           C  
ATOM   1471  ND1 HIS A 100      -5.768   5.853  -1.964  1.00 11.41           N  
ATOM   1472  CD2 HIS A 100      -4.764   6.076  -3.867  1.00 10.18           C  
ATOM   1473  CE1 HIS A 100      -6.052   7.048  -2.428  1.00  9.25           C  
ATOM   1474  NE2 HIS A 100      -5.440   7.152  -3.574  1.00  9.51           N1+
ATOM   1475  HB2 HIS A 100      -4.053   3.597  -1.913  1.00  0.00           H  
ATOM   1476  HB3 HIS A 100      -3.656   3.748  -3.484  1.00  0.00           H  
ATOM   1477  H   HIS A 100      -6.453   3.111  -1.356  1.00  0.00           H  
ATOM   1478  HD2 HIS A 100      -4.205   5.917  -4.682  1.00  0.00           H  
ATOM   1479  HE1 HIS A 100      -6.624   7.741  -1.989  1.00  0.00           H  
ATOM   1480  HE2 HIS A 100      -5.485   7.962  -4.159  1.00  0.00           H  
ATOM   1481  HA  HIS A 100      -5.657   2.877  -4.155  1.00  0.00           H  
ATOM   1482  HD1 HIS A 100      -6.093   5.479  -1.096  1.00 11.41           H  
ATOM   1483  N   TYR A 101      -5.616   0.352  -3.434  1.00 11.04           N  
ATOM   1484  CA  TYR A 101      -5.407  -1.049  -3.126  1.00 12.05           C  
ATOM   1485  C   TYR A 101      -4.076  -1.638  -3.477  1.00 13.70           C  
ATOM   1486  O   TYR A 101      -3.665  -2.584  -2.822  1.00 15.47           O  
ATOM   1487  CB  TYR A 101      -6.445  -1.904  -3.812  1.00 13.76           C  
ATOM   1488  CG  TYR A 101      -7.879  -1.610  -3.394  1.00 15.44           C  
ATOM   1489  CD1 TYR A 101      -8.408  -2.043  -2.166  1.00 19.12           C  
ATOM   1490  CD2 TYR A 101      -8.680  -0.895  -4.278  1.00 16.33           C  
ATOM   1491  CE1 TYR A 101      -9.744  -1.747  -1.840  1.00 19.31           C  
ATOM   1492  CE2 TYR A 101     -10.001  -0.607  -3.970  1.00 17.50           C  
ATOM   1493  CZ  TYR A 101     -10.518  -1.029  -2.758  1.00 18.25           C  
ATOM   1494  OH  TYR A 101     -11.828  -0.702  -2.503  1.00 20.34           O  
ATOM   1495  HH  TYR A 101     -12.409  -1.112  -3.207  1.00  0.00           H  
ATOM   1496  HB2 TYR A 101      -6.367  -1.760  -4.798  1.00  0.00           H  
ATOM   1497  HB3 TYR A 101      -6.248  -2.863  -3.607  1.00  0.00           H  
ATOM   1498  H   TYR A 101      -6.328   0.591  -4.095  1.00  0.00           H  
ATOM   1499  HD1 TYR A 101      -7.837  -2.560  -1.528  1.00  0.00           H  
ATOM   1500  HD2 TYR A 101      -8.298  -0.586  -5.150  1.00  0.00           H  
ATOM   1501  HE1 TYR A 101     -10.133  -2.044  -0.968  1.00  0.00           H  
ATOM   1502  HE2 TYR A 101     -10.573  -0.100  -4.615  1.00  0.00           H  
ATOM   1503  HA  TYR A 101      -5.471  -1.057  -2.127  1.00  0.00           H  
ATOM   1504  N   GLY A 102      -3.382  -1.173  -4.494  1.00 12.05           N  
ATOM   1505  CA  GLY A 102      -2.099  -1.743  -4.856  1.00 13.74           C  
ATOM   1506  C   GLY A 102      -1.612  -0.989  -6.080  1.00 14.04           C  
ATOM   1507  O   GLY A 102      -2.143   0.092  -6.377  1.00 13.00           O  
ATOM   1508  HA2 GLY A 102      -1.449  -1.639  -4.104  1.00  0.00           H  
ATOM   1509  HA3 GLY A 102      -2.200  -2.716  -5.067  1.00  0.00           H  
ATOM   1510  H   GLY A 102      -3.747  -0.410  -5.028  1.00  0.00           H  
ATOM   1511  N   PRO A 103      -0.615  -1.463  -6.809  1.00 14.74           N  
ATOM   1512  CA  PRO A 103      -0.138  -0.798  -8.026  1.00 13.69           C  
ATOM   1513  C   PRO A 103      -1.235  -0.677  -9.069  1.00 10.66           C  
ATOM   1514  O   PRO A 103      -2.121  -1.535  -9.114  1.00  9.04           O  
ATOM   1515  CB  PRO A 103       1.048  -1.645  -8.506  1.00 13.99           C  
ATOM   1516  CG  PRO A 103       0.808  -2.981  -7.837  1.00 17.59           C  
ATOM   1517  CD  PRO A 103       0.208  -2.617  -6.461  1.00 16.44           C  
ATOM   1518  HB2 PRO A 103       1.048  -1.734  -9.501  1.00  0.00           H  
ATOM   1519  HB3 PRO A 103       1.917  -1.247  -8.214  1.00  0.00           H  
ATOM   1520  HG2 PRO A 103       0.170  -3.535  -8.370  1.00  0.00           H  
ATOM   1521  HG3 PRO A 103       1.665  -3.484  -7.729  1.00  0.00           H  
ATOM   1522  HD2 PRO A 103       0.919  -2.378  -5.800  1.00  0.00           H  
ATOM   1523  HD3 PRO A 103      -0.342  -3.365  -6.090  1.00  0.00           H  
ATOM   1524  HA  PRO A 103       0.143   0.147  -7.854  1.00  0.00           H  
ATOM   1525  N   GLY A 104      -1.207   0.382  -9.870  1.00  9.63           N  
ATOM   1526  CA  GLY A 104      -2.121   0.495 -10.982  1.00  7.70           C  
ATOM   1527  C   GLY A 104      -3.456   1.108 -10.601  1.00  9.14           C  
ATOM   1528  O   GLY A 104      -4.376   0.995 -11.404  1.00 11.26           O  
ATOM   1529  HA2 GLY A 104      -1.698   1.064 -11.687  1.00  0.00           H  
ATOM   1530  HA3 GLY A 104      -2.285  -0.418 -11.356  1.00  0.00           H  
ATOM   1531  H   GLY A 104      -0.543   1.111  -9.700  1.00  0.00           H  
ATOM   1532  N   TRP A 105      -3.680   1.752  -9.446  1.00  7.47           N  
ATOM   1533  CA  TRP A 105      -4.985   2.363  -9.177  1.00  7.58           C  
ATOM   1534  C   TRP A 105      -4.873   3.857  -9.503  1.00  8.21           C  
ATOM   1535  O   TRP A 105      -3.798   4.459  -9.342  1.00  7.69           O  
ATOM   1536  CB  TRP A 105      -5.361   2.074  -7.695  1.00  6.41           C  
ATOM   1537  CG  TRP A 105      -5.919   0.648  -7.562  1.00  7.35           C  
ATOM   1538  CD1 TRP A 105      -5.099  -0.460  -7.508  1.00  8.12           C  
ATOM   1539  CD2 TRP A 105      -7.252   0.298  -7.590  1.00  8.43           C  
ATOM   1540  NE1 TRP A 105      -5.913  -1.501  -7.524  1.00  7.30           N  
ATOM   1541  CE2 TRP A 105      -7.191  -1.101  -7.572  1.00  9.05           C  
ATOM   1542  CE3 TRP A 105      -8.490   0.952  -7.633  1.00 11.66           C  
ATOM   1543  CZ2 TRP A 105      -8.357  -1.860  -7.601  1.00 10.20           C  
ATOM   1544  CZ3 TRP A 105      -9.652   0.190  -7.660  1.00 10.59           C  
ATOM   1545  CH2 TRP A 105      -9.582  -1.207  -7.649  1.00  8.71           C  
ATOM   1546  HB2 TRP A 105      -4.547   2.168  -7.121  1.00  0.00           H  
ATOM   1547  HB3 TRP A 105      -6.051   2.731  -7.391  1.00  0.00           H  
ATOM   1548  H   TRP A 105      -2.951   1.817  -8.765  1.00  0.00           H  
ATOM   1549  HD1 TRP A 105      -4.100  -0.473  -7.466  1.00  0.00           H  
ATOM   1550  HE1 TRP A 105      -5.616  -2.456  -7.503  1.00  0.00           H  
ATOM   1551  HE3 TRP A 105      -8.536   1.951  -7.644  1.00  0.00           H  
ATOM   1552  HZ2 TRP A 105      -8.314  -2.859  -7.588  1.00  0.00           H  
ATOM   1553  HZ3 TRP A 105     -10.543   0.643  -7.688  1.00  0.00           H  
ATOM   1554  HH2 TRP A 105     -10.426  -1.743  -7.675  1.00  0.00           H  
ATOM   1555  HA  TRP A 105      -5.718   1.984  -9.742  1.00  0.00           H  
ATOM   1556  N   VAL A 106      -5.930   4.478 -10.022  1.00  8.58           N  
ATOM   1557  CA  VAL A 106      -5.877   5.879 -10.455  1.00 10.18           C  
ATOM   1558  C   VAL A 106      -6.776   6.662  -9.484  1.00 10.03           C  
ATOM   1559  O   VAL A 106      -7.921   6.281  -9.168  1.00  8.00           O  
ATOM   1560  CB  VAL A 106      -6.494   6.042 -11.884  1.00 11.06           C  
ATOM   1561  CG1 VAL A 106      -6.133   7.416 -12.455  1.00  8.17           C  
ATOM   1562  CG2 VAL A 106      -6.043   4.897 -12.789  1.00 13.13           C  
ATOM   1563 HG11 VAL A 106      -6.490   8.134 -11.858  1.00  0.00           H  
ATOM   1564 HG21 VAL A 106      -5.045   4.897 -12.861  1.00  0.00           H  
ATOM   1565 HG12 VAL A 106      -5.139   7.508 -12.513  1.00  0.00           H  
ATOM   1566 HG13 VAL A 106      -6.534   7.505 -13.367  1.00  0.00           H  
ATOM   1567 HG22 VAL A 106      -6.341   4.024 -12.403  1.00  0.00           H  
ATOM   1568 HG23 VAL A 106      -6.447   5.020 -13.696  1.00  0.00           H  
ATOM   1569  H   VAL A 106      -6.788   3.973 -10.120  1.00  0.00           H  
ATOM   1570  HA  VAL A 106      -4.929   6.197 -10.468  1.00  0.00           H  
ATOM   1571  HB  VAL A 106      -7.491   5.996 -11.828  1.00  0.00           H  
ATOM   1572  N   SER A 107      -6.193   7.765  -9.039  1.00  7.77           N  
ATOM   1573  CA  SER A 107      -6.778   8.587  -7.994  1.00  8.55           C  
ATOM   1574  C   SER A 107      -6.561  10.077  -8.252  1.00  8.04           C  
ATOM   1575  O   SER A 107      -5.609  10.464  -8.939  1.00  6.43           O  
ATOM   1576  CB  SER A 107      -6.119   8.158  -6.706  1.00  8.42           C  
ATOM   1577  OG  SER A 107      -6.564   8.791  -5.530  1.00  7.23           O  
ATOM   1578  HG  SER A 107      -7.525   9.046  -5.642  1.00  0.00           H  
ATOM   1579  HB2 SER A 107      -6.268   7.175  -6.600  1.00  0.00           H  
ATOM   1580  HB3 SER A 107      -5.138   8.330  -6.793  1.00  0.00           H  
ATOM   1581  H   SER A 107      -5.319   8.043  -9.437  1.00  0.00           H  
ATOM   1582  HA  SER A 107      -7.770   8.460  -7.959  1.00  0.00           H  
ATOM   1583  N   MET A 108      -7.394  10.936  -7.649  1.00  8.32           N  
ATOM   1584  CA  MET A 108      -7.271  12.379  -7.815  1.00  6.29           C  
ATOM   1585  C   MET A 108      -6.266  13.021  -6.886  1.00  5.97           C  
ATOM   1586  O   MET A 108      -6.257  12.767  -5.671  1.00  6.96           O  
ATOM   1587  CB  MET A 108      -8.607  13.081  -7.586  1.00  7.56           C  
ATOM   1588  CG  MET A 108      -9.717  12.767  -8.581  1.00  7.10           C  
ATOM   1589  SD  MET A 108      -9.335  13.103 -10.312  1.00  8.24           S  
ATOM   1590  CE  MET A 108      -9.312  14.883 -10.254  1.00  8.72           C  
ATOM   1591  HE1 MET A 108     -10.203  15.222  -9.954  1.00  0.00           H  
ATOM   1592  HB2 MET A 108      -8.932  12.830  -6.674  1.00  0.00           H  
ATOM   1593  HB3 MET A 108      -8.444  14.067  -7.612  1.00  0.00           H  
ATOM   1594  HG2 MET A 108      -9.941  11.796  -8.496  1.00  0.00           H  
ATOM   1595  HG3 MET A 108     -10.520  13.309  -8.332  1.00  0.00           H  
ATOM   1596  HE2 MET A 108      -8.612  15.191  -9.609  1.00  0.00           H  
ATOM   1597  HE3 MET A 108      -9.107  15.236 -11.168  1.00  0.00           H  
ATOM   1598  H   MET A 108      -8.124  10.576  -7.067  1.00  0.00           H  
ATOM   1599  HA  MET A 108      -6.954  12.491  -8.756  1.00  0.00           H  
ATOM   1600  N   ALA A 109      -5.397  13.841  -7.480  1.00  5.46           N  
ATOM   1601  CA  ALA A 109      -4.455  14.629  -6.704  1.00  6.56           C  
ATOM   1602  C   ALA A 109      -5.269  15.862  -6.258  1.00  8.08           C  
ATOM   1603  O   ALA A 109      -6.294  16.222  -6.865  1.00  8.88           O  
ATOM   1604  CB  ALA A 109      -3.291  15.082  -7.572  1.00  6.99           C  
ATOM   1605  HB1 ALA A 109      -2.817  14.284  -7.944  1.00  0.00           H  
ATOM   1606  HB2 ALA A 109      -3.631  15.639  -8.329  1.00  0.00           H  
ATOM   1607  HB3 ALA A 109      -2.660  15.620  -7.015  1.00  0.00           H  
ATOM   1608  H   ALA A 109      -5.393  13.915  -8.477  1.00  0.00           H  
ATOM   1609  HA  ALA A 109      -4.070  14.110  -5.940  1.00  0.00           H  
ATOM   1610  N   ASN A 110      -4.865  16.578  -5.212  1.00  9.20           N  
ATOM   1611  CA  ASN A 110      -5.655  17.728  -4.772  1.00  9.96           C  
ATOM   1612  C   ASN A 110      -4.784  18.620  -3.924  1.00 11.04           C  
ATOM   1613  O   ASN A 110      -3.587  18.330  -3.750  1.00  9.05           O  
ATOM   1614  CB  ASN A 110      -6.860  17.278  -3.942  1.00  9.37           C  
ATOM   1615  CG  ASN A 110      -6.541  16.402  -2.748  1.00  8.85           C  
ATOM   1616  OD1 ASN A 110      -5.679  16.776  -1.956  1.00 11.16           O  
ATOM   1617  ND2 ASN A 110      -7.170  15.278  -2.458  1.00  7.87           N  
ATOM   1618 HD21 ASN A 110      -7.913  14.954  -3.044  1.00  0.00           H  
ATOM   1619  HB2 ASN A 110      -7.330  18.097  -3.610  1.00  0.00           H  
ATOM   1620  HB3 ASN A 110      -7.479  16.770  -4.542  1.00  0.00           H  
ATOM   1621  H   ASN A 110      -4.024  16.332  -4.730  1.00  0.00           H  
ATOM   1622 HD22 ASN A 110      -6.904  14.750  -1.651  1.00  0.00           H  
ATOM   1623  HA  ASN A 110      -5.988  18.217  -5.578  1.00  0.00           H  
ATOM   1624  N   ALA A 111      -5.339  19.679  -3.337  1.00 12.21           N  
ATOM   1625  CA  ALA A 111      -4.574  20.526  -2.424  1.00 15.04           C  
ATOM   1626  C   ALA A 111      -5.299  20.560  -1.078  1.00 16.92           C  
ATOM   1627  O   ALA A 111      -5.433  21.605  -0.443  1.00 18.49           O  
ATOM   1628  CB  ALA A 111      -4.476  21.944  -2.999  1.00 14.66           C  
ATOM   1629  HB1 ALA A 111      -4.020  21.917  -3.888  1.00  0.00           H  
ATOM   1630  HB2 ALA A 111      -5.393  22.325  -3.116  1.00  0.00           H  
ATOM   1631  HB3 ALA A 111      -3.952  22.516  -2.368  1.00  0.00           H  
ATOM   1632  H   ALA A 111      -6.297  19.899  -3.524  1.00  0.00           H  
ATOM   1633  HA  ALA A 111      -3.650  20.162  -2.306  1.00  0.00           H  
ATOM   1634  N   GLY A 112      -5.770  19.394  -0.632  1.00 15.13           N  
ATOM   1635  CA  GLY A 112      -6.493  19.294   0.611  1.00 14.63           C  
ATOM   1636  C   GLY A 112      -7.938  18.978   0.269  1.00 15.45           C  
ATOM   1637  O   GLY A 112      -8.267  18.711  -0.892  1.00 13.57           O  
ATOM   1638  HA2 GLY A 112      -6.106  18.565   1.176  1.00  0.00           H  
ATOM   1639  HA3 GLY A 112      -6.439  20.157   1.111  1.00  0.00           H  
ATOM   1640  H   GLY A 112      -5.616  18.567  -1.174  1.00  0.00           H  
ATOM   1641  N   LYS A 113      -8.817  19.035   1.268  1.00 15.73           N  
ATOM   1642  CA  LYS A 113     -10.215  18.717   1.099  1.00 17.79           C  
ATOM   1643  C   LYS A 113     -10.932  19.569   0.046  1.00 15.60           C  
ATOM   1644  O   LYS A 113     -10.678  20.776  -0.086  1.00 16.29           O  
ATOM   1645  CB  LYS A 113     -10.847  18.845   2.472  1.00 21.30           C  
ATOM   1646  CG  LYS A 113     -12.288  18.410   2.463  1.00 31.08           C  
ATOM   1647  CD  LYS A 113     -12.893  18.484   3.869  1.00 37.63           C  
ATOM   1648  CE  LYS A 113     -14.434  18.335   3.852  1.00 40.49           C  
ATOM   1649  NZ  LYS A 113     -15.109  19.555   3.430  1.00 41.68           N1+
ATOM   1650  HZ1 LYS A 113     -14.878  20.301   4.054  1.00  0.00           H  
ATOM   1651  HB2 LYS A 113     -10.338  18.276   3.119  1.00  0.00           H  
ATOM   1652  HB3 LYS A 113     -10.796  19.798   2.768  1.00  0.00           H  
ATOM   1653  HG2 LYS A 113     -12.807  19.005   1.849  1.00  0.00           H  
ATOM   1654  HG3 LYS A 113     -12.347  17.470   2.130  1.00  0.00           H  
ATOM   1655  HD2 LYS A 113     -12.502  17.753   4.428  1.00  0.00           H  
ATOM   1656  HD3 LYS A 113     -12.658  19.366   4.277  1.00  0.00           H  
ATOM   1657  HE2 LYS A 113     -14.680  17.596   3.225  1.00  0.00           H  
ATOM   1658  HE3 LYS A 113     -14.746  18.097   4.773  1.00  0.00           H  
ATOM   1659  HZ2 LYS A 113     -14.815  19.800   2.506  1.00  0.00           H  
ATOM   1660  HZ3 LYS A 113     -16.097  19.400   3.438  1.00  0.00           H  
ATOM   1661  H   LYS A 113      -8.496  19.310   2.174  1.00  0.00           H  
ATOM   1662  HA  LYS A 113     -10.306  17.790   0.737  1.00  0.00           H  
ATOM   1663  N   ASP A 114     -11.720  18.869  -0.792  1.00 12.09           N  
ATOM   1664  CA  ASP A 114     -12.539  19.419  -1.864  1.00 12.34           C  
ATOM   1665  C   ASP A 114     -11.844  20.327  -2.880  1.00 13.01           C  
ATOM   1666  O   ASP A 114     -12.360  21.394  -3.269  1.00 13.74           O  
ATOM   1667  CB  ASP A 114     -13.719  20.190  -1.279  1.00 14.55           C  
ATOM   1668  CG  ASP A 114     -14.662  19.391  -0.400  1.00 17.06           C  
ATOM   1669  OD1 ASP A 114     -14.922  18.226  -0.663  1.00 15.30           O  
ATOM   1670  OD2 ASP A 114     -15.152  19.961   0.565  1.00 22.21           O1-
ATOM   1671  HB2 ASP A 114     -13.353  20.944  -0.733  1.00  0.00           H  
ATOM   1672  HB3 ASP A 114     -14.250  20.565  -2.038  1.00  0.00           H  
ATOM   1673  H   ASP A 114     -11.745  17.877  -0.667  1.00  0.00           H  
ATOM   1674  HA  ASP A 114     -12.814  18.606  -2.377  1.00  0.00           H  
ATOM   1675  N   THR A 115     -10.673  19.916  -3.355  1.00 10.27           N  
ATOM   1676  CA  THR A 115      -9.954  20.714  -4.329  1.00 10.69           C  
ATOM   1677  C   THR A 115      -9.534  19.849  -5.527  1.00 11.51           C  
ATOM   1678  O   THR A 115      -8.400  19.885  -6.014  1.00 11.90           O  
ATOM   1679  CB  THR A 115      -8.714  21.386  -3.665  1.00  7.69           C  
ATOM   1680  OG1 THR A 115      -7.984  20.356  -3.036  1.00  8.99           O  
ATOM   1681  CG2 THR A 115      -9.073  22.429  -2.639  1.00  7.42           C  
ATOM   1682 HG21 THR A 115      -9.612  23.153  -3.068  1.00  0.00           H  
ATOM   1683  HG1 THR A 115      -8.565  19.917  -2.351  1.00  0.00           H  
ATOM   1684 HG22 THR A 115      -9.613  22.012  -1.907  1.00  0.00           H  
ATOM   1685 HG23 THR A 115      -8.231  22.814  -2.258  1.00  0.00           H  
ATOM   1686  H   THR A 115     -10.285  19.050  -3.039  1.00  0.00           H  
ATOM   1687  HA  THR A 115     -10.559  21.435  -4.664  1.00  0.00           H  
ATOM   1688  HB  THR A 115      -8.193  21.860  -4.374  1.00  0.00           H  
ATOM   1689  N   ASN A 116     -10.476  19.065  -6.042  1.00 10.14           N  
ATOM   1690  CA  ASN A 116     -10.187  18.260  -7.215  1.00 10.80           C  
ATOM   1691  C   ASN A 116     -10.245  19.156  -8.440  1.00 12.00           C  
ATOM   1692  O   ASN A 116     -11.100  20.043  -8.497  1.00 10.60           O  
ATOM   1693  CB  ASN A 116     -11.219  17.168  -7.406  1.00 10.61           C  
ATOM   1694  CG  ASN A 116     -11.205  16.221  -6.236  1.00 11.16           C  
ATOM   1695  OD1 ASN A 116     -10.278  15.446  -6.054  1.00  9.22           O  
ATOM   1696  ND2 ASN A 116     -12.204  16.263  -5.373  1.00 10.37           N  
ATOM   1697 HD21 ASN A 116     -12.951  16.915  -5.504  1.00  0.00           H  
ATOM   1698  HB2 ASN A 116     -12.126  17.581  -7.488  1.00  0.00           H  
ATOM   1699  HB3 ASN A 116     -11.015  16.662  -8.244  1.00  0.00           H  
ATOM   1700  H   ASN A 116     -11.383  19.030  -5.622  1.00  0.00           H  
ATOM   1701 HD22 ASN A 116     -12.214  15.643  -4.588  1.00  0.00           H  
ATOM   1702  HA  ASN A 116      -9.286  17.844  -7.093  1.00  0.00           H  
ATOM   1703  N   GLY A 117      -9.377  18.952  -9.435  1.00 13.40           N  
ATOM   1704  CA  GLY A 117      -9.433  19.687 -10.686  1.00 10.54           C  
ATOM   1705  C   GLY A 117      -9.274  18.657 -11.791  1.00  9.51           C  
ATOM   1706  O   GLY A 117     -10.208  17.928 -12.102  1.00 10.49           O  
ATOM   1707  HA2 GLY A 117     -10.310  20.160 -10.773  1.00  0.00           H  
ATOM   1708  HA3 GLY A 117      -8.694  20.360 -10.729  1.00  0.00           H  
ATOM   1709  H   GLY A 117      -8.660  18.265  -9.314  1.00  0.00           H  
ATOM   1710  N   SER A 118      -8.092  18.570 -12.377  1.00  9.33           N  
ATOM   1711  CA  SER A 118      -7.841  17.611 -13.440  1.00  8.97           C  
ATOM   1712  C   SER A 118      -6.626  16.725 -13.133  1.00  8.16           C  
ATOM   1713  O   SER A 118      -6.364  15.775 -13.860  1.00  8.01           O  
ATOM   1714  CB  SER A 118      -7.604  18.375 -14.715  1.00  6.64           C  
ATOM   1715  OG  SER A 118      -6.544  19.318 -14.527  1.00  8.97           O  
ATOM   1716  HG  SER A 118      -5.806  19.111 -15.169  1.00  0.00           H  
ATOM   1717  HB2 SER A 118      -7.357  17.738 -15.445  1.00  0.00           H  
ATOM   1718  HB3 SER A 118      -8.438  18.860 -14.974  1.00  0.00           H  
ATOM   1719  H   SER A 118      -7.355  19.177 -12.082  1.00  0.00           H  
ATOM   1720  HA  SER A 118      -8.634  17.008 -13.526  1.00  0.00           H  
ATOM   1721  N   GLN A 119      -5.831  17.025 -12.104  1.00  6.98           N  
ATOM   1722  CA  GLN A 119      -4.636  16.243 -11.830  1.00  5.97           C  
ATOM   1723  C   GLN A 119      -4.973  14.910 -11.194  1.00  7.30           C  
ATOM   1724  O   GLN A 119      -5.865  14.812 -10.332  1.00  8.26           O  
ATOM   1725  CB  GLN A 119      -3.692  16.977 -10.912  1.00  6.05           C  
ATOM   1726  CG  GLN A 119      -2.937  18.034 -11.706  1.00  9.58           C  
ATOM   1727  CD  GLN A 119      -1.897  18.771 -10.892  1.00  9.11           C  
ATOM   1728  OE1 GLN A 119      -0.907  18.194 -10.438  1.00  9.67           O  
ATOM   1729  NE2 GLN A 119      -2.083  20.070 -10.668  1.00 12.42           N  
ATOM   1730 HE21 GLN A 119      -2.892  20.530 -11.034  1.00  0.00           H  
ATOM   1731  HB2 GLN A 119      -4.210  17.414 -10.178  1.00  0.00           H  
ATOM   1732  HB3 GLN A 119      -3.042  16.331 -10.511  1.00  0.00           H  
ATOM   1733  HG2 GLN A 119      -2.481  17.588 -12.477  1.00  0.00           H  
ATOM   1734  HG3 GLN A 119      -3.595  18.699 -12.057  1.00  0.00           H  
ATOM   1735  H   GLN A 119      -6.059  17.799 -11.513  1.00  0.00           H  
ATOM   1736 HE22 GLN A 119      -1.414  20.586 -10.134  1.00  0.00           H  
ATOM   1737  HA  GLN A 119      -4.197  16.090 -12.715  1.00  0.00           H  
ATOM   1738  N   PHE A 120      -4.208  13.874 -11.574  1.00  5.46           N  
ATOM   1739  CA  PHE A 120      -4.493  12.526 -11.138  1.00  5.51           C  
ATOM   1740  C   PHE A 120      -3.148  11.861 -10.944  1.00  7.17           C  
ATOM   1741  O   PHE A 120      -2.116  12.408 -11.386  1.00  7.56           O  
ATOM   1742  CB  PHE A 120      -5.319  11.775 -12.218  1.00  7.87           C  
ATOM   1743  CG  PHE A 120      -4.626  11.629 -13.575  1.00  9.60           C  
ATOM   1744  CD1 PHE A 120      -3.748  10.561 -13.812  1.00 10.69           C  
ATOM   1745  CD2 PHE A 120      -4.786  12.629 -14.550  1.00 10.28           C  
ATOM   1746  CE1 PHE A 120      -3.031  10.518 -15.007  1.00 12.36           C  
ATOM   1747  CE2 PHE A 120      -4.062  12.572 -15.746  1.00 11.77           C  
ATOM   1748  CZ  PHE A 120      -3.182  11.516 -15.971  1.00 11.89           C  
ATOM   1749  HB2 PHE A 120      -5.526  10.859 -11.873  1.00  0.00           H  
ATOM   1750  HB3 PHE A 120      -6.176  12.271 -12.358  1.00  0.00           H  
ATOM   1751  H   PHE A 120      -3.423  14.040 -12.171  1.00  0.00           H  
ATOM   1752  HD1 PHE A 120      -3.637   9.838 -13.130  1.00  0.00           H  
ATOM   1753  HD2 PHE A 120      -5.420  13.385 -14.387  1.00  0.00           H  
ATOM   1754  HE1 PHE A 120      -2.400   9.761 -15.176  1.00  0.00           H  
ATOM   1755  HE2 PHE A 120      -4.175  13.287 -16.437  1.00  0.00           H  
ATOM   1756  HZ  PHE A 120      -2.659  11.472 -16.822  1.00  0.00           H  
ATOM   1757  HA  PHE A 120      -5.032  12.515 -10.295  1.00  0.00           H  
ATOM   1758  N   PHE A 121      -3.131  10.681 -10.327  1.00  5.51           N  
ATOM   1759  CA  PHE A 121      -1.891   9.930 -10.232  1.00  7.07           C  
ATOM   1760  C   PHE A 121      -2.254   8.464 -10.388  1.00  5.70           C  
ATOM   1761  O   PHE A 121      -3.413   8.060 -10.212  1.00  4.83           O  
ATOM   1762  CB  PHE A 121      -1.161  10.165  -8.876  1.00  6.00           C  
ATOM   1763  CG  PHE A 121      -1.918   9.903  -7.569  1.00  9.17           C  
ATOM   1764  CD1 PHE A 121      -2.864  10.836  -7.090  1.00  9.64           C  
ATOM   1765  CD2 PHE A 121      -1.650   8.743  -6.825  1.00  7.94           C  
ATOM   1766  CE1 PHE A 121      -3.534  10.620  -5.883  1.00  8.14           C  
ATOM   1767  CE2 PHE A 121      -2.328   8.541  -5.609  1.00 10.51           C  
ATOM   1768  CZ  PHE A 121      -3.260   9.474  -5.147  1.00  8.99           C  
ATOM   1769  HB2 PHE A 121      -0.352   9.577  -8.872  1.00  0.00           H  
ATOM   1770  HB3 PHE A 121      -0.868  11.120  -8.860  1.00  0.00           H  
ATOM   1771  H   PHE A 121      -3.971  10.313  -9.928  1.00  0.00           H  
ATOM   1772  HD1 PHE A 121      -3.055  11.661  -7.621  1.00  0.00           H  
ATOM   1773  HD2 PHE A 121      -0.986   8.071  -7.153  1.00  0.00           H  
ATOM   1774  HE1 PHE A 121      -4.204  11.284  -5.552  1.00  0.00           H  
ATOM   1775  HE2 PHE A 121      -2.142   7.719  -5.070  1.00  0.00           H  
ATOM   1776  HZ  PHE A 121      -3.734   9.316  -4.280  1.00  0.00           H  
ATOM   1777  HA  PHE A 121      -1.257  10.232 -10.945  1.00  0.00           H  
ATOM   1778  N   ILE A 122      -1.258   7.701 -10.777  1.00  6.85           N  
ATOM   1779  CA  ILE A 122      -1.408   6.254 -10.945  1.00  6.54           C  
ATOM   1780  C   ILE A 122      -0.384   5.707  -9.953  1.00  7.88           C  
ATOM   1781  O   ILE A 122       0.811   6.059 -10.018  1.00  7.85           O  
ATOM   1782  CB  ILE A 122      -1.034   5.804 -12.381  1.00  6.62           C  
ATOM   1783  CG1 ILE A 122      -1.922   6.527 -13.428  1.00  7.21           C  
ATOM   1784  CG2 ILE A 122      -1.181   4.272 -12.463  1.00  6.26           C  
ATOM   1785  CD1 ILE A 122      -1.311   6.475 -14.852  1.00  6.76           C  
ATOM   1786 HG21 ILE A 122      -0.572   3.840 -11.799  1.00  0.00           H  
ATOM   1787 HD11 ILE A 122      -0.414   6.916 -14.849  1.00  0.00           H  
ATOM   1788 HG12 ILE A 122      -2.822   6.089 -13.445  1.00  0.00           H  
ATOM   1789 HG13 ILE A 122      -2.029   7.483 -13.157  1.00  0.00           H  
ATOM   1790 HG22 ILE A 122      -2.124   4.012 -12.257  1.00  0.00           H  
ATOM   1791 HG23 ILE A 122      -0.942   3.972 -13.386  1.00  0.00           H  
ATOM   1792 HD12 ILE A 122      -1.206   5.523 -15.140  1.00  0.00           H  
ATOM   1793 HD13 ILE A 122      -1.920   6.953 -15.485  1.00  0.00           H  
ATOM   1794  H   ILE A 122      -0.371   8.121 -10.965  1.00  0.00           H  
ATOM   1795  HA  ILE A 122      -2.345   5.939 -10.795  1.00  0.00           H  
ATOM   1796  HB  ILE A 122      -0.088   6.052 -12.588  1.00  0.00           H  
ATOM   1797  N   THR A 123      -0.833   4.860  -9.024  1.00  7.79           N  
ATOM   1798  CA  THR A 123       0.065   4.327  -8.018  1.00  7.55           C  
ATOM   1799  C   THR A 123       0.929   3.241  -8.644  1.00  8.65           C  
ATOM   1800  O   THR A 123       0.523   2.560  -9.603  1.00  7.37           O  
ATOM   1801  CB  THR A 123      -0.766   3.767  -6.843  1.00  7.96           C  
ATOM   1802  OG1 THR A 123      -1.649   2.771  -7.398  1.00  9.14           O  
ATOM   1803  CG2 THR A 123      -1.579   4.874  -6.119  1.00  6.29           C  
ATOM   1804 HG21 THR A 123      -0.956   5.567  -5.756  1.00  0.00           H  
ATOM   1805  HG1 THR A 123      -1.458   1.890  -6.965  1.00  0.00           H  
ATOM   1806 HG22 THR A 123      -2.209   5.307  -6.764  1.00  0.00           H  
ATOM   1807 HG23 THR A 123      -2.097   4.460  -5.370  1.00  0.00           H  
ATOM   1808  H   THR A 123      -1.796   4.590  -9.022  1.00  0.00           H  
ATOM   1809  HA  THR A 123       0.664   5.047  -7.668  1.00  0.00           H  
ATOM   1810  HB  THR A 123      -0.157   3.375  -6.153  1.00  0.00           H  
ATOM   1811  N   THR A 124       2.155   3.103  -8.175  1.00  8.34           N  
ATOM   1812  CA  THR A 124       2.944   1.974  -8.610  1.00 10.14           C  
ATOM   1813  C   THR A 124       3.187   1.027  -7.439  1.00 12.12           C  
ATOM   1814  O   THR A 124       3.858   0.000  -7.584  1.00 13.66           O  
ATOM   1815  CB  THR A 124       4.258   2.500  -9.217  1.00  9.34           C  
ATOM   1816  OG1 THR A 124       4.999   3.250  -8.256  1.00  9.79           O  
ATOM   1817  CG2 THR A 124       3.928   3.331 -10.445  1.00  8.00           C  
ATOM   1818 HG21 THR A 124       3.445   2.766 -11.114  1.00  0.00           H  
ATOM   1819  HG1 THR A 124       5.975   3.162  -8.455  1.00  0.00           H  
ATOM   1820 HG22 THR A 124       3.343   4.100 -10.185  1.00  0.00           H  
ATOM   1821 HG23 THR A 124       4.778   3.676 -10.844  1.00  0.00           H  
ATOM   1822  H   THR A 124       2.531   3.768  -7.530  1.00  0.00           H  
ATOM   1823  HA  THR A 124       2.460   1.452  -9.312  1.00  0.00           H  
ATOM   1824  HB  THR A 124       4.838   1.731  -9.490  1.00  0.00           H  
ATOM   1825  N   VAL A 125       2.625   1.317  -6.253  1.00 15.01           N  
ATOM   1826  CA  VAL A 125       2.724   0.487  -5.057  1.00 14.42           C  
ATOM   1827  C   VAL A 125       1.403   0.716  -4.300  1.00 16.11           C  
ATOM   1828  O   VAL A 125       0.632   1.599  -4.682  1.00 14.46           O  
ATOM   1829  CB  VAL A 125       4.027   0.983  -4.355  1.00 15.70           C  
ATOM   1830  CG1 VAL A 125       3.811   2.066  -3.297  1.00 15.15           C  
ATOM   1831  CG2 VAL A 125       4.683  -0.269  -3.823  1.00 16.05           C  
ATOM   1832 HG11 VAL A 125       3.386   2.868  -3.717  1.00  0.00           H  
ATOM   1833 HG21 VAL A 125       4.066  -0.725  -3.181  1.00  0.00           H  
ATOM   1834 HG12 VAL A 125       3.210   1.720  -2.576  1.00  0.00           H  
ATOM   1835 HG13 VAL A 125       4.695   2.319  -2.905  1.00  0.00           H  
ATOM   1836 HG22 VAL A 125       4.884  -0.892  -4.579  1.00  0.00           H  
ATOM   1837 HG23 VAL A 125       5.532  -0.019  -3.357  1.00  0.00           H  
ATOM   1838  H   VAL A 125       2.099   2.165  -6.186  1.00  0.00           H  
ATOM   1839  HA  VAL A 125       2.811  -0.503  -5.173  1.00  0.00           H  
ATOM   1840  HB  VAL A 125       4.619   1.462  -5.003  1.00  0.00           H  
ATOM   1841  N   LYS A 126       1.059  -0.072  -3.280  1.00 14.98           N  
ATOM   1842  CA  LYS A 126      -0.106   0.195  -2.440  1.00 15.57           C  
ATOM   1843  C   LYS A 126       0.172   1.477  -1.658  1.00 13.78           C  
ATOM   1844  O   LYS A 126       1.277   1.622  -1.117  1.00 12.95           O  
ATOM   1845  CB  LYS A 126      -0.288  -0.972  -1.501  1.00 17.30           C  
ATOM   1846  CG  LYS A 126      -1.388  -0.796  -0.458  1.00 20.64           C  
ATOM   1847  CD  LYS A 126      -1.476  -2.105   0.308  1.00 22.68           C  
ATOM   1848  CE  LYS A 126      -2.495  -1.952   1.407  1.00 23.72           C  
ATOM   1849  NZ  LYS A 126      -2.709  -3.217   2.099  1.00 25.33           N1+
ATOM   1850  HZ1 LYS A 126      -1.870  -3.760   2.077  1.00  0.00           H  
ATOM   1851  HB2 LYS A 126      -0.502  -1.781  -2.047  1.00  0.00           H  
ATOM   1852  HB3 LYS A 126       0.575  -1.123  -1.019  1.00  0.00           H  
ATOM   1853  HG2 LYS A 126      -1.161  -0.045   0.161  1.00  0.00           H  
ATOM   1854  HG3 LYS A 126      -2.261  -0.597  -0.905  1.00  0.00           H  
ATOM   1855  HD2 LYS A 126      -1.752  -2.842  -0.310  1.00  0.00           H  
ATOM   1856  HD3 LYS A 126      -0.584  -2.328   0.702  1.00  0.00           H  
ATOM   1857  HE2 LYS A 126      -2.172  -1.268   2.061  1.00  0.00           H  
ATOM   1858  HE3 LYS A 126      -3.360  -1.642   1.012  1.00  0.00           H  
ATOM   1859  HZ2 LYS A 126      -2.958  -3.043   3.052  1.00  0.00           H  
ATOM   1860  HZ3 LYS A 126      -3.448  -3.716   1.644  1.00  0.00           H  
ATOM   1861  H   LYS A 126       1.620  -0.876  -3.082  1.00  0.00           H  
ATOM   1862  HA  LYS A 126      -0.937   0.308  -2.984  1.00  0.00           H  
ATOM   1863  N   THR A 127      -0.722   2.462  -1.606  1.00 11.92           N  
ATOM   1864  CA  THR A 127      -0.407   3.661  -0.850  1.00 11.57           C  
ATOM   1865  C   THR A 127      -1.519   3.890   0.159  1.00 12.68           C  
ATOM   1866  O   THR A 127      -2.344   4.822   0.046  1.00 11.12           O  
ATOM   1867  CB  THR A 127      -0.247   4.868  -1.829  1.00 12.18           C  
ATOM   1868  OG1 THR A 127      -1.474   4.985  -2.555  1.00 11.64           O  
ATOM   1869  CG2 THR A 127       0.930   4.713  -2.769  1.00 11.48           C  
ATOM   1870 HG21 THR A 127       1.776   4.636  -2.240  1.00  0.00           H  
ATOM   1871  HG1 THR A 127      -2.221   5.146  -1.909  1.00  0.00           H  
ATOM   1872 HG22 THR A 127       0.815   3.887  -3.321  1.00  0.00           H  
ATOM   1873 HG23 THR A 127       0.977   5.514  -3.366  1.00  0.00           H  
ATOM   1874  H   THR A 127      -1.598   2.378  -2.082  1.00  0.00           H  
ATOM   1875  HA  THR A 127       0.457   3.562  -0.356  1.00  0.00           H  
ATOM   1876  HB  THR A 127      -0.055   5.698  -1.305  1.00  0.00           H  
ATOM   1877  N   ALA A 128      -1.553   3.031   1.184  1.00 13.85           N  
ATOM   1878  CA  ALA A 128      -2.598   3.096   2.197  1.00 14.01           C  
ATOM   1879  C   ALA A 128      -2.630   4.440   2.934  1.00 12.24           C  
ATOM   1880  O   ALA A 128      -3.705   4.883   3.316  1.00 12.67           O  
ATOM   1881  CB  ALA A 128      -2.401   1.988   3.209  1.00 13.33           C  
ATOM   1882  HB1 ALA A 128      -2.441   1.101   2.750  1.00  0.00           H  
ATOM   1883  HB2 ALA A 128      -1.509   2.087   3.649  1.00  0.00           H  
ATOM   1884  HB3 ALA A 128      -3.124   2.044   3.898  1.00  0.00           H  
ATOM   1885  H   ALA A 128      -0.845   2.329   1.256  1.00  0.00           H  
ATOM   1886  HA  ALA A 128      -3.470   2.990   1.719  1.00  0.00           H  
ATOM   1887  N   TRP A 129      -1.544   5.197   3.073  1.00 10.44           N  
ATOM   1888  CA  TRP A 129      -1.609   6.470   3.758  1.00 10.88           C  
ATOM   1889  C   TRP A 129      -2.438   7.516   3.014  1.00 13.02           C  
ATOM   1890  O   TRP A 129      -2.828   8.539   3.593  1.00 14.40           O  
ATOM   1891  CB  TRP A 129      -0.179   6.967   4.020  1.00 10.50           C  
ATOM   1892  CG  TRP A 129       0.721   7.142   2.792  1.00 14.35           C  
ATOM   1893  CD1 TRP A 129       0.846   8.374   2.213  1.00 13.06           C  
ATOM   1894  CD2 TRP A 129       1.453   6.168   2.139  1.00 13.52           C  
ATOM   1895  NE1 TRP A 129       1.640   8.190   1.192  1.00 16.13           N  
ATOM   1896  CE2 TRP A 129       2.025   6.906   1.103  1.00 14.88           C  
ATOM   1897  CE3 TRP A 129       1.725   4.802   2.249  1.00 12.97           C  
ATOM   1898  CZ2 TRP A 129       2.866   6.304   0.170  1.00 13.07           C  
ATOM   1899  CZ3 TRP A 129       2.568   4.193   1.320  1.00 14.22           C  
ATOM   1900  CH2 TRP A 129       3.135   4.940   0.285  1.00 12.53           C  
ATOM   1901  HB2 TRP A 129      -0.243   7.853   4.480  1.00  0.00           H  
ATOM   1902  HB3 TRP A 129       0.265   6.314   4.632  1.00  0.00           H  
ATOM   1903  H   TRP A 129      -0.672   4.881   2.699  1.00  0.00           H  
ATOM   1904  HD1 TRP A 129       0.423   9.231   2.507  1.00  0.00           H  
ATOM   1905  HE1 TRP A 129       1.923   8.910   0.558  1.00  0.00           H  
ATOM   1906  HE3 TRP A 129       1.318   4.265   2.988  1.00  0.00           H  
ATOM   1907  HZ2 TRP A 129       3.269   6.842  -0.570  1.00  0.00           H  
ATOM   1908  HZ3 TRP A 129       2.767   3.216   1.395  1.00  0.00           H  
ATOM   1909  HH2 TRP A 129       3.738   4.495  -0.378  1.00  0.00           H  
ATOM   1910  HA  TRP A 129      -2.085   6.328   4.626  1.00  0.00           H  
ATOM   1911  N   LEU A 130      -2.788   7.308   1.744  1.00 11.28           N  
ATOM   1912  CA  LEU A 130      -3.611   8.271   1.038  1.00  9.62           C  
ATOM   1913  C   LEU A 130      -5.080   7.916   1.069  1.00 11.41           C  
ATOM   1914  O   LEU A 130      -5.917   8.690   0.577  1.00 12.45           O  
ATOM   1915  CB  LEU A 130      -3.119   8.384  -0.417  1.00  9.59           C  
ATOM   1916  CG  LEU A 130      -1.650   8.748  -0.605  1.00 10.85           C  
ATOM   1917  CD1 LEU A 130      -1.308   8.710  -2.066  1.00  9.85           C  
ATOM   1918  CD2 LEU A 130      -1.380  10.116   0.020  1.00 10.37           C  
ATOM   1919 HD11 LEU A 130      -1.473   7.791  -2.426  1.00  0.00           H  
ATOM   1920 HD21 LEU A 130      -1.954  10.807  -0.420  1.00  0.00           H  
ATOM   1921  HB2 LEU A 130      -3.276   7.503  -0.862  1.00  0.00           H  
ATOM   1922  HB3 LEU A 130      -3.669   9.082  -0.874  1.00  0.00           H  
ATOM   1923 HD12 LEU A 130      -1.879   9.362  -2.564  1.00  0.00           H  
ATOM   1924 HD13 LEU A 130      -0.344   8.950  -2.181  1.00  0.00           H  
ATOM   1925 HD22 LEU A 130      -1.593  10.091   0.996  1.00  0.00           H  
ATOM   1926 HD23 LEU A 130      -0.415  10.348  -0.108  1.00  0.00           H  
ATOM   1927  H   LEU A 130      -2.479   6.481   1.275  1.00  0.00           H  
ATOM   1928  HA  LEU A 130      -3.522   9.151   1.503  1.00  0.00           H  
ATOM   1929  HG  LEU A 130      -1.062   8.085  -0.141  1.00  0.00           H  
ATOM   1930  N   ASP A 131      -5.446   6.749   1.609  1.00 11.77           N  
ATOM   1931  CA  ASP A 131      -6.842   6.367   1.696  1.00 12.84           C  
ATOM   1932  C   ASP A 131      -7.653   7.341   2.523  1.00 12.89           C  
ATOM   1933  O   ASP A 131      -7.201   7.805   3.580  1.00 11.98           O  
ATOM   1934  CB  ASP A 131      -6.972   4.993   2.321  1.00 14.41           C  
ATOM   1935  CG  ASP A 131      -6.474   3.846   1.452  1.00 15.89           C  
ATOM   1936  OD1 ASP A 131      -6.237   4.037   0.269  1.00 14.97           O  
ATOM   1937  OD2 ASP A 131      -6.308   2.745   1.965  1.00 17.21           O1-
ATOM   1938  HB2 ASP A 131      -6.453   4.988   3.176  1.00  0.00           H  
ATOM   1939  HB3 ASP A 131      -7.937   4.833   2.527  1.00  0.00           H  
ATOM   1940  H   ASP A 131      -4.745   6.129   1.961  1.00  0.00           H  
ATOM   1941  HA  ASP A 131      -7.195   6.367   0.760  1.00  0.00           H  
ATOM   1942  N   GLY A 132      -8.822   7.695   1.984  1.00 11.93           N  
ATOM   1943  CA  GLY A 132      -9.699   8.631   2.670  1.00 13.58           C  
ATOM   1944  C   GLY A 132      -9.352  10.098   2.426  1.00 13.55           C  
ATOM   1945  O   GLY A 132     -10.093  10.977   2.857  1.00 13.68           O  
ATOM   1946  HA2 GLY A 132     -10.636   8.471   2.361  1.00  0.00           H  
ATOM   1947  HA3 GLY A 132      -9.646   8.453   3.652  1.00  0.00           H  
ATOM   1948  H   GLY A 132      -9.098   7.314   1.101  1.00  0.00           H  
ATOM   1949  N   LYS A 133      -8.233  10.409   1.787  1.00 13.44           N  
ATOM   1950  CA  LYS A 133      -7.878  11.777   1.462  1.00 13.62           C  
ATOM   1951  C   LYS A 133      -7.897  12.057  -0.040  1.00 13.43           C  
ATOM   1952  O   LYS A 133      -7.922  13.227  -0.444  1.00 13.69           O  
ATOM   1953  CB  LYS A 133      -6.511  12.069   1.985  1.00 14.97           C  
ATOM   1954  CG  LYS A 133      -6.521  11.890   3.470  1.00 21.80           C  
ATOM   1955  CD  LYS A 133      -5.167  12.153   4.054  1.00 30.67           C  
ATOM   1956  CE  LYS A 133      -5.035  11.262   5.287  1.00 37.18           C  
ATOM   1957  NZ  LYS A 133      -5.120   9.849   4.922  1.00 41.24           N1+
ATOM   1958  HZ1 LYS A 133      -5.697   9.744   4.113  1.00  0.00           H  
ATOM   1959  HB2 LYS A 133      -5.849  11.443   1.572  1.00  0.00           H  
ATOM   1960  HB3 LYS A 133      -6.253  13.009   1.758  1.00  0.00           H  
ATOM   1961  HG2 LYS A 133      -7.182  12.525   3.872  1.00  0.00           H  
ATOM   1962  HG3 LYS A 133      -6.796  10.954   3.687  1.00  0.00           H  
ATOM   1963  HD2 LYS A 133      -4.455  11.931   3.388  1.00  0.00           H  
ATOM   1964  HD3 LYS A 133      -5.082  13.115   4.312  1.00  0.00           H  
ATOM   1965  HE2 LYS A 133      -4.154  11.437   5.726  1.00  0.00           H  
ATOM   1966  HE3 LYS A 133      -5.769  11.479   5.932  1.00  0.00           H  
ATOM   1967  HZ2 LYS A 133      -4.206   9.497   4.718  1.00  0.00           H  
ATOM   1968  HZ3 LYS A 133      -5.514   9.338   5.687  1.00  0.00           H  
ATOM   1969  H   LYS A 133      -7.611   9.674   1.520  1.00  0.00           H  
ATOM   1970  HA  LYS A 133      -8.565  12.366   1.887  1.00  0.00           H  
ATOM   1971  N   HIS A 134      -7.842  11.020  -0.901  1.00  9.87           N  
ATOM   1972  CA  HIS A 134      -7.817  11.213  -2.342  1.00  9.43           C  
ATOM   1973  C   HIS A 134      -8.874  10.319  -2.942  1.00  9.85           C  
ATOM   1974  O   HIS A 134      -8.938   9.146  -2.544  1.00 10.88           O  
ATOM   1975  CB  HIS A 134      -6.448  10.830  -2.895  1.00  7.83           C  
ATOM   1976  CG  HIS A 134      -5.363  11.833  -2.511  1.00  7.25           C  
ATOM   1977  ND1 HIS A 134      -5.031  12.914  -3.212  1.00  9.03           N  
ATOM   1978  CD2 HIS A 134      -4.598  11.814  -1.361  1.00  6.97           C  
ATOM   1979  CE1 HIS A 134      -4.096  13.558  -2.533  1.00  8.56           C  
ATOM   1980  NE2 HIS A 134      -3.849  12.890  -1.420  1.00  8.72           N  
ATOM   1981  HB2 HIS A 134      -6.198   9.930  -2.540  1.00  0.00           H  
ATOM   1982  HB3 HIS A 134      -6.505  10.782  -3.893  1.00  0.00           H  
ATOM   1983  H   HIS A 134      -7.818  10.090  -0.537  1.00  0.00           H  
ATOM   1984  HD2 HIS A 134      -4.612  11.125  -0.637  1.00  0.00           H  
ATOM   1985  HE1 HIS A 134      -3.651  14.408  -2.814  1.00  0.00           H  
ATOM   1986  HA  HIS A 134      -7.993  12.171  -2.570  1.00  0.00           H  
ATOM   1987  HD1 HIS A 134      -5.507  13.122  -4.066  1.00  0.00           H  
ATOM   1988  N   VAL A 135      -9.687  10.814  -3.884  1.00  8.80           N  
ATOM   1989  CA  VAL A 135     -10.739  10.016  -4.487  1.00  7.43           C  
ATOM   1990  C   VAL A 135     -10.198   9.076  -5.570  1.00  7.62           C  
ATOM   1991  O   VAL A 135      -9.692   9.529  -6.595  1.00  6.73           O  
ATOM   1992  CB  VAL A 135     -11.810  10.969  -5.063  1.00  7.92           C  
ATOM   1993  CG1 VAL A 135     -12.967  10.192  -5.656  1.00  6.85           C  
ATOM   1994  CG2 VAL A 135     -12.440  11.779  -3.914  1.00  9.11           C  
ATOM   1995 HG11 VAL A 135     -12.634   9.602  -6.391  1.00  0.00           H  
ATOM   1996 HG21 VAL A 135     -12.863  11.157  -3.256  1.00  0.00           H  
ATOM   1997 HG12 VAL A 135     -13.391   9.625  -4.949  1.00  0.00           H  
ATOM   1998 HG13 VAL A 135     -13.640  10.837  -6.018  1.00  0.00           H  
ATOM   1999 HG22 VAL A 135     -11.733  12.312  -3.450  1.00  0.00           H  
ATOM   2000 HG23 VAL A 135     -13.133  12.395  -4.292  1.00  0.00           H  
ATOM   2001  H   VAL A 135      -9.567  11.762  -4.180  1.00  0.00           H  
ATOM   2002  HA  VAL A 135     -11.145   9.431  -3.785  1.00  0.00           H  
ATOM   2003  HB  VAL A 135     -11.358  11.539  -5.749  1.00  0.00           H  
ATOM   2004  N   VAL A 136     -10.304   7.772  -5.346  1.00  6.34           N  
ATOM   2005  CA  VAL A 136      -9.867   6.729  -6.260  1.00  6.75           C  
ATOM   2006  C   VAL A 136     -11.007   6.500  -7.238  1.00  7.08           C  
ATOM   2007  O   VAL A 136     -12.148   6.331  -6.798  1.00  8.03           O  
ATOM   2008  CB  VAL A 136      -9.571   5.445  -5.440  1.00  7.84           C  
ATOM   2009  CG1 VAL A 136      -9.158   4.282  -6.349  1.00  5.83           C  
ATOM   2010  CG2 VAL A 136      -8.469   5.757  -4.434  1.00  3.97           C  
ATOM   2011 HG11 VAL A 136      -9.894   4.082  -6.996  1.00  0.00           H  
ATOM   2012 HG21 VAL A 136      -7.645   6.050  -4.919  1.00  0.00           H  
ATOM   2013 HG12 VAL A 136      -8.334   4.528  -6.859  1.00  0.00           H  
ATOM   2014 HG13 VAL A 136      -8.977   3.477  -5.785  1.00  0.00           H  
ATOM   2015 HG22 VAL A 136      -8.766   6.490  -3.824  1.00  0.00           H  
ATOM   2016 HG23 VAL A 136      -8.272   4.933  -3.902  1.00  0.00           H  
ATOM   2017  H   VAL A 136     -10.716   7.484  -4.481  1.00  0.00           H  
ATOM   2018  HA  VAL A 136      -9.036   6.982  -6.757  1.00  0.00           H  
ATOM   2019  HB  VAL A 136     -10.402   5.162  -4.962  1.00  0.00           H  
ATOM   2020  N   PHE A 137     -10.776   6.428  -8.545  1.00  7.40           N  
ATOM   2021  CA  PHE A 137     -11.876   6.272  -9.474  1.00  7.02           C  
ATOM   2022  C   PHE A 137     -11.592   5.322 -10.618  1.00  7.75           C  
ATOM   2023  O   PHE A 137     -12.448   5.204 -11.501  1.00  7.21           O  
ATOM   2024  CB  PHE A 137     -12.266   7.641 -10.059  1.00  8.29           C  
ATOM   2025  CG  PHE A 137     -11.134   8.361 -10.784  1.00  5.97           C  
ATOM   2026  CD1 PHE A 137     -10.148   9.036 -10.058  1.00  6.12           C  
ATOM   2027  CD2 PHE A 137     -11.073   8.314 -12.173  1.00  6.96           C  
ATOM   2028  CE1 PHE A 137      -9.099   9.660 -10.732  1.00  6.38           C  
ATOM   2029  CE2 PHE A 137     -10.011   8.949 -12.821  1.00  6.36           C  
ATOM   2030  CZ  PHE A 137      -9.020   9.622 -12.115  1.00  5.81           C  
ATOM   2031  HB2 PHE A 137     -13.017   7.505 -10.704  1.00  0.00           H  
ATOM   2032  HB3 PHE A 137     -12.581   8.225  -9.310  1.00  0.00           H  
ATOM   2033  H   PHE A 137      -9.838   6.483  -8.889  1.00  0.00           H  
ATOM   2034  HD1 PHE A 137     -10.195   9.072  -9.060  1.00  0.00           H  
ATOM   2035  HD2 PHE A 137     -11.776   7.835 -12.698  1.00  0.00           H  
ATOM   2036  HE1 PHE A 137      -8.394  10.142 -10.211  1.00  0.00           H  
ATOM   2037  HE2 PHE A 137      -9.962   8.918 -13.819  1.00  0.00           H  
ATOM   2038  HZ  PHE A 137      -8.266  10.069 -12.596  1.00  0.00           H  
ATOM   2039  HA  PHE A 137     -12.622   5.873  -8.941  1.00  0.00           H  
ATOM   2040  N   GLY A 138     -10.441   4.636 -10.707  1.00  7.35           N  
ATOM   2041  CA  GLY A 138     -10.220   3.740 -11.842  1.00  6.09           C  
ATOM   2042  C   GLY A 138      -9.002   2.873 -11.594  1.00  6.46           C  
ATOM   2043  O   GLY A 138      -8.373   3.018 -10.531  1.00  8.07           O  
ATOM   2044  HA2 GLY A 138     -11.023   3.157 -11.966  1.00  0.00           H  
ATOM   2045  HA3 GLY A 138     -10.079   4.281 -12.671  1.00  0.00           H  
ATOM   2046  H   GLY A 138      -9.739   4.738 -10.002  1.00  0.00           H  
ATOM   2047  N   LYS A 139      -8.645   1.980 -12.511  1.00  6.48           N  
ATOM   2048  CA  LYS A 139      -7.416   1.200 -12.358  1.00  6.83           C  
ATOM   2049  C   LYS A 139      -6.902   0.895 -13.759  1.00  5.12           C  
ATOM   2050  O   LYS A 139      -7.668   0.945 -14.732  1.00  5.80           O  
ATOM   2051  CB  LYS A 139      -7.672  -0.122 -11.594  1.00  9.55           C  
ATOM   2052  CG  LYS A 139      -8.261  -1.327 -12.299  1.00 11.75           C  
ATOM   2053  CD  LYS A 139      -8.304  -2.512 -11.339  1.00 13.01           C  
ATOM   2054  CE  LYS A 139      -6.938  -3.011 -10.852  1.00 16.63           C  
ATOM   2055  NZ  LYS A 139      -6.430  -4.138 -11.622  1.00 17.14           N1+
ATOM   2056  HZ1 LYS A 139      -7.082  -4.376 -12.342  1.00  0.00           H  
ATOM   2057  HB2 LYS A 139      -6.791  -0.410 -11.219  1.00  0.00           H  
ATOM   2058  HB3 LYS A 139      -8.290   0.098 -10.839  1.00  0.00           H  
ATOM   2059  HG2 LYS A 139      -9.187  -1.113 -12.610  1.00  0.00           H  
ATOM   2060  HG3 LYS A 139      -7.699  -1.559 -13.092  1.00  0.00           H  
ATOM   2061  HD2 LYS A 139      -8.840  -2.243 -10.540  1.00  0.00           H  
ATOM   2062  HD3 LYS A 139      -8.764  -3.270 -11.801  1.00  0.00           H  
ATOM   2063  HE2 LYS A 139      -6.283  -2.258 -10.914  1.00  0.00           H  
ATOM   2064  HE3 LYS A 139      -7.023  -3.291  -9.895  1.00  0.00           H  
ATOM   2065  HZ2 LYS A 139      -5.556  -3.893 -12.043  1.00  0.00           H  
ATOM   2066  HZ3 LYS A 139      -6.302  -4.918 -11.011  1.00  0.00           H  
ATOM   2067  H   LYS A 139      -9.223   1.838 -13.315  1.00  0.00           H  
ATOM   2068  HA  LYS A 139      -6.748   1.723 -11.827  1.00  0.00           H  
ATOM   2069  N   VAL A 140      -5.620   0.604 -13.884  1.00  5.07           N  
ATOM   2070  CA  VAL A 140      -5.013   0.250 -15.166  1.00  5.85           C  
ATOM   2071  C   VAL A 140      -5.466  -1.186 -15.472  1.00  6.29           C  
ATOM   2072  O   VAL A 140      -5.326  -2.096 -14.651  1.00  6.37           O  
ATOM   2073  CB  VAL A 140      -3.454   0.313 -15.074  1.00  5.81           C  
ATOM   2074  CG1 VAL A 140      -2.802  -0.254 -16.337  1.00  2.07           C  
ATOM   2075  CG2 VAL A 140      -3.015   1.761 -14.899  1.00  6.09           C  
ATOM   2076 HG11 VAL A 140      -3.077  -1.208 -16.459  1.00  0.00           H  
ATOM   2077 HG21 VAL A 140      -3.327   2.304 -15.679  1.00  0.00           H  
ATOM   2078 HG12 VAL A 140      -3.096   0.273 -17.135  1.00  0.00           H  
ATOM   2079 HG13 VAL A 140      -1.808  -0.198 -16.244  1.00  0.00           H  
ATOM   2080 HG22 VAL A 140      -3.414   2.137 -14.062  1.00  0.00           H  
ATOM   2081 HG23 VAL A 140      -2.017   1.794 -14.841  1.00  0.00           H  
ATOM   2082  H   VAL A 140      -5.041   0.628 -13.069  1.00  0.00           H  
ATOM   2083  HA  VAL A 140      -5.294   0.885 -15.886  1.00  0.00           H  
ATOM   2084  HB  VAL A 140      -3.166  -0.236 -14.290  1.00  0.00           H  
ATOM   2085  N   LEU A 141      -6.078  -1.386 -16.632  1.00  5.63           N  
ATOM   2086  CA  LEU A 141      -6.434  -2.714 -17.067  1.00  5.90           C  
ATOM   2087  C   LEU A 141      -5.337  -3.265 -17.970  1.00  8.42           C  
ATOM   2088  O   LEU A 141      -5.042  -4.475 -17.918  1.00  7.67           O  
ATOM   2089  CB  LEU A 141      -7.745  -2.723 -17.846  1.00  6.22           C  
ATOM   2090  CG  LEU A 141      -9.033  -2.228 -17.130  1.00  8.44           C  
ATOM   2091  CD1 LEU A 141     -10.168  -2.226 -18.142  1.00  6.38           C  
ATOM   2092  CD2 LEU A 141      -9.353  -3.089 -15.900  1.00  9.44           C  
ATOM   2093 HD11 LEU A 141      -9.941  -1.617 -18.901  1.00  0.00           H  
ATOM   2094 HD21 LEU A 141      -9.489  -4.039 -16.179  1.00  0.00           H  
ATOM   2095  HB2 LEU A 141      -7.614  -2.148 -18.654  1.00  0.00           H  
ATOM   2096  HB3 LEU A 141      -7.911  -3.664 -18.140  1.00  0.00           H  
ATOM   2097 HD12 LEU A 141     -10.307  -3.150 -18.497  1.00  0.00           H  
ATOM   2098 HD13 LEU A 141     -11.004  -1.909 -17.693  1.00  0.00           H  
ATOM   2099 HD22 LEU A 141      -8.593  -3.046 -15.250  1.00  0.00           H  
ATOM   2100 HD23 LEU A 141     -10.185  -2.741 -15.467  1.00  0.00           H  
ATOM   2101  H   LEU A 141      -6.295  -0.603 -17.215  1.00  0.00           H  
ATOM   2102  HA  LEU A 141      -6.544  -3.278 -16.249  1.00  0.00           H  
ATOM   2103  HG  LEU A 141      -8.900  -1.299 -16.786  1.00  0.00           H  
ATOM   2104  N   GLU A 142      -4.713  -2.459 -18.839  1.00  8.03           N  
ATOM   2105  CA  GLU A 142      -3.713  -2.976 -19.762  1.00  9.71           C  
ATOM   2106  C   GLU A 142      -2.639  -1.931 -19.871  1.00  8.81           C  
ATOM   2107  O   GLU A 142      -2.972  -0.743 -19.909  1.00  7.63           O  
ATOM   2108  CB  GLU A 142      -4.286  -3.209 -21.155  1.00 11.31           C  
ATOM   2109  CG  GLU A 142      -5.449  -4.190 -21.236  1.00 16.26           C  
ATOM   2110  CD  GLU A 142      -5.922  -4.493 -22.648  1.00 18.60           C  
ATOM   2111  OE1 GLU A 142      -5.183  -5.153 -23.374  1.00 20.66           O  
ATOM   2112  OE2 GLU A 142      -7.016  -4.061 -23.017  1.00 19.75           O1-
ATOM   2113  HB2 GLU A 142      -4.599  -2.328 -21.512  1.00  0.00           H  
ATOM   2114  HB3 GLU A 142      -3.551  -3.553 -21.739  1.00  0.00           H  
ATOM   2115  HG2 GLU A 142      -5.166  -5.048 -20.808  1.00  0.00           H  
ATOM   2116  HG3 GLU A 142      -6.218  -3.809 -20.723  1.00  0.00           H  
ATOM   2117  H   GLU A 142      -4.938  -1.485 -18.854  1.00  0.00           H  
ATOM   2118  HA  GLU A 142      -3.373  -3.852 -19.419  1.00  0.00           H  
ATOM   2119  N   GLY A 143      -1.375  -2.326 -19.932  1.00  7.37           N  
ATOM   2120  CA  GLY A 143      -0.349  -1.319 -20.022  1.00  7.14           C  
ATOM   2121  C   GLY A 143       0.389  -1.114 -18.735  1.00  6.19           C  
ATOM   2122  O   GLY A 143       1.118  -0.130 -18.673  1.00  7.25           O  
ATOM   2123  HA2 GLY A 143       0.306  -1.592 -20.727  1.00  0.00           H  
ATOM   2124  HA3 GLY A 143      -0.774  -0.453 -20.289  1.00  0.00           H  
ATOM   2125  H   GLY A 143      -1.139  -3.298 -19.916  1.00  0.00           H  
ATOM   2126  N   MET A 144       0.344  -1.973 -17.707  1.00  6.46           N  
ATOM   2127  CA  MET A 144       1.127  -1.683 -16.506  1.00  9.07           C  
ATOM   2128  C   MET A 144       2.625  -1.609 -16.808  1.00 10.71           C  
ATOM   2129  O   MET A 144       3.367  -0.834 -16.198  1.00  9.67           O  
ATOM   2130  CB  MET A 144       0.949  -2.724 -15.424  1.00 10.80           C  
ATOM   2131  CG  MET A 144      -0.101  -2.379 -14.378  1.00 13.28           C  
ATOM   2132  SD  MET A 144       0.055  -0.762 -13.564  1.00 13.20           S  
ATOM   2133  CE  MET A 144       1.575  -0.897 -12.687  1.00 15.58           C  
ATOM   2134  HE1 MET A 144       1.521  -1.651 -12.033  1.00  0.00           H  
ATOM   2135  HB2 MET A 144       0.688  -3.587 -15.858  1.00  0.00           H  
ATOM   2136  HB3 MET A 144       1.826  -2.847 -14.958  1.00  0.00           H  
ATOM   2137  HG2 MET A 144      -0.997  -2.412 -14.823  1.00  0.00           H  
ATOM   2138  HG3 MET A 144      -0.067  -3.082 -13.667  1.00  0.00           H  
ATOM   2139  HE2 MET A 144       2.321  -1.076 -13.329  1.00  0.00           H  
ATOM   2140  HE3 MET A 144       1.747  -0.041 -12.200  1.00  0.00           H  
ATOM   2141  H   MET A 144      -0.216  -2.800 -17.760  1.00  0.00           H  
ATOM   2142  HA  MET A 144       0.784  -0.800 -16.187  1.00  0.00           H  
ATOM   2143  N   GLU A 145       3.113  -2.368 -17.787  1.00 10.28           N  
ATOM   2144  CA  GLU A 145       4.525  -2.282 -18.158  1.00 12.60           C  
ATOM   2145  C   GLU A 145       4.879  -0.935 -18.753  1.00 11.15           C  
ATOM   2146  O   GLU A 145       6.043  -0.554 -18.631  1.00  9.58           O  
ATOM   2147  CB  GLU A 145       4.922  -3.372 -19.168  1.00 14.10           C  
ATOM   2148  CG  GLU A 145       4.007  -3.570 -20.357  1.00 23.40           C  
ATOM   2149  CD  GLU A 145       2.848  -4.551 -20.131  1.00 27.81           C  
ATOM   2150  OE1 GLU A 145       1.821  -4.156 -19.587  1.00 22.67           O  
ATOM   2151  OE2 GLU A 145       2.978  -5.731 -20.501  1.00 37.52           O1-
ATOM   2152  HB2 GLU A 145       5.831  -3.145 -19.517  1.00  0.00           H  
ATOM   2153  HB3 GLU A 145       4.971  -4.240 -18.675  1.00  0.00           H  
ATOM   2154  HG2 GLU A 145       3.621  -2.682 -20.605  1.00  0.00           H  
ATOM   2155  HG3 GLU A 145       4.557  -3.909 -21.120  1.00  0.00           H  
ATOM   2156  H   GLU A 145       2.510  -3.001 -18.273  1.00  0.00           H  
ATOM   2157  HA  GLU A 145       5.032  -2.413 -17.306  1.00  0.00           H  
ATOM   2158  N   VAL A 146       3.962  -0.153 -19.372  1.00  9.36           N  
ATOM   2159  CA  VAL A 146       4.430   1.141 -19.853  1.00 10.68           C  
ATOM   2160  C   VAL A 146       4.326   2.114 -18.662  1.00  9.15           C  
ATOM   2161  O   VAL A 146       5.163   3.021 -18.543  1.00  8.26           O  
ATOM   2162  CB  VAL A 146       3.628   1.658 -21.191  1.00 13.44           C  
ATOM   2163  CG1 VAL A 146       2.499   0.736 -21.576  1.00 13.90           C  
ATOM   2164  CG2 VAL A 146       3.166   3.101 -21.027  1.00  9.36           C  
ATOM   2165 HG11 VAL A 146       2.859  -0.178 -21.765  1.00  0.00           H  
ATOM   2166 HG21 VAL A 146       2.554   3.171 -20.239  1.00  0.00           H  
ATOM   2167 HG12 VAL A 146       1.840   0.676 -20.826  1.00  0.00           H  
ATOM   2168 HG13 VAL A 146       2.047   1.097 -22.393  1.00  0.00           H  
ATOM   2169 HG22 VAL A 146       3.957   3.695 -20.878  1.00  0.00           H  
ATOM   2170 HG23 VAL A 146       2.684   3.385 -21.855  1.00  0.00           H  
ATOM   2171  H   VAL A 146       3.014  -0.447 -19.492  1.00  0.00           H  
ATOM   2172  HA  VAL A 146       5.377   1.078 -20.165  1.00  0.00           H  
ATOM   2173  HB  VAL A 146       4.275   1.635 -21.954  1.00  0.00           H  
ATOM   2174  N   VAL A 147       3.430   1.885 -17.684  1.00  8.16           N  
ATOM   2175  CA  VAL A 147       3.452   2.665 -16.435  1.00  7.93           C  
ATOM   2176  C   VAL A 147       4.803   2.437 -15.769  1.00  7.99           C  
ATOM   2177  O   VAL A 147       5.408   3.410 -15.309  1.00  9.72           O  
ATOM   2178  CB  VAL A 147       2.370   2.234 -15.409  1.00  5.93           C  
ATOM   2179  CG1 VAL A 147       2.498   3.033 -14.115  1.00  7.31           C  
ATOM   2180  CG2 VAL A 147       0.990   2.482 -16.008  1.00  7.67           C  
ATOM   2181 HG11 VAL A 147       3.400   2.881 -13.713  1.00  0.00           H  
ATOM   2182 HG21 VAL A 147       0.885   3.453 -16.221  1.00  0.00           H  
ATOM   2183 HG12 VAL A 147       2.387   4.008 -14.307  1.00  0.00           H  
ATOM   2184 HG13 VAL A 147       1.789   2.734 -13.476  1.00  0.00           H  
ATOM   2185 HG22 VAL A 147       0.887   1.952 -16.849  1.00  0.00           H  
ATOM   2186 HG23 VAL A 147       0.294   2.204 -15.347  1.00  0.00           H  
ATOM   2187  H   VAL A 147       2.738   1.175 -17.807  1.00  0.00           H  
ATOM   2188  HA  VAL A 147       3.278   3.618 -16.683  1.00  0.00           H  
ATOM   2189  HB  VAL A 147       2.494   1.264 -15.203  1.00  0.00           H  
ATOM   2190  N   ARG A 148       5.342   1.219 -15.677  1.00  7.80           N  
ATOM   2191  CA  ARG A 148       6.663   1.029 -15.067  1.00 10.18           C  
ATOM   2192  C   ARG A 148       7.819   1.678 -15.826  1.00 11.41           C  
ATOM   2193  O   ARG A 148       8.776   2.142 -15.190  1.00 10.96           O  
ATOM   2194  CB  ARG A 148       6.854  -0.474 -14.891  1.00 12.43           C  
ATOM   2195  CG  ARG A 148       6.104  -0.757 -13.600  1.00 14.63           C  
ATOM   2196  CD  ARG A 148       5.874  -2.186 -13.290  1.00 18.56           C  
ATOM   2197  NE  ARG A 148       5.356  -2.167 -11.933  1.00 22.24           N  
ATOM   2198  CZ  ARG A 148       4.441  -3.034 -11.471  1.00 27.44           C  
ATOM   2199  NH1 ARG A 148       3.900  -4.008 -12.247  1.00 28.52           N  
ATOM   2200  NH2 ARG A 148       4.091  -2.945 -10.184  1.00 25.22           N1+
ATOM   2201 HH11 ARG A 148       4.180  -4.099 -13.203  1.00  0.00           H  
ATOM   2202 HH21 ARG A 148       4.509  -2.248  -9.600  1.00  0.00           H  
ATOM   2203  HB2 ARG A 148       6.461  -0.981 -15.658  1.00  0.00           H  
ATOM   2204  HB3 ARG A 148       7.823  -0.709 -14.807  1.00  0.00           H  
ATOM   2205  HG2 ARG A 148       6.626  -0.358 -12.846  1.00  0.00           H  
ATOM   2206  HG3 ARG A 148       5.213  -0.306 -13.654  1.00  0.00           H  
ATOM   2207  HD2 ARG A 148       5.211  -2.587 -13.922  1.00  0.00           H  
ATOM   2208  HD3 ARG A 148       6.727  -2.706 -13.339  1.00  0.00           H  
ATOM   2209  H   ARG A 148       4.840   0.429 -16.027  1.00  0.00           H  
ATOM   2210  HE  ARG A 148       5.699  -1.468 -11.307  1.00  0.00           H  
ATOM   2211 HH12 ARG A 148       3.221  -4.633 -11.862  1.00  0.00           H  
ATOM   2212 HH22 ARG A 148       3.413  -3.574  -9.806  1.00  0.00           H  
ATOM   2213  HA  ARG A 148       6.682   1.504 -14.187  1.00  0.00           H  
ATOM   2214  N   LYS A 149       7.747   1.820 -17.153  1.00 10.42           N  
ATOM   2215  CA  LYS A 149       8.767   2.568 -17.871  1.00 12.13           C  
ATOM   2216  C   LYS A 149       8.700   4.032 -17.504  1.00 10.83           C  
ATOM   2217  O   LYS A 149       9.772   4.629 -17.371  1.00 10.36           O  
ATOM   2218  CB  LYS A 149       8.582   2.447 -19.366  1.00 14.39           C  
ATOM   2219  CG  LYS A 149       8.730   1.042 -19.936  1.00 17.58           C  
ATOM   2220  CD  LYS A 149       8.117   1.092 -21.328  1.00 19.79           C  
ATOM   2221  CE  LYS A 149       8.004  -0.254 -22.023  1.00 24.00           C  
ATOM   2222  NZ  LYS A 149       7.317  -0.069 -23.286  1.00 22.97           N1+
ATOM   2223  HZ1 LYS A 149       6.681   0.698 -23.214  1.00  0.00           H  
ATOM   2224  HB2 LYS A 149       7.666   2.779 -19.593  1.00  0.00           H  
ATOM   2225  HB3 LYS A 149       9.258   3.034 -19.812  1.00  0.00           H  
ATOM   2226  HG2 LYS A 149       9.696   0.785 -19.986  1.00  0.00           H  
ATOM   2227  HG3 LYS A 149       8.246   0.380 -19.364  1.00  0.00           H  
ATOM   2228  HD2 LYS A 149       7.201   1.484 -21.252  1.00  0.00           H  
ATOM   2229  HD3 LYS A 149       8.681   1.691 -21.897  1.00  0.00           H  
ATOM   2230  HE2 LYS A 149       8.917  -0.629 -22.185  1.00  0.00           H  
ATOM   2231  HE3 LYS A 149       7.489  -0.890 -21.448  1.00  0.00           H  
ATOM   2232  HZ2 LYS A 149       7.982   0.127 -24.006  1.00  0.00           H  
ATOM   2233  HZ3 LYS A 149       6.815  -0.905 -23.509  1.00  0.00           H  
ATOM   2234  H   LYS A 149       6.987   1.409 -17.657  1.00  0.00           H  
ATOM   2235  HA  LYS A 149       9.654   2.186 -17.613  1.00  0.00           H  
ATOM   2236  N   VAL A 150       7.517   4.666 -17.337  1.00  8.25           N  
ATOM   2237  CA  VAL A 150       7.537   6.065 -16.919  1.00  8.28           C  
ATOM   2238  C   VAL A 150       8.050   6.113 -15.475  1.00  8.94           C  
ATOM   2239  O   VAL A 150       8.858   6.983 -15.135  1.00  9.34           O  
ATOM   2240  CB  VAL A 150       6.133   6.811 -17.111  1.00  8.83           C  
ATOM   2241  CG1 VAL A 150       4.968   5.947 -16.827  1.00 10.31           C  
ATOM   2242  CG2 VAL A 150       6.082   8.034 -16.203  1.00  8.78           C  
ATOM   2243 HG11 VAL A 150       4.977   5.157 -17.441  1.00  0.00           H  
ATOM   2244 HG21 VAL A 150       6.181   7.750 -15.250  1.00  0.00           H  
ATOM   2245 HG12 VAL A 150       5.010   5.624 -15.882  1.00  0.00           H  
ATOM   2246 HG13 VAL A 150       4.130   6.475 -16.967  1.00  0.00           H  
ATOM   2247 HG22 VAL A 150       6.827   8.659 -16.436  1.00  0.00           H  
ATOM   2248 HG23 VAL A 150       5.203   8.495 -16.327  1.00  0.00           H  
ATOM   2249  H   VAL A 150       6.652   4.190 -17.496  1.00  0.00           H  
ATOM   2250  HA  VAL A 150       8.156   6.577 -17.515  1.00  0.00           H  
ATOM   2251  HB  VAL A 150       6.076   7.074 -18.074  1.00  0.00           H  
ATOM   2252  N   GLU A 151       7.652   5.182 -14.610  1.00  9.22           N  
ATOM   2253  CA  GLU A 151       8.089   5.161 -13.224  1.00 10.94           C  
ATOM   2254  C   GLU A 151       9.612   5.150 -13.095  1.00 12.60           C  
ATOM   2255  O   GLU A 151      10.163   5.752 -12.164  1.00 13.09           O  
ATOM   2256  CB  GLU A 151       7.529   3.945 -12.552  1.00 11.49           C  
ATOM   2257  CG  GLU A 151       7.844   3.922 -11.065  1.00 13.95           C  
ATOM   2258  CD  GLU A 151       7.619   2.586 -10.365  1.00 16.54           C  
ATOM   2259  OE1 GLU A 151       7.478   1.541 -11.001  1.00 14.28           O  
ATOM   2260  OE2 GLU A 151       7.541   2.608  -9.143  1.00 15.60           O1-
ATOM   2261  HB2 GLU A 151       6.537   3.935 -12.675  1.00  0.00           H  
ATOM   2262  HB3 GLU A 151       7.918   3.129 -12.979  1.00  0.00           H  
ATOM   2263  HG2 GLU A 151       8.805   4.175 -10.949  1.00  0.00           H  
ATOM   2264  HG3 GLU A 151       7.270   4.607 -10.616  1.00  0.00           H  
ATOM   2265  H   GLU A 151       7.026   4.468 -14.927  1.00  0.00           H  
ATOM   2266  HA  GLU A 151       7.756   5.996 -12.787  1.00  0.00           H  
ATOM   2267  N   SER A 152      10.298   4.471 -14.016  1.00 13.58           N  
ATOM   2268  CA  SER A 152      11.748   4.397 -14.027  1.00 14.16           C  
ATOM   2269  C   SER A 152      12.466   5.494 -14.808  1.00 14.18           C  
ATOM   2270  O   SER A 152      13.706   5.405 -14.888  1.00 13.91           O  
ATOM   2271  CB  SER A 152      12.176   3.023 -14.575  1.00 15.22           C  
ATOM   2272  OG  SER A 152      11.834   2.005 -13.647  1.00 19.53           O  
ATOM   2273  HG  SER A 152      10.912   1.674 -13.851  1.00  0.00           H  
ATOM   2274  HB2 SER A 152      11.712   2.852 -15.444  1.00  0.00           H  
ATOM   2275  HB3 SER A 152      13.164   3.017 -14.726  1.00  0.00           H  
ATOM   2276  H   SER A 152       9.789   3.992 -14.731  1.00  0.00           H  
ATOM   2277  HA  SER A 152      12.025   4.533 -13.075  1.00  0.00           H  
ATOM   2278  N   THR A 153      11.835   6.533 -15.388  1.00 11.84           N  
ATOM   2279  CA  THR A 153      12.612   7.543 -16.105  1.00 13.19           C  
ATOM   2280  C   THR A 153      13.421   8.364 -15.122  1.00 13.05           C  
ATOM   2281  O   THR A 153      12.945   8.614 -14.008  1.00 12.39           O  
ATOM   2282  CB  THR A 153      11.907   8.745 -16.802  1.00 14.39           C  
ATOM   2283  OG1 THR A 153      10.616   8.923 -16.237  1.00 15.78           O  
ATOM   2284  CG2 THR A 153      12.030   8.609 -18.255  1.00 10.76           C  
ATOM   2285 HG21 THR A 153      12.996   8.595 -18.511  1.00  0.00           H  
ATOM   2286  HG1 THR A 153      10.270   8.037 -15.929  1.00  0.00           H  
ATOM   2287 HG22 THR A 153      11.602   7.755 -18.552  1.00  0.00           H  
ATOM   2288 HG23 THR A 153      11.575   9.384 -18.694  1.00  0.00           H  
ATOM   2289  H   THR A 153      10.840   6.613 -15.328  1.00  0.00           H  
ATOM   2290  HA  THR A 153      13.047   6.940 -16.775  1.00  0.00           H  
ATOM   2291  HB  THR A 153      12.349   9.625 -16.627  1.00  0.00           H  
ATOM   2292  N   LYS A 154      14.591   8.830 -15.559  1.00 12.60           N  
ATOM   2293  CA  LYS A 154      15.378   9.705 -14.705  1.00 13.70           C  
ATOM   2294  C   LYS A 154      14.686  11.037 -14.418  1.00 11.60           C  
ATOM   2295  O   LYS A 154      14.099  11.643 -15.335  1.00 11.55           O  
ATOM   2296  CB  LYS A 154      16.698  10.018 -15.334  1.00 15.21           C  
ATOM   2297  CG  LYS A 154      17.542   8.781 -15.386  1.00 23.13           C  
ATOM   2298  CD  LYS A 154      18.892   9.344 -15.782  1.00 33.36           C  
ATOM   2299  CE  LYS A 154      19.922   8.233 -15.855  1.00 40.09           C  
ATOM   2300  NZ  LYS A 154      21.235   8.783 -16.173  1.00 46.44           N1+
ATOM   2301  HZ1 LYS A 154      21.199   9.255 -17.054  1.00  0.00           H  
ATOM   2302  HB2 LYS A 154      16.553  10.363 -16.261  1.00  0.00           H  
ATOM   2303  HB3 LYS A 154      17.167  10.718 -14.796  1.00  0.00           H  
ATOM   2304  HG2 LYS A 154      17.580   8.326 -14.496  1.00  0.00           H  
ATOM   2305  HG3 LYS A 154      17.201   8.133 -16.068  1.00  0.00           H  
ATOM   2306  HD2 LYS A 154      18.817   9.788 -16.675  1.00  0.00           H  
ATOM   2307  HD3 LYS A 154      19.181  10.021 -15.105  1.00  0.00           H  
ATOM   2308  HE2 LYS A 154      19.964   7.761 -14.974  1.00  0.00           H  
ATOM   2309  HE3 LYS A 154      19.657   7.578 -16.563  1.00  0.00           H  
ATOM   2310  HZ2 LYS A 154      21.508   9.436 -15.467  1.00  0.00           H  
ATOM   2311  HZ3 LYS A 154      21.899   8.037 -16.216  1.00  0.00           H  
ATOM   2312  H   LYS A 154      14.924   8.580 -16.469  1.00  0.00           H  
ATOM   2313  HA  LYS A 154      15.494   9.203 -13.848  1.00  0.00           H  
ATOM   2314  N   THR A 155      14.726  11.512 -13.170  1.00 10.34           N  
ATOM   2315  CA  THR A 155      14.129  12.782 -12.804  1.00 11.75           C  
ATOM   2316  C   THR A 155      15.177  13.704 -12.191  1.00 11.64           C  
ATOM   2317  O   THR A 155      16.227  13.220 -11.730  1.00 11.72           O  
ATOM   2318  CB  THR A 155      13.013  12.554 -11.783  1.00 13.00           C  
ATOM   2319  OG1 THR A 155      13.561  11.815 -10.689  1.00 14.95           O  
ATOM   2320  CG2 THR A 155      11.884  11.749 -12.359  1.00 11.63           C  
ATOM   2321 HG21 THR A 155      11.496  12.228 -13.146  1.00  0.00           H  
ATOM   2322  HG1 THR A 155      14.301  11.235 -11.028  1.00  0.00           H  
ATOM   2323 HG22 THR A 155      12.224  10.856 -12.657  1.00  0.00           H  
ATOM   2324 HG23 THR A 155      11.181  11.625 -11.659  1.00  0.00           H  
ATOM   2325  H   THR A 155      15.183  10.972 -12.463  1.00  0.00           H  
ATOM   2326  HA  THR A 155      13.756  13.207 -13.629  1.00  0.00           H  
ATOM   2327  HB  THR A 155      12.656  13.444 -11.501  1.00  0.00           H  
ATOM   2328  N   ASP A 156      14.924  15.007 -12.192  1.00 11.46           N  
ATOM   2329  CA  ASP A 156      15.828  15.920 -11.494  1.00 13.36           C  
ATOM   2330  C   ASP A 156      15.549  15.895  -9.978  1.00 14.20           C  
ATOM   2331  O   ASP A 156      14.666  15.158  -9.526  1.00 12.97           O  
ATOM   2332  CB  ASP A 156      15.629  17.325 -12.072  1.00 13.27           C  
ATOM   2333  CG  ASP A 156      14.228  17.923 -11.997  1.00 14.57           C  
ATOM   2334  OD1 ASP A 156      13.397  17.473 -11.211  1.00 13.28           O  
ATOM   2335  OD2 ASP A 156      13.966  18.875 -12.729  1.00 15.81           O1-
ATOM   2336  HB2 ASP A 156      16.247  17.941 -11.585  1.00  0.00           H  
ATOM   2337  HB3 ASP A 156      15.892  17.295 -13.037  1.00  0.00           H  
ATOM   2338  H   ASP A 156      14.120  15.362 -12.667  1.00  0.00           H  
ATOM   2339  HA  ASP A 156      16.779  15.637 -11.626  1.00  0.00           H  
ATOM   2340  N   SER A 157      16.088  16.808  -9.172  1.00 14.32           N  
ATOM   2341  CA  SER A 157      15.901  16.738  -7.734  1.00 13.84           C  
ATOM   2342  C   SER A 157      14.547  17.231  -7.289  1.00 14.42           C  
ATOM   2343  O   SER A 157      14.243  17.170  -6.104  1.00 16.85           O  
ATOM   2344  CB  SER A 157      17.012  17.545  -7.067  1.00 15.06           C  
ATOM   2345  OG  SER A 157      16.958  18.890  -7.541  1.00 18.15           O  
ATOM   2346  HG  SER A 157      16.359  19.422  -6.943  1.00  0.00           H  
ATOM   2347  HB2 SER A 157      16.889  17.531  -6.075  1.00  0.00           H  
ATOM   2348  HB3 SER A 157      17.900  17.145  -7.290  1.00  0.00           H  
ATOM   2349  H   SER A 157      16.628  17.552  -9.563  1.00  0.00           H  
ATOM   2350  HA  SER A 157      15.945  15.778  -7.459  1.00  0.00           H  
ATOM   2351  N   ARG A 158      13.698  17.757  -8.185  1.00 15.23           N  
ATOM   2352  CA  ARG A 158      12.325  18.166  -7.884  1.00 14.90           C  
ATOM   2353  C   ARG A 158      11.357  17.091  -8.400  1.00 14.03           C  
ATOM   2354  O   ARG A 158      10.152  17.332  -8.506  1.00 15.06           O  
ATOM   2355  CB  ARG A 158      11.984  19.481  -8.580  1.00 18.98           C  
ATOM   2356  CG  ARG A 158      11.926  20.805  -7.818  1.00 28.45           C  
ATOM   2357  CD  ARG A 158      13.201  21.264  -7.104  1.00 36.05           C  
ATOM   2358  NE  ARG A 158      13.234  22.657  -6.609  1.00 45.48           N  
ATOM   2359  CZ  ARG A 158      12.299  23.278  -5.847  1.00 48.60           C  
ATOM   2360  NH1 ARG A 158      11.158  22.700  -5.425  1.00 49.84           N  
ATOM   2361  NH2 ARG A 158      12.538  24.533  -5.453  1.00 51.11           N1+
ATOM   2362 HH11 ARG A 158      10.957  21.753  -5.673  1.00  0.00           H  
ATOM   2363 HH21 ARG A 158      13.386  24.988  -5.723  1.00  0.00           H  
ATOM   2364  HB2 ARG A 158      12.662  19.601  -9.305  1.00  0.00           H  
ATOM   2365  HB3 ARG A 158      11.083  19.356  -8.995  1.00  0.00           H  
ATOM   2366  HG2 ARG A 158      11.673  21.518  -8.472  1.00  0.00           H  
ATOM   2367  HG3 ARG A 158      11.207  20.726  -7.128  1.00  0.00           H  
ATOM   2368  HD2 ARG A 158      13.342  20.660  -6.320  1.00  0.00           H  
ATOM   2369  HD3 ARG A 158      13.963  21.152  -7.742  1.00  0.00           H  
ATOM   2370  H   ARG A 158      14.026  17.877  -9.122  1.00  0.00           H  
ATOM   2371  HE  ARG A 158      14.032  23.202  -6.865  1.00  0.00           H  
ATOM   2372 HH12 ARG A 158      10.513  23.218  -4.864  1.00  0.00           H  
ATOM   2373 HH22 ARG A 158      11.868  25.016  -4.891  1.00  0.00           H  
ATOM   2374  HA  ARG A 158      12.242  18.282  -6.894  1.00  0.00           H  
ATOM   2375  N   ASP A 159      11.871  15.911  -8.757  1.00 11.69           N  
ATOM   2376  CA  ASP A 159      11.089  14.770  -9.238  1.00 12.07           C  
ATOM   2377  C   ASP A 159      10.373  14.980 -10.565  1.00 12.31           C  
ATOM   2378  O   ASP A 159       9.425  14.281 -10.947  1.00 12.57           O  
ATOM   2379  CB  ASP A 159      10.051  14.336  -8.172  1.00  9.86           C  
ATOM   2380  CG  ASP A 159      10.724  13.984  -6.844  1.00 13.18           C  
ATOM   2381  OD1 ASP A 159      11.673  13.203  -6.800  1.00 12.60           O  
ATOM   2382  OD2 ASP A 159      10.295  14.510  -5.837  1.00 14.24           O1-
ATOM   2383  HB2 ASP A 159       9.405  15.084  -8.023  1.00  0.00           H  
ATOM   2384  HB3 ASP A 159       9.553  13.536  -8.507  1.00  0.00           H  
ATOM   2385  H   ASP A 159      12.861  15.799  -8.691  1.00  0.00           H  
ATOM   2386  HA  ASP A 159      11.769  14.055  -9.400  1.00  0.00           H  
ATOM   2387  N   LYS A 160      10.913  15.913 -11.333  1.00 12.11           N  
ATOM   2388  CA  LYS A 160      10.386  16.178 -12.653  1.00 13.12           C  
ATOM   2389  C   LYS A 160      11.188  15.336 -13.672  1.00 11.61           C  
ATOM   2390  O   LYS A 160      12.440  15.300 -13.606  1.00 11.33           O  
ATOM   2391  CB  LYS A 160      10.518  17.679 -12.909  1.00 15.34           C  
ATOM   2392  CG  LYS A 160      10.031  18.075 -14.296  1.00 20.24           C  
ATOM   2393  CD  LYS A 160      10.509  19.472 -14.631  1.00 24.88           C  
ATOM   2394  CE  LYS A 160       9.870  19.911 -15.932  1.00 29.95           C  
ATOM   2395  NZ  LYS A 160       8.422  19.843 -15.818  1.00 35.22           N1+
ATOM   2396  HZ1 LYS A 160       8.151  20.010 -14.870  1.00  0.00           H  
ATOM   2397  HB2 LYS A 160       9.982  18.172 -12.224  1.00  0.00           H  
ATOM   2398  HB3 LYS A 160      11.480  17.939 -12.819  1.00  0.00           H  
ATOM   2399  HG2 LYS A 160      10.387  17.429 -14.970  1.00  0.00           H  
ATOM   2400  HG3 LYS A 160       9.031  18.050 -14.318  1.00  0.00           H  
ATOM   2401  HD2 LYS A 160      10.250  20.102 -13.898  1.00  0.00           H  
ATOM   2402  HD3 LYS A 160      11.504  19.475 -14.727  1.00  0.00           H  
ATOM   2403  HE2 LYS A 160      10.145  20.849 -16.139  1.00  0.00           H  
ATOM   2404  HE3 LYS A 160      10.174  19.311 -16.673  1.00  0.00           H  
ATOM   2405  HZ2 LYS A 160       8.004  20.538 -16.403  1.00  0.00           H  
ATOM   2406  HZ3 LYS A 160       8.115  18.934 -16.101  1.00  0.00           H  
ATOM   2407  H   LYS A 160      11.694  16.439 -10.997  1.00  0.00           H  
ATOM   2408  HA  LYS A 160       9.422  15.927 -12.738  1.00  0.00           H  
ATOM   2409  N   PRO A 161      10.555  14.556 -14.567  1.00 10.05           N  
ATOM   2410  CA  PRO A 161      11.226  13.791 -15.607  1.00  9.80           C  
ATOM   2411  C   PRO A 161      12.197  14.656 -16.416  1.00 12.45           C  
ATOM   2412  O   PRO A 161      11.846  15.775 -16.827  1.00 11.04           O  
ATOM   2413  CB  PRO A 161      10.116  13.243 -16.475  1.00  9.55           C  
ATOM   2414  CG  PRO A 161       8.971  13.126 -15.508  1.00  8.46           C  
ATOM   2415  CD  PRO A 161       9.110  14.369 -14.645  1.00  8.46           C  
ATOM   2416  HB2 PRO A 161       9.898  13.870 -17.224  1.00  0.00           H  
ATOM   2417  HB3 PRO A 161      10.360  12.352 -16.858  1.00  0.00           H  
ATOM   2418  HG2 PRO A 161       8.094  13.117 -15.989  1.00  0.00           H  
ATOM   2419  HG3 PRO A 161       9.048  12.295 -14.957  1.00  0.00           H  
ATOM   2420  HD2 PRO A 161       8.715  14.226 -13.738  1.00  0.00           H  
ATOM   2421  HD3 PRO A 161       8.666  15.158 -15.073  1.00  0.00           H  
ATOM   2422  HA  PRO A 161      11.788  13.061 -15.218  1.00  0.00           H  
ATOM   2423  N   LEU A 162      13.413  14.165 -16.677  1.00 12.46           N  
ATOM   2424  CA  LEU A 162      14.343  14.927 -17.510  1.00 15.52           C  
ATOM   2425  C   LEU A 162      13.917  14.869 -18.977  1.00 16.24           C  
ATOM   2426  O   LEU A 162      14.180  15.809 -19.722  1.00 17.78           O  
ATOM   2427  CB  LEU A 162      15.765  14.385 -17.356  1.00 14.42           C  
ATOM   2428  CG  LEU A 162      16.402  14.590 -15.961  1.00 17.92           C  
ATOM   2429  CD1 LEU A 162      17.807  14.021 -15.932  1.00 20.71           C  
ATOM   2430  CD2 LEU A 162      16.503  16.064 -15.642  1.00 19.42           C  
ATOM   2431 HD11 LEU A 162      17.778  13.043 -16.137  1.00  0.00           H  
ATOM   2432 HD21 LEU A 162      16.313  16.600 -16.465  1.00  0.00           H  
ATOM   2433  HB2 LEU A 162      15.746  13.404 -17.548  1.00  0.00           H  
ATOM   2434  HB3 LEU A 162      16.346  14.838 -18.032  1.00  0.00           H  
ATOM   2435 HD12 LEU A 162      18.372  14.480 -16.617  1.00  0.00           H  
ATOM   2436 HD13 LEU A 162      18.197  14.164 -15.023  1.00  0.00           H  
ATOM   2437 HD22 LEU A 162      15.836  16.303 -14.936  1.00  0.00           H  
ATOM   2438 HD23 LEU A 162      17.426  16.263 -15.315  1.00  0.00           H  
ATOM   2439  H   LEU A 162      13.685  13.279 -16.302  1.00  0.00           H  
ATOM   2440  HA  LEU A 162      14.328  15.880 -17.208  1.00  0.00           H  
ATOM   2441  HG  LEU A 162      15.823  14.124 -15.293  1.00  0.00           H  
ATOM   2442  N   LYS A 163      13.294  13.786 -19.431  1.00 13.11           N  
ATOM   2443  CA  LYS A 163      12.718  13.721 -20.758  1.00 13.65           C  
ATOM   2444  C   LYS A 163      11.222  13.868 -20.557  1.00 11.66           C  
ATOM   2445  O   LYS A 163      10.668  13.193 -19.700  1.00 12.17           O  
ATOM   2446  CB  LYS A 163      12.963  12.375 -21.399  1.00 14.57           C  
ATOM   2447  CG  LYS A 163      14.414  12.003 -21.596  1.00 19.66           C  
ATOM   2448  CD  LYS A 163      14.491  10.534 -22.022  1.00 22.21           C  
ATOM   2449  CE  LYS A 163      15.928  10.197 -22.416  1.00 24.63           C  
ATOM   2450  NZ  LYS A 163      16.063   8.809 -22.806  1.00 23.95           N1+
ATOM   2451  HZ1 LYS A 163      15.175   8.352 -22.739  1.00  0.00           H  
ATOM   2452  HB2 LYS A 163      12.539  11.675 -20.823  1.00  0.00           H  
ATOM   2453  HB3 LYS A 163      12.518  12.372 -22.295  1.00  0.00           H  
ATOM   2454  HG2 LYS A 163      14.818  12.583 -22.304  1.00  0.00           H  
ATOM   2455  HG3 LYS A 163      14.916  12.135 -20.742  1.00  0.00           H  
ATOM   2456  HD2 LYS A 163      14.205   9.949 -21.263  1.00  0.00           H  
ATOM   2457  HD3 LYS A 163      13.883  10.377 -22.801  1.00  0.00           H  
ATOM   2458  HE2 LYS A 163      16.200  10.780 -23.182  1.00  0.00           H  
ATOM   2459  HE3 LYS A 163      16.531  10.378 -21.639  1.00  0.00           H  
ATOM   2460  HZ2 LYS A 163      16.385   8.753 -23.751  1.00  0.00           H  
ATOM   2461  HZ3 LYS A 163      16.719   8.363 -22.199  1.00  0.00           H  
ATOM   2462  H   LYS A 163      13.220  12.987 -18.835  1.00  0.00           H  
ATOM   2463  HA  LYS A 163      13.119  14.424 -21.344  1.00  0.00           H  
ATOM   2464  N   ASP A 164      10.539  14.688 -21.331  1.00 11.35           N  
ATOM   2465  CA  ASP A 164       9.116  14.887 -21.181  1.00 12.39           C  
ATOM   2466  C   ASP A 164       8.291  13.659 -21.414  1.00 10.24           C  
ATOM   2467  O   ASP A 164       8.458  12.969 -22.418  1.00 10.86           O  
ATOM   2468  CB  ASP A 164       8.639  15.946 -22.139  1.00 16.45           C  
ATOM   2469  CG  ASP A 164       9.030  17.364 -21.744  1.00 21.62           C  
ATOM   2470  OD1 ASP A 164       9.572  17.588 -20.658  1.00 22.71           O  
ATOM   2471  OD2 ASP A 164       8.771  18.261 -22.535  1.00 25.95           O1-
ATOM   2472  HB2 ASP A 164       9.023  15.751 -23.042  1.00  0.00           H  
ATOM   2473  HB3 ASP A 164       7.641  15.898 -22.193  1.00  0.00           H  
ATOM   2474  H   ASP A 164      11.024  15.190 -22.047  1.00  0.00           H  
ATOM   2475  HA  ASP A 164       8.992  15.159 -20.227  1.00  0.00           H  
ATOM   2476  N   VAL A 165       7.377  13.383 -20.518  1.00 10.69           N  
ATOM   2477  CA  VAL A 165       6.510  12.239 -20.664  1.00 10.17           C  
ATOM   2478  C   VAL A 165       5.182  12.858 -21.095  1.00 11.36           C  
ATOM   2479  O   VAL A 165       4.514  13.510 -20.293  1.00  9.20           O  
ATOM   2480  CB  VAL A 165       6.385  11.481 -19.316  1.00  8.54           C  
ATOM   2481  CG1 VAL A 165       5.457  10.288 -19.557  1.00  9.09           C  
ATOM   2482  CG2 VAL A 165       7.732  10.956 -18.822  1.00  8.23           C  
ATOM   2483 HG11 VAL A 165       4.564  10.613 -19.865  1.00  0.00           H  
ATOM   2484 HG21 VAL A 165       8.116  10.326 -19.497  1.00  0.00           H  
ATOM   2485 HG12 VAL A 165       5.847   9.693 -20.260  1.00  0.00           H  
ATOM   2486 HG13 VAL A 165       5.355   9.776 -18.703  1.00  0.00           H  
ATOM   2487 HG22 VAL A 165       8.365  11.718 -18.691  1.00  0.00           H  
ATOM   2488 HG23 VAL A 165       7.597  10.477 -17.954  1.00  0.00           H  
ATOM   2489  H   VAL A 165       7.278  13.975 -19.719  1.00  0.00           H  
ATOM   2490  HA  VAL A 165       6.844  11.562 -21.321  1.00  0.00           H  
ATOM   2491  HB  VAL A 165       6.032  12.108 -18.621  1.00  0.00           H  
ATOM   2492  N   ILE A 166       4.765  12.588 -22.325  1.00  9.00           N  
ATOM   2493  CA  ILE A 166       3.647  13.236 -22.976  1.00  8.83           C  
ATOM   2494  C   ILE A 166       2.535  12.254 -23.225  1.00  8.86           C  
ATOM   2495  O   ILE A 166       2.778  11.111 -23.638  1.00  9.08           O  
ATOM   2496  CB  ILE A 166       4.145  13.851 -24.348  1.00 11.59           C  
ATOM   2497  CG1 ILE A 166       5.251  14.874 -24.096  1.00 13.69           C  
ATOM   2498  CG2 ILE A 166       2.999  14.501 -25.120  1.00 12.64           C  
ATOM   2499  CD1 ILE A 166       4.783  16.060 -23.274  1.00 19.23           C  
ATOM   2500 HG21 ILE A 166       2.295  13.818 -25.316  1.00  0.00           H  
ATOM   2501 HD11 ILE A 166       4.038  16.528 -23.751  1.00  0.00           H  
ATOM   2502 HG12 ILE A 166       5.999  14.423 -23.611  1.00  0.00           H  
ATOM   2503 HG13 ILE A 166       5.587  15.206 -24.976  1.00  0.00           H  
ATOM   2504 HG22 ILE A 166       2.597  15.235 -24.573  1.00  0.00           H  
ATOM   2505 HG23 ILE A 166       3.355  14.875 -25.977  1.00  0.00           H  
ATOM   2506 HD12 ILE A 166       4.452  15.746 -22.384  1.00  0.00           H  
ATOM   2507 HD13 ILE A 166       5.549  16.689 -23.145  1.00  0.00           H  
ATOM   2508  H   ILE A 166       5.259  11.886 -22.839  1.00  0.00           H  
ATOM   2509  HA  ILE A 166       3.293  13.960 -22.383  1.00  0.00           H  
ATOM   2510  HB  ILE A 166       4.506  13.102 -24.904  1.00  0.00           H  
ATOM   2511  N   ILE A 167       1.308  12.723 -23.021  1.00  8.64           N  
ATOM   2512  CA  ILE A 167       0.126  12.004 -23.443  1.00  9.21           C  
ATOM   2513  C   ILE A 167      -0.066  12.404 -24.911  1.00 11.44           C  
ATOM   2514  O   ILE A 167      -0.626  13.467 -25.214  1.00 14.02           O  
ATOM   2515  CB  ILE A 167      -1.104  12.421 -22.606  1.00  6.27           C  
ATOM   2516  CG1 ILE A 167      -0.896  12.030 -21.143  1.00  7.94           C  
ATOM   2517  CG2 ILE A 167      -2.360  11.740 -23.196  1.00  8.23           C  
ATOM   2518  CD1 ILE A 167      -1.939  12.603 -20.143  1.00 10.91           C  
ATOM   2519 HG21 ILE A 167      -2.483  12.025 -24.146  1.00  0.00           H  
ATOM   2520 HD11 ILE A 167      -1.921  13.602 -20.174  1.00  0.00           H  
ATOM   2521 HG12 ILE A 167      -0.923  11.033 -21.083  1.00  0.00           H  
ATOM   2522 HG13 ILE A 167       0.009  12.348 -20.862  1.00  0.00           H  
ATOM   2523 HG22 ILE A 167      -2.251  10.747 -23.166  1.00  0.00           H  
ATOM   2524 HG23 ILE A 167      -3.159  12.007 -22.656  1.00  0.00           H  
ATOM   2525 HD12 ILE A 167      -2.854  12.287 -20.392  1.00  0.00           H  
ATOM   2526 HD13 ILE A 167      -1.712  12.289 -19.221  1.00  0.00           H  
ATOM   2527  H   ILE A 167       1.198  13.603 -22.559  1.00  0.00           H  
ATOM   2528  HA  ILE A 167       0.225  11.017 -23.325  1.00  0.00           H  
ATOM   2529  HB  ILE A 167      -1.226  13.413 -22.640  1.00  0.00           H  
ATOM   2530  N   ALA A 168       0.412  11.607 -25.857  1.00 10.23           N  
ATOM   2531  CA  ALA A 168       0.336  11.933 -27.263  1.00 10.95           C  
ATOM   2532  C   ALA A 168      -1.053  11.782 -27.847  1.00 11.29           C  
ATOM   2533  O   ALA A 168      -1.398  12.470 -28.804  1.00 12.60           O  
ATOM   2534  CB  ALA A 168       1.282  11.047 -28.063  1.00 11.51           C  
ATOM   2535  HB1 ALA A 168       2.220  11.184 -27.746  1.00  0.00           H  
ATOM   2536  HB2 ALA A 168       1.033  10.087 -27.938  1.00  0.00           H  
ATOM   2537  HB3 ALA A 168       1.213  11.289 -29.031  1.00  0.00           H  
ATOM   2538  H   ALA A 168       0.842  10.746 -25.587  1.00  0.00           H  
ATOM   2539  HA  ALA A 168       0.594  12.897 -27.329  1.00  0.00           H  
ATOM   2540  N   ASP A 169      -1.895  10.895 -27.329  1.00 12.28           N  
ATOM   2541  CA  ASP A 169      -3.267  10.762 -27.818  1.00 11.46           C  
ATOM   2542  C   ASP A 169      -4.019  10.093 -26.676  1.00 10.02           C  
ATOM   2543  O   ASP A 169      -3.405   9.460 -25.801  1.00  9.83           O  
ATOM   2544  CB  ASP A 169      -3.323   9.886 -29.090  1.00 12.73           C  
ATOM   2545  CG  ASP A 169      -4.674   9.864 -29.807  1.00 17.99           C  
ATOM   2546  OD1 ASP A 169      -5.473  10.799 -29.662  1.00 19.11           O  
ATOM   2547  OD2 ASP A 169      -4.948   8.881 -30.495  1.00 23.45           O1-
ATOM   2548  HB2 ASP A 169      -2.635  10.226 -29.731  1.00  0.00           H  
ATOM   2549  HB3 ASP A 169      -3.092   8.948 -28.834  1.00  0.00           H  
ATOM   2550  H   ASP A 169      -1.583  10.304 -26.585  1.00  0.00           H  
ATOM   2551  HA  ASP A 169      -3.661  11.645 -28.071  1.00  0.00           H  
ATOM   2552  N   CYS A 170      -5.332  10.254 -26.634  1.00  9.22           N  
ATOM   2553  CA  CYS A 170      -6.152   9.731 -25.570  1.00  8.37           C  
ATOM   2554  C   CYS A 170      -7.574   9.766 -26.049  1.00 10.69           C  
ATOM   2555  O   CYS A 170      -7.868  10.526 -26.974  1.00 11.86           O  
ATOM   2556  CB  CYS A 170      -5.999  10.574 -24.306  1.00 10.75           C  
ATOM   2557  SG  CYS A 170      -6.116  12.378 -24.409  1.00 14.27           S  
ATOM   2558  HG  CYS A 170      -7.314  12.708 -24.884  1.00  0.00           H  
ATOM   2559  HB2 CYS A 170      -6.707  10.271 -23.668  1.00  0.00           H  
ATOM   2560  HB3 CYS A 170      -5.101  10.361 -23.921  1.00  0.00           H  
ATOM   2561  H   CYS A 170      -5.775  10.761 -27.374  1.00  0.00           H  
ATOM   2562  HA  CYS A 170      -5.875   8.797 -25.341  1.00  0.00           H  
ATOM   2563  N   GLY A 171      -8.456   8.954 -25.508  1.00  9.54           N  
ATOM   2564  CA  GLY A 171      -9.830   8.895 -25.971  1.00 11.72           C  
ATOM   2565  C   GLY A 171     -10.598   7.906 -25.100  1.00 13.10           C  
ATOM   2566  O   GLY A 171     -10.026   7.311 -24.183  1.00 11.93           O  
ATOM   2567  HA2 GLY A 171     -10.248   9.802 -25.904  1.00  0.00           H  
ATOM   2568  HA3 GLY A 171      -9.855   8.596 -26.925  1.00  0.00           H  
ATOM   2569  H   GLY A 171      -8.172   8.360 -24.756  1.00  0.00           H  
ATOM   2570  N   LYS A 172     -11.887   7.725 -25.375  1.00 13.32           N  
ATOM   2571  CA  LYS A 172     -12.782   6.869 -24.610  1.00 14.35           C  
ATOM   2572  C   LYS A 172     -13.044   5.612 -25.423  1.00 15.31           C  
ATOM   2573  O   LYS A 172     -13.036   5.639 -26.665  1.00 16.26           O  
ATOM   2574  CB  LYS A 172     -14.051   7.684 -24.369  1.00 17.29           C  
ATOM   2575  CG  LYS A 172     -15.349   6.999 -24.063  1.00 23.00           C  
ATOM   2576  CD  LYS A 172     -16.407   7.801 -24.787  1.00 28.10           C  
ATOM   2577  CE  LYS A 172     -17.434   8.406 -23.873  1.00 33.85           C  
ATOM   2578  NZ  LYS A 172     -18.355   7.380 -23.413  1.00 38.72           N1+
ATOM   2579  HZ1 LYS A 172     -18.439   6.668 -24.108  1.00  0.00           H  
ATOM   2580  HB2 LYS A 172     -13.859   8.295 -23.600  1.00  0.00           H  
ATOM   2581  HB3 LYS A 172     -14.202   8.233 -25.190  1.00  0.00           H  
ATOM   2582  HG2 LYS A 172     -15.334   6.055 -24.393  1.00  0.00           H  
ATOM   2583  HG3 LYS A 172     -15.523   6.996 -23.078  1.00  0.00           H  
ATOM   2584  HD2 LYS A 172     -15.957   8.537 -25.293  1.00  0.00           H  
ATOM   2585  HD3 LYS A 172     -16.874   7.199 -25.435  1.00  0.00           H  
ATOM   2586  HE2 LYS A 172     -16.977   8.821 -23.086  1.00  0.00           H  
ATOM   2587  HE3 LYS A 172     -17.943   9.114 -24.364  1.00  0.00           H  
ATOM   2588  HZ2 LYS A 172     -18.009   6.971 -22.568  1.00  0.00           H  
ATOM   2589  HZ3 LYS A 172     -19.248   7.796 -23.245  1.00  0.00           H  
ATOM   2590  H   LYS A 172     -12.268   8.211 -26.162  1.00  0.00           H  
ATOM   2591  HA  LYS A 172     -12.403   6.582 -23.730  1.00  0.00           H  
ATOM   2592  N   ILE A 173     -13.255   4.496 -24.732  1.00 15.62           N  
ATOM   2593  CA  ILE A 173     -13.643   3.229 -25.338  1.00 15.77           C  
ATOM   2594  C   ILE A 173     -14.907   2.831 -24.570  1.00 16.43           C  
ATOM   2595  O   ILE A 173     -14.908   2.657 -23.348  1.00 14.62           O  
ATOM   2596  CB  ILE A 173     -12.539   2.172 -25.144  1.00 17.06           C  
ATOM   2597  CG1 ILE A 173     -11.264   2.558 -25.907  1.00 17.97           C  
ATOM   2598  CG2 ILE A 173     -13.068   0.824 -25.629  1.00 16.61           C  
ATOM   2599  CD1 ILE A 173      -9.999   1.875 -25.362  1.00 17.85           C  
ATOM   2600 HG21 ILE A 173     -13.880   0.572 -25.103  1.00  0.00           H  
ATOM   2601 HD11 ILE A 173      -9.865   2.129 -24.404  1.00  0.00           H  
ATOM   2602 HG12 ILE A 173     -11.377   2.302 -26.867  1.00  0.00           H  
ATOM   2603 HG13 ILE A 173     -11.143   3.549 -25.847  1.00  0.00           H  
ATOM   2604 HG22 ILE A 173     -13.315   0.886 -26.596  1.00  0.00           H  
ATOM   2605 HG23 ILE A 173     -12.358   0.131 -25.507  1.00  0.00           H  
ATOM   2606 HD12 ILE A 173     -10.098   0.882 -25.425  1.00  0.00           H  
ATOM   2607 HD13 ILE A 173      -9.211   2.171 -25.903  1.00  0.00           H  
ATOM   2608  H   ILE A 173     -13.141   4.528 -23.739  1.00  0.00           H  
ATOM   2609  HA  ILE A 173     -13.792   3.301 -26.325  1.00  0.00           H  
ATOM   2610  HB  ILE A 173     -12.298   2.114 -24.175  1.00  0.00           H  
ATOM   2611  N   GLU A 174     -16.005   2.754 -25.299  1.00 17.22           N  
ATOM   2612  CA  GLU A 174     -17.326   2.422 -24.797  1.00 20.18           C  
ATOM   2613  C   GLU A 174     -17.390   1.037 -24.179  1.00 18.46           C  
ATOM   2614  O   GLU A 174     -16.760   0.128 -24.726  1.00 18.43           O  
ATOM   2615  CB  GLU A 174     -18.303   2.424 -25.926  1.00 26.05           C  
ATOM   2616  CG  GLU A 174     -19.661   2.927 -25.550  1.00 37.13           C  
ATOM   2617  CD  GLU A 174     -19.730   4.417 -25.814  1.00 43.01           C  
ATOM   2618  OE1 GLU A 174     -19.358   5.209 -24.944  1.00 46.12           O  
ATOM   2619  OE2 GLU A 174     -20.153   4.772 -26.914  1.00 47.30           O1-
ATOM   2620  HB2 GLU A 174     -17.941   3.004 -26.657  1.00  0.00           H  
ATOM   2621  HB3 GLU A 174     -18.396   1.490 -26.269  1.00  0.00           H  
ATOM   2622  HG2 GLU A 174     -20.357   2.456 -26.093  1.00  0.00           H  
ATOM   2623  HG3 GLU A 174     -19.831   2.749 -24.582  1.00  0.00           H  
ATOM   2624  H   GLU A 174     -15.919   2.940 -26.278  1.00  0.00           H  
ATOM   2625  HA  GLU A 174     -17.540   3.105 -24.100  1.00  0.00           H  
ATOM   2626  N   VAL A 175     -18.172   0.796 -23.135  1.00 15.89           N  
ATOM   2627  CA  VAL A 175     -18.308  -0.545 -22.571  1.00 17.95           C  
ATOM   2628  C   VAL A 175     -19.794  -0.884 -22.704  1.00 19.33           C  
ATOM   2629  O   VAL A 175     -20.629  -0.126 -22.220  1.00 19.03           O  
ATOM   2630  CB  VAL A 175     -17.838  -0.532 -21.092  1.00 16.56           C  
ATOM   2631  CG1 VAL A 175     -18.177  -1.821 -20.363  1.00 15.50           C  
ATOM   2632  CG2 VAL A 175     -16.308  -0.392 -21.088  1.00 18.42           C  
ATOM   2633 HG11 VAL A 175     -19.167  -1.963 -20.371  1.00  0.00           H  
ATOM   2634 HG21 VAL A 175     -15.898  -1.162 -21.577  1.00  0.00           H  
ATOM   2635 HG12 VAL A 175     -17.735  -2.594 -20.819  1.00  0.00           H  
ATOM   2636 HG13 VAL A 175     -17.852  -1.756 -19.419  1.00  0.00           H  
ATOM   2637 HG22 VAL A 175     -16.046   0.459 -21.543  1.00  0.00           H  
ATOM   2638 HG23 VAL A 175     -15.984  -0.382 -20.142  1.00  0.00           H  
ATOM   2639  H   VAL A 175     -18.683   1.551 -22.724  1.00  0.00           H  
ATOM   2640  HA  VAL A 175     -17.747  -1.230 -23.037  1.00  0.00           H  
ATOM   2641  HB  VAL A 175     -18.302   0.223 -20.628  1.00  0.00           H  
ATOM   2642  N   GLU A 176     -20.213  -1.966 -23.367  1.00 20.95           N  
ATOM   2643  CA  GLU A 176     -21.646  -2.237 -23.538  1.00 23.33           C  
ATOM   2644  C   GLU A 176     -22.263  -2.888 -22.323  1.00 21.84           C  
ATOM   2645  O   GLU A 176     -23.471  -2.839 -22.140  1.00 22.28           O  
ATOM   2646  CB  GLU A 176     -21.977  -3.199 -24.658  1.00 29.18           C  
ATOM   2647  CG  GLU A 176     -21.038  -3.348 -25.842  1.00 38.89           C  
ATOM   2648  CD  GLU A 176     -20.924  -2.161 -26.789  1.00 45.39           C  
ATOM   2649  OE1 GLU A 176     -21.652  -1.157 -26.645  1.00 47.21           O  
ATOM   2650  OE2 GLU A 176     -20.082  -2.271 -27.691  1.00 47.95           O1-
ATOM   2651  HB2 GLU A 176     -22.066  -4.104 -24.243  1.00  0.00           H  
ATOM   2652  HB3 GLU A 176     -22.863  -2.920 -25.026  1.00  0.00           H  
ATOM   2653  HG2 GLU A 176     -20.124  -3.539 -25.482  1.00  0.00           H  
ATOM   2654  HG3 GLU A 176     -21.347  -4.134 -26.377  1.00  0.00           H  
ATOM   2655  H   GLU A 176     -19.542  -2.599 -23.752  1.00  0.00           H  
ATOM   2656  HA  GLU A 176     -22.007  -1.323 -23.726  1.00  0.00           H  
ATOM   2657  N   LYS A 177     -21.464  -3.582 -21.534  1.00 18.97           N  
ATOM   2658  CA  LYS A 177     -21.950  -4.258 -20.361  1.00 18.94           C  
ATOM   2659  C   LYS A 177     -20.909  -4.018 -19.273  1.00 19.89           C  
ATOM   2660  O   LYS A 177     -19.761  -4.471 -19.438  1.00 21.98           O  
ATOM   2661  CB  LYS A 177     -22.082  -5.761 -20.658  1.00 19.32           C  
ATOM   2662  CG  LYS A 177     -23.144  -6.160 -21.681  1.00 19.00           C  
ATOM   2663  CD  LYS A 177     -24.550  -5.923 -21.136  1.00 20.87           C  
ATOM   2664  CE  LYS A 177     -25.620  -5.894 -22.232  1.00 20.00           C  
ATOM   2665  NZ  LYS A 177     -25.642  -4.567 -22.807  1.00 19.82           N1+
ATOM   2666  HZ1 LYS A 177     -24.958  -3.994 -22.357  1.00  0.00           H  
ATOM   2667  HB2 LYS A 177     -21.196  -6.085 -20.992  1.00  0.00           H  
ATOM   2668  HB3 LYS A 177     -22.295  -6.226 -19.799  1.00  0.00           H  
ATOM   2669  HG2 LYS A 177     -23.018  -5.620 -22.512  1.00  0.00           H  
ATOM   2670  HG3 LYS A 177     -23.038  -7.129 -21.904  1.00  0.00           H  
ATOM   2671  HD2 LYS A 177     -24.771  -6.654 -20.490  1.00  0.00           H  
ATOM   2672  HD3 LYS A 177     -24.564  -5.047 -20.653  1.00  0.00           H  
ATOM   2673  HE2 LYS A 177     -25.402  -6.569 -22.938  1.00  0.00           H  
ATOM   2674  HE3 LYS A 177     -26.515  -6.111 -21.841  1.00  0.00           H  
ATOM   2675  HZ2 LYS A 177     -25.432  -4.619 -23.784  1.00  0.00           H  
ATOM   2676  HZ3 LYS A 177     -26.552  -4.172 -22.679  1.00  0.00           H  
ATOM   2677  H   LYS A 177     -20.491  -3.639 -21.758  1.00  0.00           H  
ATOM   2678  HA  LYS A 177     -22.848  -3.923 -20.077  1.00  0.00           H  
ATOM   2679  N   PRO A 178     -21.185  -3.257 -18.208  1.00 20.36           N  
ATOM   2680  CA  PRO A 178     -20.252  -3.056 -17.083  1.00 19.25           C  
ATOM   2681  C   PRO A 178     -19.756  -4.403 -16.545  1.00 18.80           C  
ATOM   2682  O   PRO A 178     -20.536  -5.364 -16.459  1.00 18.20           O  
ATOM   2683  CB  PRO A 178     -21.066  -2.270 -16.089  1.00 18.29           C  
ATOM   2684  CG  PRO A 178     -21.857  -1.379 -17.007  1.00 20.02           C  
ATOM   2685  CD  PRO A 178     -22.337  -2.360 -18.086  1.00 19.20           C  
ATOM   2686  HB2 PRO A 178     -21.660  -2.864 -15.547  1.00  0.00           H  
ATOM   2687  HB3 PRO A 178     -20.484  -1.740 -15.471  1.00  0.00           H  
ATOM   2688  HG2 PRO A 178     -22.627  -0.957 -16.530  1.00  0.00           H  
ATOM   2689  HG3 PRO A 178     -21.284  -0.659 -17.400  1.00  0.00           H  
ATOM   2690  HD2 PRO A 178     -22.530  -1.892 -18.948  1.00  0.00           H  
ATOM   2691  HD3 PRO A 178     -23.157  -2.853 -17.793  1.00  0.00           H  
ATOM   2692  HA  PRO A 178     -19.413  -2.569 -17.329  1.00  0.00           H  
ATOM   2693  N   PHE A 179     -18.493  -4.548 -16.186  1.00 17.03           N  
ATOM   2694  CA  PHE A 179     -17.995  -5.836 -15.750  1.00 16.58           C  
ATOM   2695  C   PHE A 179     -17.153  -5.621 -14.489  1.00 17.33           C  
ATOM   2696  O   PHE A 179     -16.547  -4.557 -14.289  1.00 15.40           O  
ATOM   2697  CB  PHE A 179     -17.183  -6.453 -16.902  1.00 16.23           C  
ATOM   2698  CG  PHE A 179     -16.014  -5.606 -17.414  1.00 16.48           C  
ATOM   2699  CD1 PHE A 179     -14.757  -5.680 -16.801  1.00 16.52           C  
ATOM   2700  CD2 PHE A 179     -16.206  -4.735 -18.491  1.00 17.90           C  
ATOM   2701  CE1 PHE A 179     -13.698  -4.888 -17.254  1.00 18.17           C  
ATOM   2702  CE2 PHE A 179     -15.130  -3.945 -18.940  1.00 18.43           C  
ATOM   2703  CZ  PHE A 179     -13.880  -4.018 -18.325  1.00 17.51           C  
ATOM   2704  HB2 PHE A 179     -16.818  -7.329 -16.588  1.00  0.00           H  
ATOM   2705  HB3 PHE A 179     -17.805  -6.617 -17.668  1.00  0.00           H  
ATOM   2706  H   PHE A 179     -17.875  -3.762 -16.215  1.00  0.00           H  
ATOM   2707  HD1 PHE A 179     -14.617  -6.305 -16.033  1.00  0.00           H  
ATOM   2708  HD2 PHE A 179     -17.098  -4.674 -18.939  1.00  0.00           H  
ATOM   2709  HE1 PHE A 179     -12.806  -4.947 -16.806  1.00  0.00           H  
ATOM   2710  HE2 PHE A 179     -15.265  -3.322 -19.711  1.00  0.00           H  
ATOM   2711  HZ  PHE A 179     -13.123  -3.451 -18.650  1.00  0.00           H  
ATOM   2712  HA  PHE A 179     -18.735  -6.469 -15.521  1.00  0.00           H  
ATOM   2713  N   ALA A 180     -17.109  -6.622 -13.614  1.00 17.36           N  
ATOM   2714  CA  ALA A 180     -16.383  -6.520 -12.366  1.00 18.23           C  
ATOM   2715  C   ALA A 180     -14.907  -6.812 -12.571  1.00 17.93           C  
ATOM   2716  O   ALA A 180     -14.505  -7.565 -13.458  1.00 18.00           O  
ATOM   2717  CB  ALA A 180     -16.944  -7.513 -11.372  1.00 19.61           C  
ATOM   2718  HB1 ALA A 180     -17.912  -7.318 -11.212  1.00  0.00           H  
ATOM   2719  HB2 ALA A 180     -16.855  -8.442 -11.734  1.00  0.00           H  
ATOM   2720  HB3 ALA A 180     -16.437  -7.436 -10.514  1.00  0.00           H  
ATOM   2721  H   ALA A 180     -17.593  -7.471 -13.824  1.00  0.00           H  
ATOM   2722  HA  ALA A 180     -16.483  -5.587 -12.022  1.00  0.00           H  
ATOM   2723  N   ILE A 181     -14.055  -6.173 -11.807  1.00 16.11           N  
ATOM   2724  CA  ILE A 181     -12.651  -6.570 -11.867  1.00 17.60           C  
ATOM   2725  C   ILE A 181     -12.399  -7.893 -11.126  1.00 19.39           C  
ATOM   2726  O   ILE A 181     -13.222  -8.228 -10.256  1.00 17.43           O  
ATOM   2727  CB  ILE A 181     -11.774  -5.461 -11.257  1.00 16.31           C  
ATOM   2728  CG1 ILE A 181     -12.217  -5.136  -9.849  1.00 14.49           C  
ATOM   2729  CG2 ILE A 181     -11.816  -4.278 -12.204  1.00 15.90           C  
ATOM   2730  CD1 ILE A 181     -11.211  -4.324  -9.041  1.00 15.90           C  
ATOM   2731 HG21 ILE A 181     -11.464  -4.551 -13.100  1.00  0.00           H  
ATOM   2732 HD11 ILE A 181     -10.352  -4.830  -8.966  1.00  0.00           H  
ATOM   2733 HG12 ILE A 181     -13.071  -4.619  -9.900  1.00  0.00           H  
ATOM   2734 HG13 ILE A 181     -12.386  -5.995  -9.366  1.00  0.00           H  
ATOM   2735 HG22 ILE A 181     -12.759  -3.961 -12.308  1.00  0.00           H  
ATOM   2736 HG23 ILE A 181     -11.252  -3.542 -11.830  1.00  0.00           H  
ATOM   2737 HD12 ILE A 181     -11.037  -3.452  -9.499  1.00  0.00           H  
ATOM   2738 HD13 ILE A 181     -11.585  -4.157  -8.129  1.00  0.00           H  
ATOM   2739  H   ILE A 181     -14.357  -5.436 -11.203  1.00  0.00           H  
ATOM   2740  HA  ILE A 181     -12.414  -6.708 -12.829  1.00  0.00           H  
ATOM   2741  HB  ILE A 181     -10.824  -5.755 -11.161  1.00  0.00           H  
ATOM   2742  N   ALA A 182     -11.252  -8.555 -11.421  1.00 21.83           N  
ATOM   2743  CA  ALA A 182     -10.742  -9.793 -10.814  1.00 27.60           C  
ATOM   2744  C   ALA A 182     -10.755  -9.616  -9.315  1.00 32.25           C  
ATOM   2745  O   ALA A 182     -10.273  -8.650  -8.705  1.00 28.82           O  
ATOM   2746  CB  ALA A 182      -9.317 -10.103 -11.226  1.00 25.47           C  
ATOM   2747  HB1 ALA A 182      -9.268 -10.206 -12.220  1.00  0.00           H  
ATOM   2748  HB2 ALA A 182      -8.714  -9.356 -10.947  1.00  0.00           H  
ATOM   2749  HB3 ALA A 182      -9.027 -10.952 -10.784  1.00  0.00           H  
ATOM   2750  H   ALA A 182     -10.684  -8.151 -12.138  1.00  0.00           H  
ATOM   2751  HA  ALA A 182     -11.326 -10.544 -11.122  1.00  0.00           H  
ATOM   2752  N   LYS A 183     -11.423 -10.645  -8.850  1.00 39.98           N  
ATOM   2753  CA  LYS A 183     -12.110 -10.610  -7.587  1.00 50.01           C  
ATOM   2754  C   LYS A 183     -11.799 -11.502  -6.401  1.00 54.48           C  
ATOM   2755  O   LYS A 183     -12.101 -12.704  -6.331  1.00 55.67           O  
ATOM   2756  CB  LYS A 183     -13.632 -10.719  -7.907  1.00 52.10           C  
ATOM   2757  CG  LYS A 183     -14.052 -11.728  -9.005  1.00 53.22           C  
ATOM   2758  CD  LYS A 183     -14.260 -10.980 -10.319  1.00 54.90           C  
ATOM   2759  CE  LYS A 183     -14.442 -11.829 -11.565  1.00 57.57           C  
ATOM   2760  NZ  LYS A 183     -14.432 -11.004 -12.769  1.00 57.98           N1+
ATOM   2761  HZ1 LYS A 183     -14.304 -10.044 -12.519  1.00  0.00           H  
ATOM   2762  HB2 LYS A 183     -14.101 -10.977  -7.062  1.00  0.00           H  
ATOM   2763  HB3 LYS A 183     -13.949  -9.815  -8.192  1.00  0.00           H  
ATOM   2764  HG2 LYS A 183     -13.337 -12.418  -9.119  1.00  0.00           H  
ATOM   2765  HG3 LYS A 183     -14.903 -12.182  -8.738  1.00  0.00           H  
ATOM   2766  HD2 LYS A 183     -15.073 -10.408 -10.217  1.00  0.00           H  
ATOM   2767  HD3 LYS A 183     -13.464 -10.392 -10.464  1.00  0.00           H  
ATOM   2768  HE2 LYS A 183     -13.700 -12.497 -11.618  1.00  0.00           H  
ATOM   2769  HE3 LYS A 183     -15.314 -12.314 -11.507  1.00  0.00           H  
ATOM   2770  HZ2 LYS A 183     -13.683 -11.288 -13.367  1.00  0.00           H  
ATOM   2771  HZ3 LYS A 183     -15.305 -11.116 -13.246  1.00  0.00           H  
ATOM   2772  H   LYS A 183     -11.456 -11.483  -9.393  1.00  0.00           H  
ATOM   2773  HA  LYS A 183     -11.743  -9.759  -7.210  1.00  0.00           H  
ATOM   2774  N   GLU A 184     -11.214 -10.748  -5.488  1.00 58.63           N  
ATOM   2775  CA  GLU A 184     -10.921 -11.157  -4.140  1.00 63.54           C  
ATOM   2776  C   GLU A 184     -10.340  -9.866  -3.558  1.00 65.30           C  
ATOM   2777  O   GLU A 184      -9.366  -9.330  -4.104  1.00 66.36           O  
ATOM   2778  CB  GLU A 184      -9.896 -12.290  -4.119  1.00 64.93           C  
ATOM   2779  CG  GLU A 184     -10.461 -13.589  -3.560  1.00 69.55           C  
ATOM   2780  CD  GLU A 184     -10.552 -13.774  -2.043  1.00 72.65           C  
ATOM   2781  OE1 GLU A 184     -10.002 -12.966  -1.280  1.00 74.28           O  
ATOM   2782  OE2 GLU A 184     -11.169 -14.761  -1.628  1.00 74.39           O1-
ATOM   2783  OXT GLU A 184     -10.907  -9.363  -2.593  1.00 66.02           O1-
ATOM   2784  HB2 GLU A 184      -9.579 -12.452  -5.053  1.00  0.00           H  
ATOM   2785  HB3 GLU A 184      -9.119 -12.009  -3.555  1.00  0.00           H  
ATOM   2786  HG2 GLU A 184     -11.387 -13.687  -3.924  1.00  0.00           H  
ATOM   2787  HG3 GLU A 184      -9.892 -14.332  -3.912  1.00  0.00           H  
ATOM   2788  H   GLU A 184     -10.954  -9.820  -5.754  1.00  0.00           H  
ATOM   2789  HA  GLU A 184     -11.707 -11.516  -3.636  1.00  0.00           H  
TER    2790      GLU A 184                                                      
HETATM 2791  O   F0Q A 201       0.744  17.081  -5.993  1.00 23.00           O  
HETATM 2792  C11 F0Q A 201       0.007  17.890  -5.463  1.00 18.93           C  
HETATM 2793  N1  F0Q A 201      -0.325  19.079  -6.080  1.00 24.00           N  
HETATM 2794  C4  F0Q A 201      -1.272  20.089  -5.566  1.00 20.43           C  
HETATM 2795  C5  F0Q A 201      -2.481  20.259  -6.470  1.00 19.23           C  
HETATM 2796  C6  F0Q A 201      -3.210  19.135  -6.888  1.00 17.87           C  
HETATM 2797  C7  F0Q A 201      -4.387  19.298  -7.634  1.00 17.80           C  
HETATM 2798  C8  F0Q A 201      -4.830  20.582  -7.972  1.00 16.26           C  
HETATM 2799  N2  F0Q A 201      -6.025  20.764  -8.623  1.00 17.89           N  
HETATM 2800  C9  F0Q A 201      -4.066  21.697  -7.619  1.00 18.15           C  
HETATM 2801  C10 F0Q A 201      -2.895  21.541  -6.867  1.00 19.77           C  
HETATM 2802  C3  F0Q A 201       0.194  19.369  -7.433  1.00 29.38           C  
HETATM 2803  C2  F0Q A 201       1.703  19.440  -7.548  1.00 26.63           C  
HETATM 2804  N5  F0Q A 201       2.403  18.708  -8.475  1.00 23.70           N  
HETATM 2805  N6  F0Q A 201       3.665  18.978  -8.299  1.00 27.87           N  
HETATM 2806  N   F0Q A 201       3.685  19.865  -7.276  1.00 32.09           N  
HETATM 2807  C   F0Q A 201       4.933  20.366  -6.691  1.00 36.89           C  
HETATM 2808  N7  F0Q A 201       2.471  20.182  -6.773  1.00 32.82           N  
HETATM 2809  N3  F0Q A 201      -0.553  17.660  -4.236  1.00 14.76           N  
HETATM 2810  C12 F0Q A 201      -0.318  16.369  -3.539  1.00 15.21           C  
HETATM 2811  C13 F0Q A 201      -0.984  15.231  -4.330  1.00 13.68           C  
HETATM 2812  O1  F0Q A 201      -2.109  15.369  -4.777  1.00 12.10           O  
HETATM 2813  N4  F0Q A 201      -0.299  14.035  -4.476  1.00 15.10           N  
HETATM 2814  C14 F0Q A 201      -0.911  12.859  -5.097  1.00 14.09           C  
HETATM 2815  C15 F0Q A 201       0.152  11.755  -5.103  1.00 16.51           C  
HETATM 2816  C16 F0Q A 201       1.476  12.506  -4.965  1.00 16.35           C  
HETATM 2817  C17 F0Q A 201       1.129  13.794  -4.201  1.00 17.76           C  
HETATM 2818  C18 F0Q A 201       1.443  13.617  -2.712  1.00 18.82           C  
HETATM 2819  C23 F0Q A 201       2.781  13.635  -2.255  1.00 21.23           C  
HETATM 2820  S   F0Q A 201       4.147  13.967  -3.362  1.00 24.40           S  
HETATM 2821  C19 F0Q A 201       0.409  13.342  -1.792  1.00 19.77           C  
HETATM 2822  C20 F0Q A 201       0.700  13.093  -0.446  1.00 22.09           C  
HETATM 2823  C21 F0Q A 201       2.030  13.083  -0.008  1.00 25.39           C  
HETATM 2824  C22 F0Q A 201       3.065  13.350  -0.909  1.00 17.22           C  
HETATM 2825  H1  F0Q A 201       5.412  19.570  -6.111  1.00  0.00           H  
HETATM 2826  H21 F0Q A 201      -6.735  20.048  -8.594  1.00  0.00           H  
HETATM 2827  H42 F0Q A 201      -1.631  19.822  -4.569  1.00  0.00           H  
HETATM 2828  H43 F0Q A 201      -0.752  21.051  -5.475  1.00  0.00           H  
HETATM 2829  H32 F0Q A 201      -0.180  18.605  -8.114  1.00  0.00           H  
HETATM 2830  H33 F0Q A 201      -0.241  20.306  -7.765  1.00  0.00           H  
HETATM 2831  H2  F0Q A 201       5.614  20.687  -7.487  1.00  0.00           H  
HETATM 2832  H3  F0Q A 201       4.719  21.218  -6.034  1.00  0.00           H  
HETATM 2833 H122 F0Q A 201       0.758  16.188  -3.447  1.00  0.00           H  
HETATM 2834 H123 F0Q A 201      -0.757  16.390  -2.534  1.00  0.00           H  
HETATM 2835 H142 F0Q A 201      -1.804  12.548  -4.539  1.00  0.00           H  
HETATM 2836 H143 F0Q A 201      -1.192  13.117  -6.125  1.00  0.00           H  
HETATM 2837 H152 F0Q A 201       0.010  11.086  -4.245  1.00  0.00           H  
HETATM 2838 H153 F0Q A 201       0.126  11.163  -6.022  1.00  0.00           H  
HETATM 2839 H162 F0Q A 201       2.234  11.901  -4.455  1.00  0.00           H  
HETATM 2840 H163 F0Q A 201       1.856  12.775  -5.957  1.00  0.00           H  
HETATM 2841  H6  F0Q A 201      -2.875  18.143  -6.601  1.00  0.00           H  
HETATM 2842  H7  F0Q A 201      -4.962  18.425  -7.923  1.00  0.00           H  
HETATM 2843  H22 F0Q A 201      -6.304  21.711  -8.862  1.00  0.00           H  
HETATM 2844 CL   F0Q A 201      -4.590  23.292  -8.052  1.00  0.00          CL  
HETATM 2845  H10 F0Q A 201      -2.330  22.421  -6.565  1.00  0.00           H  
HETATM 2846  H   F0Q A 201      -1.311  18.265  -3.941  1.00  0.00           H  
HETATM 2847  H19 F0Q A 201      -0.627  13.282  -2.116  1.00  0.00           H  
HETATM 2848  H20 F0Q A 201      -0.108  12.879   0.245  1.00  0.00           H  
HETATM 2849  H4  F0Q A 201       2.271  12.853   1.025  1.00  0.00           H  
HETATM 2850  H5  F0Q A 201       4.094  13.312  -0.565  1.00  0.00           H  
HETATM 2851  H17 F0Q A 201       1.718  14.623  -4.613  1.00  0.00           H  
HETATM 2852  C1  F0Q A 201       5.107  15.250  -2.453  1.00  0.00           C  
HETATM 2853  H8  F0Q A 201       5.350  14.917  -1.436  1.00  0.00           H  
HETATM 2854  H11 F0Q A 201       6.047  15.451  -2.985  1.00  0.00           H  
HETATM 2855  H12 F0Q A 201       4.502  16.164  -2.395  1.00  0.00           H  
HETATM 2856  O   HOH A2001     -12.341  -7.342  -7.142  1.00 53.11           O  
HETATM 2857  H2  HOH A2001     -11.572  -7.577  -7.664  1.00  0.00           H  
HETATM 2858  H1  HOH A2001     -12.460  -8.109  -6.512  1.00  0.00           H  
HETATM 2859  O   HOH A2002     -18.524   1.468 -10.906  1.00 11.78           O  
HETATM 2860  H2  HOH A2002     -18.404   0.759 -11.539  1.00  0.00           H  
HETATM 2861  H1  HOH A2002     -17.621   1.587 -10.491  1.00  0.00           H  
HETATM 2862  O   HOH A2003     -12.149  -4.885  -5.324  1.00 67.71           O  
HETATM 2863  H2  HOH A2003     -11.908  -5.507  -6.012  1.00  0.00           H  
HETATM 2864  H1  HOH A2003     -11.287  -4.442  -5.074  1.00  0.00           H  
HETATM 2865  O   HOH A2004     -21.231   0.866 -19.477  1.00 25.99           O  
HETATM 2866  H2  HOH A2004     -21.500   1.495 -20.150  1.00  0.00           H  
HETATM 2867  H1  HOH A2004     -20.289   1.122 -19.259  1.00  0.00           H  
HETATM 2868  O   HOH A2005     -19.485   5.630 -16.678  1.00 21.82           O  
HETATM 2869  H2  HOH A2005     -19.207   4.714 -16.627  1.00  0.00           H  
HETATM 2870  H1  HOH A2005     -19.648   5.895 -15.727  1.00  0.00           H  
HETATM 2871  O   HOH A2006       6.620  16.417 -30.418  1.00 61.24           O  
HETATM 2872  H2  HOH A2006       6.471  15.800 -31.135  1.00  0.00           H  
HETATM 2873  H1  HOH A2006       7.491  16.130 -30.018  1.00  0.00           H  
HETATM 2874  O   HOH A2007      14.441   8.149 -27.437  1.00 50.39           O  
HETATM 2875  H2  HOH A2007      14.492   8.850 -26.786  1.00  0.00           H  
HETATM 2876  H1  HOH A2007      14.819   7.349 -26.972  1.00  0.00           H  
HETATM 2877  O   HOH A2008      -1.500   6.579 -31.295  1.00 35.81           O  
HETATM 2878  H2  HOH A2008      -2.371   6.844 -31.595  1.00  0.00           H  
HETATM 2879  H1  HOH A2008      -0.878   7.228 -31.730  1.00  0.00           H  
HETATM 2880  O   HOH A2009      -1.147  -2.704 -26.635  1.00 36.12           O  
HETATM 2881  H2  HOH A2009      -0.313  -2.448 -26.239  1.00  0.00           H  
HETATM 2882  H1  HOH A2009      -1.829  -2.147 -26.160  1.00  0.00           H  
HETATM 2883  O   HOH A2010       2.758   5.688 -27.851  1.00 14.29           O  
HETATM 2884  H2  HOH A2010       2.228   4.964 -27.517  1.00  0.00           H  
HETATM 2885  H1  HOH A2010       3.511   5.768 -27.197  1.00  0.00           H  
HETATM 2886  O   HOH A2011       4.636  12.336 -32.252  1.00 37.98           O  
HETATM 2887  H2  HOH A2011       4.967  12.943 -32.916  1.00  0.00           H  
HETATM 2888  H1  HOH A2011       4.016  11.732 -32.752  1.00  0.00           H  
HETATM 2889  O   HOH A2012       6.096  14.116 -27.661  1.00 41.14           O  
HETATM 2890  H2  HOH A2012       6.287  15.052 -27.733  1.00  0.00           H  
HETATM 2891  H1  HOH A2012       6.461  13.855 -26.767  1.00  0.00           H  
HETATM 2892  O   HOH A2013       3.961  13.594 -29.757  1.00 47.95           O  
HETATM 2893  H2  HOH A2013       4.133  13.117 -30.570  1.00  0.00           H  
HETATM 2894  H1  HOH A2013       4.867  13.748 -29.363  1.00  0.00           H  
HETATM 2895  O   HOH A2014     -22.590   8.478  -6.177  1.00 52.31           O  
HETATM 2896  H2  HOH A2014     -22.194   8.850  -5.388  1.00  0.00           H  
HETATM 2897  H1  HOH A2014     -23.565   8.418  -5.963  1.00  0.00           H  
HETATM 2898  O   HOH A2015       7.714  13.261 -25.376  1.00 24.95           O  
HETATM 2899  H2  HOH A2015       8.571  13.342 -25.798  1.00  0.00           H  
HETATM 2900  H1  HOH A2015       7.909  13.331 -24.398  1.00  0.00           H  
HETATM 2901  O   HOH A2016     -24.200  18.258 -14.178  1.00 54.40           O  
HETATM 2902  H2  HOH A2016     -23.707  18.366 -13.363  1.00  0.00           H  
HETATM 2903  H1  HOH A2016     -25.003  18.843 -14.062  1.00  0.00           H  
HETATM 2904  O   HOH A2017       9.125  15.286 -29.067  1.00 51.92           O  
HETATM 2905  H2  HOH A2017       9.172  15.439 -28.122  1.00  0.00           H  
HETATM 2906  H1  HOH A2017      10.067  15.082 -29.333  1.00  0.00           H  
HETATM 2907  O   HOH A2018      15.522  12.669 -31.406  1.00 54.73           O  
HETATM 2908  H2  HOH A2018      16.274  13.254 -31.309  1.00  0.00           H  
HETATM 2909  H1  HOH A2018      15.127  12.616 -30.489  1.00  0.00           H  
HETATM 2910  O   HOH A2019      14.345  10.820 -26.142  1.00 51.82           O  
HETATM 2911  H2  HOH A2019      14.919  11.430 -26.608  1.00  0.00           H  
HETATM 2912  H1  HOH A2019      14.473  11.044 -25.176  1.00  0.00           H  
HETATM 2913  O   HOH A2020      14.315   8.540 -30.083  1.00 48.48           O  
HETATM 2914  H2  HOH A2020      14.888   8.009 -30.637  1.00  0.00           H  
HETATM 2915  H1  HOH A2020      14.306   8.063 -29.204  1.00  0.00           H  
HETATM 2916  O   HOH A2021     -19.327  14.737 -18.642  1.00 65.13           O  
HETATM 2917  H2  HOH A2021     -18.762  14.385 -17.951  1.00  0.00           H  
HETATM 2918  H1  HOH A2021     -18.931  15.630 -18.856  1.00  0.00           H  
HETATM 2919  O   HOH A2022      12.664   7.247 -24.557  1.00 28.17           O  
HETATM 2920  H2  HOH A2022      11.903   7.823 -24.653  1.00  0.00           H  
HETATM 2921  H1  HOH A2022      12.454   6.459 -25.136  1.00  0.00           H  
HETATM 2922  O   HOH A2023       2.614   7.992 -29.349  1.00 20.92           O  
HETATM 2923  H2  HOH A2023       2.579   7.203 -28.805  1.00  0.00           H  
HETATM 2924  H1  HOH A2023       3.483   7.921 -29.837  1.00  0.00           H  
HETATM 2925  O   HOH A2024       4.657  -0.768 -25.296  1.00 57.06           O  
HETATM 2926  H2  HOH A2024       5.080   0.070 -25.105  1.00  0.00           H  
HETATM 2927  H1  HOH A2024       5.281  -1.454 -24.923  1.00  0.00           H  
HETATM 2928  O   HOH A2025      -6.049  -0.658 -28.173  1.00 46.88           O  
HETATM 2929  H2  HOH A2025      -5.759  -1.447 -28.632  1.00  0.00           H  
HETATM 2930  H1  HOH A2025      -7.045  -0.737 -28.145  1.00  0.00           H  
HETATM 2931  O   HOH A2026       1.060  -0.872 -25.085  1.00 21.02           O  
HETATM 2932  H2  HOH A2026       1.055  -1.369 -24.266  1.00  0.00           H  
HETATM 2933  H1  HOH A2026       1.890  -1.173 -25.555  1.00  0.00           H  
HETATM 2934  O   HOH A2027      -6.015   1.040 -32.458  1.00 54.39           O  
HETATM 2935  H2  HOH A2027      -6.454   0.190 -32.391  1.00  0.00           H  
HETATM 2936  H1  HOH A2027      -6.750   1.709 -32.348  1.00  0.00           H  
HETATM 2937  O   HOH A2028      -0.776  -1.937 -23.386  1.00 51.68           O  
HETATM 2938  H2  HOH A2028      -0.411  -1.057 -23.491  1.00  0.00           H  
HETATM 2939  H1  HOH A2028      -0.016  -2.481 -23.032  1.00  0.00           H  
HETATM 2940  O   HOH A2029       2.603   9.012   6.137  1.00 68.90           O  
HETATM 2941  H2  HOH A2029       3.042   9.864   6.156  1.00  0.00           H  
HETATM 2942  H1  HOH A2029       3.270   8.399   5.715  1.00  0.00           H  
HETATM 2943  O   HOH A2031      17.872  11.883 -19.674  1.00 46.09           O  
HETATM 2944  H2  HOH A2031      17.267  11.273 -19.251  1.00  0.00           H  
HETATM 2945  H1  HOH A2031      18.541  12.103 -18.965  1.00  0.00           H  
HETATM 2946  O   HOH A2032     -22.636   2.504 -17.687  1.00 62.13           O  
HETATM 2947  H2  HOH A2032     -22.034   1.863 -18.068  1.00  0.00           H  
HETATM 2948  H1  HOH A2032     -23.459   1.977 -17.476  1.00  0.00           H  
HETATM 2949  O   HOH A2033     -19.491  -0.500  -8.790  1.00 28.61           O  
HETATM 2950  H2  HOH A2033     -19.505   0.114  -9.527  1.00  0.00           H  
HETATM 2951  H1  HOH A2033     -19.324   0.075  -7.989  1.00  0.00           H  
HETATM 2952  O   HOH A2034     -21.535   5.081  -5.738  1.00 56.45           O  
HETATM 2953  H2  HOH A2034     -21.051   5.877  -5.963  1.00  0.00           H  
HETATM 2954  H1  HOH A2034     -21.692   4.629  -6.617  1.00  0.00           H  
HETATM 2955  O   HOH A2035     -20.293   0.952  -6.380  1.00 53.36           O  
HETATM 2956  H2  HOH A2035     -19.645   1.489  -6.839  1.00  0.00           H  
HETATM 2957  H1  HOH A2035     -20.315   1.326  -5.453  1.00  0.00           H  
HETATM 2958  O   HOH A2036     -23.718  15.491 -14.039  1.00 32.73           O  
HETATM 2959  H2  HOH A2036     -23.951  16.368 -14.347  1.00  0.00           H  
HETATM 2960  H1  HOH A2036     -22.720  15.461 -14.103  1.00  0.00           H  
HETATM 2961  O   HOH A2037     -25.040  10.357 -11.845  1.00 50.42           O  
HETATM 2962  H2  HOH A2037     -25.909  10.562 -12.193  1.00  0.00           H  
HETATM 2963  H1  HOH A2037     -24.411  10.608 -12.580  1.00  0.00           H  
HETATM 2964  O   HOH A2038     -21.234  16.821 -17.691  1.00 51.80           O  
HETATM 2965  H2  HOH A2038     -20.618  16.087 -17.713  1.00  0.00           H  
HETATM 2966  H1  HOH A2038     -21.826  16.627 -16.909  1.00  0.00           H  
HETATM 2967  O   HOH A2039     -14.314  13.778  -6.334  1.00  8.86           O  
HETATM 2968  H2  HOH A2039     -14.415  13.148  -7.049  1.00  0.00           H  
HETATM 2969  H1  HOH A2039     -13.374  14.105  -6.421  1.00  0.00           H  
HETATM 2970  O   HOH A2040     -11.852  13.411 -12.447  1.00  9.61           O  
HETATM 2971  H2  HOH A2040     -12.622  12.840 -12.470  1.00  0.00           H  
HETATM 2972  H1  HOH A2040     -11.076  12.782 -12.422  1.00  0.00           H  
HETATM 2973  O   HOH A2041      -6.487  25.177  -2.342  1.00 47.45           O  
HETATM 2974  H2  HOH A2041      -5.652  25.474  -1.976  1.00  0.00           H  
HETATM 2975  H1  HOH A2041      -7.177  25.541  -1.716  1.00  0.00           H  
HETATM 2976  O   HOH A2042     -20.046   7.586 -14.852  1.00 31.44           O  
HETATM 2977  H2  HOH A2042     -20.774   7.759 -14.254  1.00  0.00           H  
HETATM 2978  H1  HOH A2042     -19.969   8.419 -15.399  1.00  0.00           H  
HETATM 2979  O   HOH A2043     -18.454   9.252 -19.078  1.00 37.12           O  
HETATM 2980  H2  HOH A2043     -18.325  10.179 -19.290  1.00  0.00           H  
HETATM 2981  H1  HOH A2043     -19.243   9.244 -18.464  1.00  0.00           H  
HETATM 2982  O   HOH A2044     -23.126  10.927 -13.979  1.00 30.66           O  
HETATM 2983  H2  HOH A2044     -23.861  11.037 -14.585  1.00  0.00           H  
HETATM 2984  H1  HOH A2044     -22.368  11.410 -14.415  1.00  0.00           H  
HETATM 2985  O   HOH A2045     -17.956  12.411 -19.448  1.00 31.73           O  
HETATM 2986  H2  HOH A2045     -17.568  12.690 -18.617  1.00  0.00           H  
HETATM 2987  H1  HOH A2045     -18.811  12.927 -19.511  1.00  0.00           H  
HETATM 2988  O   HOH A2046      -1.742  -6.040  -4.832  1.00 37.72           O  
HETATM 2989  H2  HOH A2046      -1.868  -5.572  -4.005  1.00  0.00           H  
HETATM 2990  H1  HOH A2046      -2.558  -6.610  -4.924  1.00  0.00           H  
HETATM 2991  O   HOH A2047       0.419  -5.024  -3.408  1.00 55.99           O  
HETATM 2992  H2  HOH A2047       0.897  -5.241  -2.606  1.00  0.00           H  
HETATM 2993  H1  HOH A2047      -0.519  -4.863  -3.102  1.00  0.00           H  
HETATM 2994  O   HOH A2048      -9.322  -4.633  -5.008  1.00 56.81           O  
HETATM 2995  H2  HOH A2048      -8.774  -4.415  -4.253  1.00  0.00           H  
HETATM 2996  H1  HOH A2048      -8.754  -4.411  -5.800  1.00  0.00           H  
HETATM 2997  O   HOH A2049      -7.931  15.656 -24.408  1.00 18.36           O  
HETATM 2998  H2  HOH A2049      -7.671  16.515 -24.743  1.00  0.00           H  
HETATM 2999  H1  HOH A2049      -8.678  15.852 -23.773  1.00  0.00           H  
HETATM 3000  O   HOH A2050      -8.560  13.890 -26.886  1.00 31.64           O  
HETATM 3001  H2  HOH A2050      -8.037  14.122 -27.655  1.00  0.00           H  
HETATM 3002  H1  HOH A2050      -8.222  14.493 -26.164  1.00  0.00           H  
HETATM 3003  O   HOH A2051      -3.399  16.853   2.632  1.00 55.02           O  
HETATM 3004  H2  HOH A2051      -3.788  16.724   3.499  1.00  0.00           H  
HETATM 3005  H1  HOH A2051      -4.023  16.384   2.007  1.00  0.00           H  
HETATM 3006  O   HOH A2052     -14.330  15.158 -28.358  1.00 43.38           O  
HETATM 3007  H2  HOH A2052     -14.248  14.802 -29.244  1.00  0.00           H  
HETATM 3008  H1  HOH A2052     -13.390  15.197 -28.018  1.00  0.00           H  
HETATM 3009  O   HOH A2053     -12.365  22.826   2.682  1.00 56.44           O  
HETATM 3010  H2  HOH A2053     -11.516  22.950   2.253  1.00  0.00           H  
HETATM 3011  H1  HOH A2053     -12.165  22.233   3.462  1.00  0.00           H  
HETATM 3012  O   HOH A2054     -10.276  19.571 -27.407  1.00 55.17           O  
HETATM 3013  H2  HOH A2054      -9.636  19.298 -26.748  1.00  0.00           H  
HETATM 3014  H1  HOH A2054     -11.012  18.898 -27.334  1.00  0.00           H  
HETATM 3015  O   HOH A2055     -15.921  23.086  -1.675  1.00 47.99           O  
HETATM 3016  H2  HOH A2055     -15.774  23.101  -2.622  1.00  0.00           H  
HETATM 3017  H1  HOH A2055     -16.439  23.921  -1.489  1.00  0.00           H  
HETATM 3018  O   HOH A2056     -19.892  17.892 -23.992  1.00 55.39           O  
HETATM 3019  H2  HOH A2056     -20.375  17.875 -23.164  1.00  0.00           H  
HETATM 3020  H1  HOH A2056     -19.122  17.271 -23.844  1.00  0.00           H  
HETATM 3021  O   HOH A2057     -13.125  18.385 -22.331  1.00 21.05           O  
HETATM 3022  H2  HOH A2057     -12.335  18.925 -22.370  1.00  0.00           H  
HETATM 3023  H1  HOH A2057     -12.996  17.812 -21.522  1.00  0.00           H  
HETATM 3024  O   HOH A2058      -7.933  18.195 -25.574  1.00 38.94           O  
HETATM 3025  H2  HOH A2058      -8.336  18.870 -25.026  1.00  0.00           H  
HETATM 3026  H1  HOH A2058      -7.001  18.524 -25.730  1.00  0.00           H  
HETATM 3027  O   HOH A2059      -6.271  21.631 -23.277  1.00 26.26           O  
HETATM 3028  H2  HOH A2059      -5.421  21.262 -23.521  1.00  0.00           H  
HETATM 3029  H1  HOH A2059      -6.149  21.935 -22.333  1.00  0.00           H  
HETATM 3030  O   HOH A2060      -3.886  20.193 -23.223  1.00 42.40           O  
HETATM 3031  H2  HOH A2060      -4.218  19.625 -22.525  1.00  0.00           H  
HETATM 3032  H1  HOH A2060      -2.943  20.391 -22.955  1.00  0.00           H  
HETATM 3033  O   HOH A2061       1.090   2.352   4.707  1.00 55.42           O  
HETATM 3034  H2  HOH A2061       0.934   2.006   3.827  1.00  0.00           H  
HETATM 3035  H1  HOH A2061       0.542   1.767   5.306  1.00  0.00           H  
HETATM 3036  O   HOH A2062       0.597  10.730   5.297  1.00 53.87           O  
HETATM 3037  H2  HOH A2062       1.249  11.396   5.071  1.00  0.00           H  
HETATM 3038  H1  HOH A2062       1.136   9.933   5.565  1.00  0.00           H  
HETATM 3039  O   HOH A2063      -5.387  19.292 -25.739  1.00 30.19           O  
HETATM 3040  H2  HOH A2063      -4.922  18.500 -26.015  1.00  0.00           H  
HETATM 3041  H1  HOH A2063      -5.072  19.454 -24.805  1.00  0.00           H  
HETATM 3042  O   HOH A2064       3.073  18.931 -25.857  1.00 41.98           O  
HETATM 3043  H2  HOH A2064       2.251  19.003 -25.370  1.00  0.00           H  
HETATM 3044  H1  HOH A2064       3.784  19.015 -25.159  1.00  0.00           H  
HETATM 3045  O   HOH A2065       2.664  17.322 -28.440  1.00 53.95           O  
HETATM 3046  H2  HOH A2065       2.421  18.060 -29.002  1.00  0.00           H  
HETATM 3047  H1  HOH A2065       2.643  17.697 -27.514  1.00  0.00           H  
HETATM 3048  O   HOH A2066      -2.963  20.220 -27.689  1.00 33.85           O  
HETATM 3049  H2  HOH A2066      -3.282  21.096 -27.910  1.00  0.00           H  
HETATM 3050  H1  HOH A2066      -3.689  19.824 -27.128  1.00  0.00           H  
HETATM 3051  O   HOH A2067      -0.827  15.410 -18.083  1.00 24.05           O  
HETATM 3052  H2  HOH A2067      -1.115  15.937 -18.830  1.00  0.00           H  
HETATM 3053  H1  HOH A2067      -0.200  16.006 -17.583  1.00  0.00           H  
HETATM 3054  O   HOH A2068       6.455  22.790 -17.951  1.00 58.51           O  
HETATM 3055  H2  HOH A2068       7.193  23.151 -18.444  1.00  0.00           H  
HETATM 3056  H1  HOH A2068       5.878  23.582 -17.749  1.00  0.00           H  
HETATM 3057  O   HOH A2069       0.843  17.627 -15.415  1.00 10.55           O  
HETATM 3058  H2  HOH A2069       1.281  17.426 -14.587  1.00  0.00           H  
HETATM 3059  H1  HOH A2069       1.248  18.494 -15.709  1.00  0.00           H  
HETATM 3060  O   HOH A2070       7.253  15.209 -18.386  1.00 10.06           O  
HETATM 3061  H2  HOH A2070       6.448  15.125 -17.873  1.00  0.00           H  
HETATM 3062  H1  HOH A2070       7.712  16.008 -17.999  1.00  0.00           H  
HETATM 3063  O   HOH A2071       7.881  17.994 -10.342  1.00 19.98           O  
HETATM 3064  H2  HOH A2071       7.392  18.465  -9.666  1.00  0.00           H  
HETATM 3065  H1  HOH A2071       8.697  17.659  -9.872  1.00  0.00           H  
HETATM 3066  O   HOH A2073      13.382   6.479 -19.651  1.00 15.09           O  
HETATM 3067  H2  HOH A2073      12.888   6.081 -18.933  1.00  0.00           H  
HETATM 3068  H1  HOH A2073      14.217   6.820 -19.219  1.00  0.00           H  
HETATM 3069  O   HOH A2074      16.040  10.040 -19.068  1.00 35.07           O  
HETATM 3070  H2  HOH A2074      15.575   9.574 -19.765  1.00  0.00           H  
HETATM 3071  H1  HOH A2074      15.374  10.704 -18.725  1.00  0.00           H  
HETATM 3072  O   HOH A2075      15.317  19.119 -17.265  1.00 49.30           O  
HETATM 3073  H2  HOH A2075      14.510  18.825 -16.839  1.00  0.00           H  
HETATM 3074  H1  HOH A2075      15.122  20.058 -17.547  1.00  0.00           H  
HETATM 3075  O   HOH A2076      16.539  14.569  -1.142  1.00 69.20           O  
HETATM 3076  H2  HOH A2076      16.083  14.459  -1.978  1.00  0.00           H  
HETATM 3077  H1  HOH A2076      17.506  14.620  -1.391  1.00  0.00           H  
HETATM 3078  O   HOH A2077      14.095  16.526  -1.117  1.00 51.56           O  
HETATM 3079  H2  HOH A2077      13.480  15.943  -1.566  1.00  0.00           H  
HETATM 3080  H1  HOH A2077      14.906  15.962  -0.961  1.00  0.00           H  
HETATM 3081  O   HOH A2078      11.819   6.614  -4.516  1.00 43.90           O  
HETATM 3082  H2  HOH A2078      12.317   5.806  -4.651  1.00  0.00           H  
HETATM 3083  H1  HOH A2078      11.086   6.571  -5.195  1.00  0.00           H  
HETATM 3084  O   HOH A2079      12.151   8.474  -8.895  1.00 27.67           O  
HETATM 3085  H2  HOH A2079      11.830   8.394  -9.795  1.00  0.00           H  
HETATM 3086  H1  HOH A2079      11.754   9.330  -8.563  1.00  0.00           H  
HETATM 3087  O   HOH A2080       8.884   4.798  -1.732  1.00 51.19           O  
HETATM 3088  H2  HOH A2080       8.629   4.982  -2.638  1.00  0.00           H  
HETATM 3089  H1  HOH A2080       9.675   5.388  -1.570  1.00  0.00           H  
HETATM 3090  O   HOH A2081       8.242   0.134  -7.972  1.00 32.79           O  
HETATM 3091  H2  HOH A2081       7.760   0.963  -7.968  1.00  0.00           H  
HETATM 3092  H1  HOH A2081       8.786   0.157  -7.133  1.00  0.00           H  
HETATM 3093  O   HOH A2082     -13.890   2.155 -29.414  1.00 53.49           O  
HETATM 3094  H2  HOH A2082     -13.861   2.193 -30.371  1.00  0.00           H  
HETATM 3095  H1  HOH A2082     -13.112   2.708 -29.117  1.00  0.00           H  
HETATM 3096  O   HOH A2083       1.003  19.501 -19.105  1.00 26.19           O  
HETATM 3097  H2  HOH A2083       1.740  19.647 -18.510  1.00  0.00           H  
HETATM 3098  H1  HOH A2083       0.193  19.701 -18.554  1.00  0.00           H  
HETATM 3099  O   HOH A2084      -6.005  -6.309  -3.599  1.00 61.17           O  
HETATM 3100  H2  HOH A2084      -6.555  -7.050  -3.340  1.00  0.00           H  
HETATM 3101  H1  HOH A2084      -5.112  -6.508  -3.195  1.00  0.00           H  
HETATM 3102  O   HOH A2086       6.844  20.399 -12.186  1.00 53.26           O  
HETATM 3103  H2  HOH A2086       7.348  19.995 -11.478  1.00  0.00           H  
HETATM 3104  H1  HOH A2086       6.094  20.869 -11.722  1.00  0.00           H  
HETATM 3105  O   HOH A2087      -5.659  25.876 -11.969  1.00 37.03           O  
HETATM 3106  H2  HOH A2087      -6.276  26.594 -11.821  1.00  0.00           H  
HETATM 3107  H1  HOH A2087      -6.169  25.218 -12.523  1.00  0.00           H  
HETATM 3108  O   HOH A2088     -14.148  25.373 -16.480  1.00 51.70           O  
HETATM 3109  H2  HOH A2088     -13.980  24.437 -16.366  1.00  0.00           H  
HETATM 3110  H1  HOH A2088     -14.309  25.480 -17.461  1.00  0.00           H  
HETATM 3111  O   HOH A2089     -21.220  14.720 -14.703  1.00 22.30           O  
HETATM 3112  H2  HOH A2089     -20.447  15.214 -14.427  1.00  0.00           H  
HETATM 3113  H1  HOH A2089     -21.035  13.782 -14.408  1.00  0.00           H  
HETATM 3114  O   HOH A2090     -18.082  25.117  -9.767  1.00 42.80           O  
HETATM 3115  H2  HOH A2090     -17.650  24.522 -10.381  1.00  0.00           H  
HETATM 3116  H1  HOH A2090     -17.754  24.828  -8.868  1.00  0.00           H  
HETATM 3117  O   HOH A2091     -14.196  28.243 -11.011  1.00 52.58           O  
HETATM 3118  H2  HOH A2091     -14.716  28.470 -11.783  1.00  0.00           H  
HETATM 3119  H1  HOH A2091     -14.761  28.528 -10.237  1.00  0.00           H  
HETATM 3120  O   HOH A2092      -6.826  24.054  -5.212  1.00 30.67           O  
HETATM 3121  H2  HOH A2092      -7.733  24.359  -5.266  1.00  0.00           H  
HETATM 3122  H1  HOH A2092      -6.453  24.519  -4.410  1.00  0.00           H  
HETATM 3123  O   HOH A2094     -17.056  23.770  -7.661  1.00 52.85           O  
HETATM 3124  H2  HOH A2094     -17.040  23.792  -6.702  1.00  0.00           H  
HETATM 3125  H1  HOH A2094     -16.093  23.708  -7.926  1.00  0.00           H  
HETATM 3126  O   HOH A2095     -13.858  15.927   1.780  1.00 24.17           O  
HETATM 3127  H2  HOH A2095     -13.285  15.853   1.016  1.00  0.00           H  
HETATM 3128  H1  HOH A2095     -14.136  14.986   1.975  1.00  0.00           H  
HETATM 3129  O   HOH A2096      -9.769  15.145   0.580  1.00 13.76           O  
HETATM 3130  H2  HOH A2096     -10.672  15.206   0.263  1.00  0.00           H  
HETATM 3131  H1  HOH A2096      -9.805  14.458   1.306  1.00  0.00           H  
HETATM 3132  O   HOH A2097      -9.875  17.273  -2.764  1.00 10.79           O  
HETATM 3133  H2  HOH A2097      -9.218  17.705  -2.216  1.00  0.00           H  
HETATM 3134  H1  HOH A2097     -10.274  16.574  -2.171  1.00  0.00           H  
HETATM 3135  O   HOH A2098     -17.223  12.788   0.983  1.00 52.13           O  
HETATM 3136  H2  HOH A2098     -16.860  13.146   0.172  1.00  0.00           H  
HETATM 3137  H1  HOH A2098     -17.186  13.549   1.631  1.00  0.00           H  
HETATM 3138  O   HOH A2099     -22.262  11.149  -6.900  1.00 46.59           O  
HETATM 3139  H2  HOH A2099     -21.383  11.125  -7.281  1.00  0.00           H  
HETATM 3140  H1  HOH A2099     -22.409  10.224  -6.550  1.00  0.00           H  
HETATM 3141  O   HOH A2100     -21.085  13.241  -3.010  1.00 56.20           O  
HETATM 3142  H2  HOH A2100     -21.304  13.433  -3.923  1.00  0.00           H  
HETATM 3143  H1  HOH A2100     -20.108  13.028  -3.027  1.00  0.00           H  
HETATM 3144  O   HOH A2101     -21.086   9.417  -3.742  1.00 44.06           O  
HETATM 3145  H2  HOH A2101     -21.547   9.333  -2.906  1.00  0.00           H  
HETATM 3146  H1  HOH A2101     -20.592  10.284  -3.669  1.00  0.00           H  
HETATM 3147  O   HOH A2102     -14.075   6.202  -4.285  1.00 13.75           O  
HETATM 3148  H2  HOH A2102     -14.773   6.768  -3.952  1.00  0.00           H  
HETATM 3149  H1  HOH A2102     -14.121   6.308  -5.279  1.00  0.00           H  
HETATM 3150  O   HOH A2103     -16.981   7.874   1.548  1.00 28.14           O  
HETATM 3151  H2  HOH A2103     -17.604   7.203   1.267  1.00  0.00           H  
HETATM 3152  H1  HOH A2103     -17.553   8.640   1.840  1.00  0.00           H  
HETATM 3153  O   HOH A2104     -11.748   7.014  -2.973  1.00 13.69           O  
HETATM 3154  H2  HOH A2104     -12.360   6.543  -3.540  1.00  0.00           H  
HETATM 3155  H1  HOH A2104     -12.315   7.363  -2.228  1.00  0.00           H  
HETATM 3156  O   HOH A2105      -6.218  -1.523   0.952  1.00 31.72           O  
HETATM 3157  H2  HOH A2105      -5.996  -0.598   0.833  1.00  0.00           H  
HETATM 3158  H1  HOH A2105      -6.630  -1.795   0.082  1.00  0.00           H  
HETATM 3159  O   HOH A2106     -13.547  -2.395  -3.959  1.00 58.88           O  
HETATM 3160  H2  HOH A2106     -14.425  -2.198  -4.290  1.00  0.00           H  
HETATM 3161  H1  HOH A2106     -13.285  -3.237  -4.429  1.00  0.00           H  
HETATM 3162  O   HOH A2107     -12.327  -1.055   0.170  1.00 55.03           O  
HETATM 3163  H2  HOH A2107     -11.807  -1.842   0.340  1.00  0.00           H  
HETATM 3164  H1  HOH A2107     -12.092  -0.798  -0.767  1.00  0.00           H  
HETATM 3165  O   HOH A2109      -4.865  -3.904  -0.423  1.00 40.19           O  
HETATM 3166  H2  HOH A2109      -5.476  -3.237  -0.106  1.00  0.00           H  
HETATM 3167  H1  HOH A2109      -4.818  -3.752  -1.410  1.00  0.00           H  
HETATM 3168  O   HOH A2110      -1.869  -4.153 -11.198  1.00 38.81           O  
HETATM 3169  H2  HOH A2110      -1.167  -3.687 -11.655  1.00  0.00           H  
HETATM 3170  H1  HOH A2110      -2.709  -3.720 -11.525  1.00  0.00           H  
HETATM 3171  O   HOH A2111      -6.302  -4.504  -6.875  1.00 41.15           O  
HETATM 3172  H2  HOH A2111      -6.034  -4.905  -6.047  1.00  0.00           H  
HETATM 3173  H1  HOH A2111      -5.477  -4.049  -7.210  1.00  0.00           H  
HETATM 3174  O   HOH A2112      -3.770  -3.313  -7.484  1.00 53.20           O  
HETATM 3175  H2  HOH A2112      -3.406  -2.796  -8.205  1.00  0.00           H  
HETATM 3176  H1  HOH A2112      -2.992  -3.480  -6.878  1.00  0.00           H  
HETATM 3177  O   HOH A2113      -6.942  17.291  -9.176  1.00 10.89           O  
HETATM 3178  H2  HOH A2113      -6.574  16.551  -9.661  1.00  0.00           H  
HETATM 3179  H1  HOH A2113      -6.670  17.129  -8.228  1.00  0.00           H  
HETATM 3180  O   HOH A2114      -5.064  15.833   0.720  1.00 17.97           O  
HETATM 3181  H2  HOH A2114      -5.082  16.403  -0.051  1.00  0.00           H  
HETATM 3182  H1  HOH A2114      -5.294  14.927   0.367  1.00  0.00           H  
HETATM 3183  O   HOH A2115      -7.478  16.203   2.040  1.00 28.41           O  
HETATM 3184  H2  HOH A2115      -6.586  16.165   1.691  1.00  0.00           H  
HETATM 3185  H1  HOH A2115      -8.031  15.714   1.366  1.00  0.00           H  
HETATM 3186  O   HOH A2116      -9.128  22.669   1.356  1.00 24.35           O  
HETATM 3187  H2  HOH A2116      -9.474  21.913   0.880  1.00  0.00           H  
HETATM 3188  H1  HOH A2116      -8.610  23.180   0.671  1.00  0.00           H  
HETATM 3189  O   HOH A2117      -7.944  20.311   3.648  1.00 34.55           O  
HETATM 3190  H2  HOH A2117      -7.978  21.000   2.982  1.00  0.00           H  
HETATM 3191  H1  HOH A2117      -6.976  20.067   3.708  1.00  0.00           H  
HETATM 3192  O   HOH A2118     -14.783  22.726  -4.247  1.00 44.47           O  
HETATM 3193  H2  HOH A2118     -15.010  22.231  -5.035  1.00  0.00           H  
HETATM 3194  H1  HOH A2118     -13.800  22.580  -4.134  1.00  0.00           H  
HETATM 3195  O   HOH A2119     -11.490  24.735  -2.422  1.00 59.40           O  
HETATM 3196  H2  HOH A2119     -11.764  25.355  -3.100  1.00  0.00           H  
HETATM 3197  H1  HOH A2119     -11.814  23.847  -2.750  1.00  0.00           H  
HETATM 3198  O   HOH A2120     -18.193  20.307   0.406  1.00 54.51           O  
HETATM 3199  H2  HOH A2120     -18.294  19.802  -0.402  1.00  0.00           H  
HETATM 3200  H1  HOH A2120     -17.218  20.244   0.619  1.00  0.00           H  
HETATM 3201  O   HOH A2122      -9.423  13.822  -4.013  1.00 13.15           O  
HETATM 3202  H2  HOH A2122     -10.104  14.312  -3.549  1.00  0.00           H  
HETATM 3203  H1  HOH A2122      -9.393  14.238  -4.922  1.00  0.00           H  
HETATM 3204  O   HOH A2123      -6.058  20.031 -11.049  1.00 13.95           O  
HETATM 3205  H2  HOH A2123      -5.783  20.949 -11.049  1.00  0.00           H  
HETATM 3206  H1  HOH A2123      -6.571  19.924 -10.198  1.00  0.00           H  
HETATM 3207  O   HOH A2124       2.351  -2.695  -3.237  1.00 24.53           O  
HETATM 3208  H2  HOH A2124       1.841  -3.456  -3.519  1.00  0.00           H  
HETATM 3209  H1  HOH A2124       3.146  -3.084  -2.773  1.00  0.00           H  
HETATM 3210  O   HOH A2125       3.763   0.530  -0.091  1.00 39.25           O  
HETATM 3211  H2  HOH A2125       3.337   0.576   0.767  1.00  0.00           H  
HETATM 3212  H1  HOH A2125       3.022   0.680  -0.745  1.00  0.00           H  
HETATM 3213  O   HOH A2126       0.544   1.256   2.130  1.00 20.98           O  
HETATM 3214  H2  HOH A2126      -0.029   0.521   2.353  1.00  0.00           H  
HETATM 3215  H1  HOH A2126       1.334   0.830   1.687  1.00  0.00           H  
HETATM 3216  O   HOH A2127      -4.737   3.552   6.307  1.00 61.44           O  
HETATM 3217  H2  HOH A2127      -4.002   3.073   5.922  1.00  0.00           H  
HETATM 3218  H1  HOH A2127      -4.638   4.484   5.958  1.00  0.00           H  
HETATM 3219  O   HOH A2128      -1.857  11.297   3.486  1.00 40.58           O  
HETATM 3220  H2  HOH A2128      -2.246  10.427   3.590  1.00  0.00           H  
HETATM 3221  H1  HOH A2128      -1.046  11.279   4.070  1.00  0.00           H  
HETATM 3222  O   HOH A2129       4.224   7.519   4.412  1.00 45.14           O  
HETATM 3223  H2  HOH A2129       5.170   7.571   4.561  1.00  0.00           H  
HETATM 3224  H1  HOH A2129       4.085   6.620   3.998  1.00  0.00           H  
HETATM 3225  O   HOH A2130      -5.005   0.780   0.532  1.00 16.81           O  
HETATM 3226  H2  HOH A2130      -5.422   1.598   0.809  1.00  0.00           H  
HETATM 3227  H1  HOH A2130      -4.599   0.412   1.369  1.00  0.00           H  
HETATM 3228  O   HOH A2131     -12.168  10.603   4.836  1.00 36.62           O  
HETATM 3229  H2  HOH A2131     -11.470  10.933   4.268  1.00  0.00           H  
HETATM 3230  H1  HOH A2131     -11.721  10.451   5.717  1.00  0.00           H  
HETATM 3231  O   HOH A2132     -10.161  14.025   3.229  1.00 38.75           O  
HETATM 3232  H2  HOH A2132     -11.090  14.243   3.130  1.00  0.00           H  
HETATM 3233  H1  HOH A2132     -10.120  13.037   3.077  1.00  0.00           H  
HETATM 3234  O   HOH A2133      -5.052   7.122   5.372  1.00 50.37           O  
HETATM 3235  H2  HOH A2133      -5.683   7.514   4.767  1.00  0.00           H  
HETATM 3236  H1  HOH A2133      -4.190   7.589   5.171  1.00  0.00           H  
HETATM 3237  O   HOH A2134      -9.368   6.880  -0.772  1.00 11.80           O  
HETATM 3238  H2  HOH A2134      -9.046   6.069  -1.168  1.00  0.00           H  
HETATM 3239  H1  HOH A2134      -9.070   7.599  -1.399  1.00  0.00           H  
HETATM 3240  O   HOH A2135      -2.618  13.814   0.892  1.00 18.68           O  
HETATM 3241  H2  HOH A2135      -3.072  14.626   0.661  1.00  0.00           H  
HETATM 3242  H1  HOH A2135      -1.731  13.884   0.435  1.00  0.00           H  
HETATM 3243  O   HOH A2136      -3.902  -2.503 -12.292  1.00 23.51           O  
HETATM 3244  H2  HOH A2136      -4.354  -1.864 -11.740  1.00  0.00           H  
HETATM 3245  H1  HOH A2136      -3.771  -2.031 -13.164  1.00  0.00           H  
HETATM 3246  O   HOH A2137      -2.955  -1.641 -24.937  1.00 44.59           O  
HETATM 3247  H2  HOH A2137      -2.241  -1.967 -24.387  1.00  0.00           H  
HETATM 3248  H1  HOH A2137      -3.060  -0.684 -24.667  1.00  0.00           H  
HETATM 3249  O   HOH A2138      -9.056  -4.470 -21.205  1.00 38.71           O  
HETATM 3250  H2  HOH A2138      -8.333  -4.277 -21.805  1.00  0.00           H  
HETATM 3251  H1  HOH A2138      -8.614  -4.601 -20.318  1.00  0.00           H  
HETATM 3252  O   HOH A2139      -3.208  -7.289 -26.661  1.00 62.24           O  
HETATM 3253  H2  HOH A2139      -2.389  -7.302 -26.162  1.00  0.00           H  
HETATM 3254  H1  HOH A2139      -3.220  -8.165 -27.142  1.00  0.00           H  
HETATM 3255  O   HOH A2140       3.088  -6.384 -17.304  1.00 24.99           O  
HETATM 3256  H2  HOH A2140       3.041  -6.282 -18.255  1.00  0.00           H  
HETATM 3257  H1  HOH A2140       3.019  -7.371 -17.154  1.00  0.00           H  
HETATM 3258  O   HOH A2141      -0.609  -5.095 -19.792  1.00 12.54           O  
HETATM 3259  H2  HOH A2141       0.293  -4.788 -19.693  1.00  0.00           H  
HETATM 3260  H1  HOH A2141      -0.959  -5.149 -18.856  1.00  0.00           H  
HETATM 3261  O   HOH A2142       1.536  -2.524 -21.907  1.00 52.34           O  
HETATM 3262  H2  HOH A2142       1.960  -3.336 -22.188  1.00  0.00           H  
HETATM 3263  H1  HOH A2142       1.480  -2.601 -20.912  1.00  0.00           H  
HETATM 3264  O   HOH A2143       7.964  -2.244 -17.862  1.00 31.99           O  
HETATM 3265  H2  HOH A2143       7.937  -3.097 -18.299  1.00  0.00           H  
HETATM 3266  H1  HOH A2143       7.424  -1.644 -18.453  1.00  0.00           H  
HETATM 3267  O   HOH A2144       1.405  -5.543 -12.031  1.00 37.41           O  
HETATM 3268  H2  HOH A2144       0.659  -5.014 -12.319  1.00  0.00           H  
HETATM 3269  H1  HOH A2144       1.453  -6.290 -12.695  1.00  0.00           H  
HETATM 3270  O   HOH A2145       4.992  -2.957  -7.379  1.00 43.04           O  
HETATM 3271  H2  HOH A2145       5.351  -2.316  -7.993  1.00  0.00           H  
HETATM 3272  H1  HOH A2145       4.470  -3.587  -7.953  1.00  0.00           H  
HETATM 3273  O   HOH A2146       6.355  -0.967  -9.597  1.00 47.01           O  
HETATM 3274  H2  HOH A2146       7.168  -1.462  -9.478  1.00  0.00           H  
HETATM 3275  H1  HOH A2146       6.656  -0.049  -9.853  1.00  0.00           H  
HETATM 3276  O   HOH A2147       8.136   0.510 -25.759  1.00 52.90           O  
HETATM 3277  H2  HOH A2147       7.530   1.249 -25.690  1.00  0.00           H  
HETATM 3278  H1  HOH A2147       7.717  -0.094 -26.437  1.00  0.00           H  
HETATM 3279  O   HOH A2148      12.316   4.165 -18.512  1.00 15.45           O  
HETATM 3280  H2  HOH A2148      11.414   4.449 -18.352  1.00  0.00           H  
HETATM 3281  H1  HOH A2148      12.705   4.044 -17.599  1.00  0.00           H  
HETATM 3282  O   HOH A2149      12.264   7.446 -11.527  1.00 17.26           O  
HETATM 3283  H2  HOH A2149      11.410   7.064 -11.736  1.00  0.00           H  
HETATM 3284  H1  HOH A2149      12.564   7.869 -12.381  1.00  0.00           H  
HETATM 3285  O   HOH A2150       9.552   0.634 -12.503  1.00 25.22           O  
HETATM 3286  H2  HOH A2150       8.847   0.778 -11.870  1.00  0.00           H  
HETATM 3287  H1  HOH A2150       9.152   0.886 -13.384  1.00  0.00           H  
HETATM 3288  O   HOH A2151      15.719   4.744 -16.934  1.00 59.85           O  
HETATM 3289  H2  HOH A2151      15.692   5.700 -17.000  1.00  0.00           H  
HETATM 3290  H1  HOH A2151      14.927   4.511 -16.370  1.00  0.00           H  
HETATM 3291  O   HOH A2152      13.842  11.325 -18.049  1.00 19.14           O  
HETATM 3292  H2  HOH A2152      13.714  10.382 -18.163  1.00  0.00           H  
HETATM 3293  H1  HOH A2152      14.061  11.431 -17.079  1.00  0.00           H  
HETATM 3294  O   HOH A2153      15.531   7.537 -18.188  1.00 25.25           O  
HETATM 3295  H2  HOH A2153      15.646   8.479 -18.324  1.00  0.00           H  
HETATM 3296  H1  HOH A2153      16.457   7.164 -18.226  1.00  0.00           H  
HETATM 3297  O   HOH A2154      18.410  10.716 -11.771  1.00 54.07           O  
HETATM 3298  H2  HOH A2154      17.605  10.285 -11.479  1.00  0.00           H  
HETATM 3299  H1  HOH A2154      18.407  11.596 -11.297  1.00  0.00           H  
HETATM 3300  O   HOH A2155      16.000   9.413 -11.609  1.00 56.66           O  
HETATM 3301  H2  HOH A2155      16.048   8.998 -10.746  1.00  0.00           H  
HETATM 3302  H1  HOH A2155      16.263   8.690 -12.248  1.00  0.00           H  
HETATM 3303  O   HOH A2156      11.796  11.217  -8.695  1.00  9.17           O  
HETATM 3304  H2  HOH A2156      12.286  11.640  -9.402  1.00  0.00           H  
HETATM 3305  H1  HOH A2156      10.843  11.256  -8.995  1.00  0.00           H  
HETATM 3306  O   HOH A2157      13.392  18.208 -15.593  1.00 32.60           O  
HETATM 3307  H2  HOH A2157      13.858  18.465 -14.796  1.00  0.00           H  
HETATM 3308  H1  HOH A2157      13.671  17.260 -15.751  1.00  0.00           H  
HETATM 3309  O   HOH A2158      12.203  21.290 -11.930  1.00 40.83           O  
HETATM 3310  H2  HOH A2158      11.546  21.302 -12.628  1.00  0.00           H  
HETATM 3311  H1  HOH A2158      12.853  20.585 -12.213  1.00  0.00           H  
HETATM 3312  O   HOH A2159      15.359  17.179  -3.450  1.00 49.82           O  
HETATM 3313  H2  HOH A2159      15.155  17.216  -2.514  1.00  0.00           H  
HETATM 3314  H1  HOH A2159      14.546  17.553  -3.897  1.00  0.00           H  
HETATM 3315  O   HOH A2160      15.653  14.450  -4.178  1.00 49.37           O  
HETATM 3316  H2  HOH A2160      14.712  14.531  -4.344  1.00  0.00           H  
HETATM 3317  H1  HOH A2160      15.980  15.394  -4.120  1.00  0.00           H  
HETATM 3318  O   HOH A2161      12.725  15.341  -4.558  1.00 61.80           O  
HETATM 3319  H2  HOH A2161      11.997  14.982  -5.068  1.00  0.00           H  
HETATM 3320  H1  HOH A2161      12.300  15.672  -3.716  1.00  0.00           H  
HETATM 3321  O   HOH A2162      18.703  18.096 -10.438  1.00 29.43           O  
HETATM 3322  H2  HOH A2162      19.389  17.841 -11.055  1.00  0.00           H  
HETATM 3323  H1  HOH A2162      19.119  18.817  -9.885  1.00  0.00           H  
HETATM 3324  O   HOH A2163      19.570  20.065  -8.690  1.00 41.89           O  
HETATM 3325  H2  HOH A2163      19.463  20.860  -9.216  1.00  0.00           H  
HETATM 3326  H1  HOH A2163      18.729  20.005  -8.153  1.00  0.00           H  
HETATM 3327  O   HOH A2165       8.268  16.288  -5.338  1.00 18.97           O  
HETATM 3328  H2  HOH A2165       8.982  15.822  -5.775  1.00  0.00           H  
HETATM 3329  H1  HOH A2165       8.138  17.114  -5.884  1.00  0.00           H  
HETATM 3330  O   HOH A2166      14.230  13.562  -6.286  1.00 26.11           O  
HETATM 3331  H2  HOH A2166      15.062  13.605  -5.813  1.00  0.00           H  
HETATM 3332  H1  HOH A2166      13.728  14.371  -5.981  1.00  0.00           H  
HETATM 3333  O   HOH A2167      13.017  10.915  -5.804  1.00 53.77           O  
HETATM 3334  H2  HOH A2167      12.384  11.016  -6.516  1.00  0.00           H  
HETATM 3335  H1  HOH A2167      13.422  11.824  -5.699  1.00  0.00           H  
HETATM 3336  O   HOH A2168       6.821  21.803 -15.372  1.00 54.02           O  
HETATM 3337  H2  HOH A2168       6.705  22.338 -16.159  1.00  0.00           H  
HETATM 3338  H1  HOH A2168       6.888  22.467 -14.627  1.00  0.00           H  
HETATM 3339  O   HOH A2169      12.363  18.908 -18.014  1.00 60.48           O  
HETATM 3340  H2  HOH A2169      12.712  18.468 -17.237  1.00  0.00           H  
HETATM 3341  H1  HOH A2169      11.476  18.475 -18.169  1.00  0.00           H  
HETATM 3342  O   HOH A2170       9.461  16.740 -17.872  1.00 17.64           O  
HETATM 3343  H2  HOH A2170      10.247  16.195 -17.809  1.00  0.00           H  
HETATM 3344  H1  HOH A2170       9.415  17.002 -18.836  1.00  0.00           H  
HETATM 3345  O   HOH A2171      14.137   6.922 -22.181  1.00 24.21           O  
HETATM 3346  H2  HOH A2171      13.376   6.645 -22.695  1.00  0.00           H  
HETATM 3347  H1  HOH A2171      14.142   6.306 -21.394  1.00  0.00           H  
HETATM 3348  O   HOH A2172       9.839  20.448 -19.917  1.00 50.61           O  
HETATM 3349  H2  HOH A2172       9.884  19.516 -20.138  1.00  0.00           H  
HETATM 3350  H1  HOH A2172      10.376  20.531 -19.077  1.00  0.00           H  
HETATM 3351  O   HOH A2173      12.011  16.113 -23.557  1.00 45.39           O  
HETATM 3352  H2  HOH A2173      11.873  15.805 -24.454  1.00  0.00           H  
HETATM 3353  H1  HOH A2173      12.180  17.093 -23.653  1.00  0.00           H  
HETATM 3354  O   HOH A2174      -4.174   6.737 -32.186  1.00 43.03           O  
HETATM 3355  H2  HOH A2174      -4.527   5.919 -31.836  1.00  0.00           H  
HETATM 3356  H1  HOH A2174      -4.608   7.451 -31.637  1.00  0.00           H  
HETATM 3357  O   HOH A2175     -12.770   9.493 -27.602  1.00 24.94           O  
HETATM 3358  H2  HOH A2175     -12.329  10.329 -27.443  1.00  0.00           H  
HETATM 3359  H1  HOH A2175     -13.684   9.750 -27.918  1.00  0.00           H  
HETATM 3360  O   HOH A2176     -19.918   5.797 -21.138  1.00 49.98           O  
HETATM 3361  H2  HOH A2176     -20.477   5.896 -20.366  1.00  0.00           H  
HETATM 3362  H1  HOH A2176     -20.390   6.309 -21.856  1.00  0.00           H  
HETATM 3363  O   HOH A2177     -15.604   5.865 -28.545  1.00 55.20           O  
HETATM 3364  H2  HOH A2177     -15.391   6.308 -29.367  1.00  0.00           H  
HETATM 3365  H1  HOH A2177     -14.740   5.840 -28.042  1.00  0.00           H  
HETATM 3366  O   HOH A2178     -16.067   3.272 -28.197  1.00 41.19           O  
HETATM 3367  H2  HOH A2178     -16.119   4.202 -27.975  1.00  0.00           H  
HETATM 3368  H1  HOH A2178     -15.236   3.193 -28.748  1.00  0.00           H  
HETATM 3369  O   HOH A2179     -15.385  -2.243 -24.730  1.00 49.45           O  
HETATM 3370  H2  HOH A2179     -15.310  -2.606 -25.613  1.00  0.00           H  
HETATM 3371  H1  HOH A2179     -16.151  -1.602 -24.787  1.00  0.00           H  
HETATM 3372  O   HOH A2180     -19.163   3.135 -21.842  1.00 21.18           O  
HETATM 3373  H2  HOH A2180     -19.261   4.044 -21.551  1.00  0.00           H  
HETATM 3374  H1  HOH A2180     -18.872   2.641 -21.023  1.00  0.00           H  
HETATM 3375  O   HOH A2181     -22.941   1.650 -28.179  1.00 55.28           O  
HETATM 3376  H2  HOH A2181     -22.333   0.934 -27.988  1.00  0.00           H  
HETATM 3377  H1  HOH A2181     -23.766   1.194 -28.512  1.00  0.00           H  
HETATM 3378  O   HOH A2182     -18.550  -5.069 -21.814  1.00 53.04           O  
HETATM 3379  H2  HOH A2182     -18.932  -5.382 -20.993  1.00  0.00           H  
HETATM 3380  H1  HOH A2182     -17.634  -4.757 -21.560  1.00  0.00           H  
HETATM 3381  O   HOH A2183     -21.255  -7.492 -14.749  1.00 63.99           O  
HETATM 3382  H2  HOH A2183     -22.153  -7.183 -14.622  1.00  0.00           H  
HETATM 3383  H1  HOH A2183     -20.929  -6.992 -15.552  1.00  0.00           H  
HETATM 3384  O   HOH A2184     -18.917  -8.803 -14.346  1.00 36.42           O  
HETATM 3385  H2  HOH A2184     -19.799  -8.559 -14.634  1.00  0.00           H  
HETATM 3386  H1  HOH A2184     -18.575  -9.401 -15.070  1.00  0.00           H  
HETATM 3387  O   HOH A2185     -12.473  -8.330 -15.171  1.00 42.46           O  
HETATM 3388  H2  HOH A2185     -11.951  -9.001 -14.726  1.00  0.00           H  
HETATM 3389  H1  HOH A2185     -13.272  -8.206 -14.583  1.00  0.00           H  
HETATM 3390  O   HOH A2186      -8.372  -6.986  -9.777  1.00 13.57           O  
HETATM 3391  H2  HOH A2186      -8.677  -6.079  -9.830  1.00  0.00           H  
HETATM 3392  H1  HOH A2186      -8.969  -7.411  -9.097  1.00  0.00           H  
HETATM 3393  O   HOH A2187      -7.865  -7.840  -2.112  1.00 67.37           O  
HETATM 3394  H2  HOH A2187      -8.356  -7.018  -2.078  1.00  0.00           H  
HETATM 3395  H1  HOH A2187      -8.425  -8.441  -2.682  1.00  0.00           H  
HETATM 3396  O   HOH A2188     -10.273 -14.722   1.089  1.00 62.79           O  
HETATM 3397  H2  HOH A2188     -10.347 -13.974   0.494  1.00  0.00           H  
HETATM 3398  H1  HOH A2188      -9.295 -14.931   1.107  1.00  0.00           H  
HETATM 3399  O   HOH C2001      10.132  14.973   0.884  1.00 58.81           O  
HETATM 3400  H2  HOH C2001      10.882  14.539   0.474  1.00  0.00           H  
HETATM 3401  H1  HOH C2001      10.541  15.675   1.468  1.00  0.00           H  
HETATM 3402  O   HOH C2002       4.527  26.331  -3.792  1.00 50.39           O  
HETATM 3403  H2  HOH C2002       3.597  26.292  -4.024  1.00  0.00           H  
HETATM 3404  H1  HOH C2002       4.866  25.406  -3.967  1.00  0.00           H  
HETATM 3405  O   HOH C2006       7.603  15.180  -1.990  1.00 34.88           O  
HETATM 3406  H2  HOH C2006       8.492  14.940  -1.722  1.00  0.00           H  
HETATM 3407  H1  HOH C2006       7.198  15.591  -1.173  1.00  0.00           H  
HETATM 3408  O   HOH C2007       4.197  14.792   5.025  1.00 34.85           O  
HETATM 3409  H2  HOH C2007       4.868  15.132   4.431  1.00  0.00           H  
HETATM 3410  H1  HOH C2007       4.370  15.261   5.891  1.00  0.00           H  
HETATM 3411  O   HOH C2008       3.063  12.240   5.657  1.00 63.21           O  
HETATM 3412  H2  HOH C2008       3.353  13.131   5.456  1.00  0.00           H  
HETATM 3413  H1  HOH C2008       2.861  11.836   4.764  1.00  0.00           H  
CONECT 2791 2792 2792                                                           
CONECT 2792 2791 2791 2793 2809                                                 
CONECT 2793 2792 2794 2802                                                      
CONECT 2794 2793 2795 2827 2828                                                 
CONECT 2795 2794 2796 2796 2801                                                 
CONECT 2796 2795 2795 2797 2841                                                 
CONECT 2797 2796 2798 2798 2842                                                 
CONECT 2798 2797 2797 2799 2800                                                 
CONECT 2799 2798 2826 2843                                                      
CONECT 2800 2798 2801 2801 2844                                                 
CONECT 2801 2795 2800 2800 2845                                                 
CONECT 2802 2793 2803 2829 2830                                                 
CONECT 2803 2802 2804 2808 2808                                                 
CONECT 2804 2803 2805 2805                                                      
CONECT 2805 2804 2804 2806                                                      
CONECT 2806 2805 2807 2808                                                      
CONECT 2807 2806 2825 2831 2832                                                 
CONECT 2808 2803 2803 2806                                                      
CONECT 2809 2792 2810 2846                                                      
CONECT 2810 2809 2811 2833 2834                                                 
CONECT 2811 2810 2812 2812 2813                                                 
CONECT 2812 2811 2811                                                           
CONECT 2813 2811 2814 2817                                                      
CONECT 2814 2813 2815 2835 2836                                                 
CONECT 2815 2814 2816 2837 2838                                                 
CONECT 2816 2815 2817 2839 2840                                                 
CONECT 2817 2813 2816 2818 2851                                                 
CONECT 2818 2817 2819 2819 2821                                                 
CONECT 2819 2818 2818 2820 2824                                                 
CONECT 2820 2819 2852                                                           
CONECT 2821 2818 2822 2822 2847                                                 
CONECT 2822 2821 2821 2823 2848                                                 
CONECT 2823 2822 2824 2824 2849                                                 
CONECT 2824 2819 2823 2823 2850                                                 
CONECT 2825 2807                                                                
CONECT 2826 2799                                                                
CONECT 2827 2794                                                                
CONECT 2828 2794                                                                
CONECT 2829 2802                                                                
CONECT 2830 2802                                                                
CONECT 2831 2807                                                                
CONECT 2832 2807                                                                
CONECT 2833 2810                                                                
CONECT 2834 2810                                                                
CONECT 2835 2814                                                                
CONECT 2836 2814                                                                
CONECT 2837 2815                                                                
CONECT 2838 2815                                                                
CONECT 2839 2816                                                                
CONECT 2840 2816                                                                
CONECT 2841 2796                                                                
CONECT 2842 2797                                                                
CONECT 2843 2799                                                                
CONECT 2844 2800                                                                
CONECT 2845 2801                                                                
CONECT 2846 2809                                                                
CONECT 2847 2821                                                                
CONECT 2848 2822                                                                
CONECT 2849 2823                                                                
CONECT 2850 2824                                                                
CONECT 2851 2817                                                                
CONECT 2852 2820 2853 2854 2855                                                 
CONECT 2853 2852                                                                
CONECT 2854 2852                                                                
CONECT 2855 2852                                                                
MASTER        0    0    0    3    8    0    0    0 3412    1   65   14          
END                                                                             
